# Supplementary material for: Peripheral immune landscape for hypercytokinemia in myasthenic crisis utilizing single-cell transcriptomics
Source: J Transl Med. 2023 Aug 24;21:564. doi: 10.1186/s12967-023-04421-y (PMC10464341; doi:10.1186/s12967-023-04421-y)
Supplement: Supplementary file 2 — Additional file 2: Table S1. Demographic characteristics of studied Myasthenic crisis (MC) patients. Table S2. Hemogram results of 22 AChR+ MC patients during MC and three months after MC. Table S3. Single cell counts in the samples (cellranger results). Table S4. Cell markers used in this study for PBMCs classification. Table S5. Enrichment of Pathways in DEG genes (MC vs. After MC) across all PBMCs. Table S6. Enrichment of Pathways in DEG genes (MC vs. After MC) across all monocytes. Table S7. Enrichment of Pathways in DEG genes between monocytes 3 and other monocytes. Table S8. Enrichment of Pathways in DEG genes (MC vs. After MC) across monocytes 3. Table S9. Enrichment of Pathways in DEG genes (MC vs. After MC) across all B cells. Table S10. Enrichment of Pathways in DEG genes (MC vs. After MC) across all T cells. Table S11. Enrichment of Pathways in DEG genes (MC vs. After MC) across all NK cells. [file 12967_2023_4421_MOESM2_ESM.xlsx]

## Sheet: Table S1
Table S1. Demographic characteristics of studied Myasthenic crisis (MC) patients
Sample	Gender	Age	Precipitant	Antibody type	Thymus	Thymectomy	Comorbidity	Other autoimmuniey	Treatment (during MC ventilation)	Treatment (3 months after complete weaning)
Patient_1	Male	70	Thymectomy	AChR+	Thymic hyperplasia	Yes	Hypertension	None	Intravenous methylprednisolone/plasma exchange	Pyridostigmine/Prednisone
Patient_2	Male	73	Upper respiratory infection	AChR+	Normal	None	None	None	Intravenous methylprednisolone/Intravenous immune globulin/Pyridostigmine	Pyridostigmine/Prednisone/Tacrolimus

## Sheet: Table S2
Table S2. Hemogram results of 25 MC patients at MC and three months after MC
				Patient admission							MC (actue stage)										Three months after MC
Patient	Age	Gender	Antibody type	MC precipitator	Concomitant infectious diseases	Antibody titer (nmol/L)-RIA	Interleukin-6 (pg/ml)	Procalcitonin (ng/ml)	C-reactive protein (mg/L)	Erythrocyte sedimentation rate (mm/h)	NEUT# (10^9/L)	LYMPH# (10^9/L)	MONO# (10^9/L)	EO# (10^9/L)	BASO# (10^9/L)	NLR%	QMG	MMT	ADL	QOL-15	NEUT# (10^9/L)	LYMPH# (10^9/L)	MONO# (10^9/L)	EO# (10^9/L)	BASO# (10^9/L)	NLR%	QMG	MMT	ADL	QOL-15
P1	70	Male	AChR+	Thymectomy	None	6.387	195.5	0.05	229	111	14.53	0.91	1.45	0	0	15.967	26	56	20	19	10.84	2.16	0.88	0.01	0.01	5.01852	17	27	14	12
P2	73	Male	AChR+	Infection	Pneumonia	8.809	6.8	0.1	42.42	32	11.23	0.25	0.23	0	0.01	44.92	25	48	16	NA	7.96	0.56	0.43	0	0.01	14.2143	13	16	3	NA
P3	27	Female	AChR+	Infection	Pneumonia/Pericardial effusion	4.655	\	\	2.06	\	6.61	0.58	0.13	0	0.01	11.3966	22	35	16	NA	6.71	1.44	0.46	0.02	0.01	4.65972	1	0	2	9
P4	39	Female	AChR+	Unknown	None	12.591	18.8	0.04	2.36	\	18.16	0.37	0.25	0	0	49.0811	36	84	24	NA	6.33	1.43	0.47	0.01	0	4.42657	19	17	12	53
P5	72	Male	AChR+	Thymectomy	Pneumonia	12.157	2.3	0.31	19.49	\	10.65	0.42	0.21	0	0.01	25.3571	25	34	21	NA	10.44	1.06	0.91	0.06	0	9.84906	7	2	0	15
P6	27	Female	AChR+	Thymectomy	None	11.439	\	0.06	0.23	\	6.79	0.32	0.14	0	0	21.2188	26	37	16	NA	9.35	3.06	0.84	0.03	0.02	3.05556	14	29	9	NA
P7	45	Female	AChR+	Unknown	None	8.565	\	0.04	1.24	\	9.97	1.38	0.55	0.01	0.01	7.22464	38	96	23	26	8.85	1.71	0.48	0.02	0.01	5.17544	16	23	9	40
P8	56	Male	AChR+	Unknown	None	20.165	<2.4	0.21	8.66	\	11.91	1	1.08	0	0.01	11.91	14	17	12	19	8.99	1.53	0.48	0	0	5.87582	13	2	10	15
P9	59	Female	AChR+	Unknown	None	3.67	6.01	0.11	12.53	9	4.37	3.82	0.44	0.04	0.02	1.14398	19	24	18	56	5.68	4.78	0.69	0.03	0.03	1.18828	7	12	4	NA
P10	39	Female	AChR+	Infection	Pneumonia	10.298	76.63	1.64	315.87	\	10.5	0.21	0.13	0	0	50	27	55	17	40	4.46	1.45	0.56	0.08	0.03	3.07586	10	5	2	29
P11	55	Male	AChR+	Thymectomy	Pneumonia/Hepatitis B/Urinary tract infection	12.885	<2.4	0.17	4.02	97	12.25	0.42	0.75	0	0.01	29.1667	20	30	17	NA	7.36	0.6	0.27	0	0.01	12.2667	21	10	9	17
P12	56	Male	AChR+	Infection	Pneumonia	2.588	22.3	0.17	33.76	\	10.04	0.66	0.21	0	0	15.2121	19	30	16	30	9.67	2.36	0.75	0.05	0	4.09746	0	0	0	30
P13	59	Male	AChR+	Infection	Bronchiectasis/Urinary tract infection	11.104	<2.4	0.13	2.91	\	7.71	0.37	0.29	0	0	20.8378	NA	NA	NA	NA	6.76	0.96	0.47	0.06	0	7.04167	11	12	1	0
P14	44	Male	AChR+	Infection	Pneumonia	10.568	\	0.59	\	\	5.22	1.78	0.72	0.06	0	2.93258	30	36	18	NA	5.98	1.27	0.54	0.03	0.01	4.70866	12	9	1	5
P15	65	Female	AChR+	Unknown	None	17.983	\	\	2.22	\	4.77	0.8	0.43	0.02	0.02	5.9625	20	26	17	46	7.68	1.19	0.49	0.01	0.01	6.45378	9	11	2	2
P16	71	Female	AChR+	Infection	Pneumonia	13.534	68.55	0.42	66.08	\	17.45	0.99	0.79	0.01	0	17.6263	19	17	14	28	4.71	1.82	0.49	0.01	0.02	2.58791	18	37	18	18
P17	37	Female	AChR+	Infection	Pneumonia	0.652	\	\	\	\	4.72	0.78	0.16	0	0.01	6.05128	29	66	23	NA	5.56	2.18	0.25	0.02	0.02	2.55046	15	35	3	9
P18	48	Male	AChR+	Infection	Pneumonia	12.101	\	<0.02	\	\	10.18	0.43	0.31	0	0	23.6744	26	15	19	48	5.57	0.66	0.37	0.01	0	8.43939	15	6	18	23
P19	69	Male	AChR+	Thymectomy	None	14.157	81.22	0.08	14.17	\	5.83	0.64	0.24	0	0	9.10938	19	32	14	18	5.21	1.84	0.47	0.04	0	2.83152	11	14	8	9
P20	66	Female	AChR+	Infection	Pneumonia	11.73	8.56	0.09	6.35	\	14.53	1.11	0.45	0.01	0	13.0901	23	33	24	49	4.96	2.91	0.9	0.01	0.02	1.70447	17	9	7	15
P21	24	Female	AChR+	Infection	Pneumonia	16.664	\	\	1.97	\	9.07	1.84	0.97	0.01	0.01	4.92935	NA	NA	NA	NA	7.37	2.8	0.81	0.01	0.03	2.63214	9	3	1	3
P22	60	Female	AChR+	Unknown	None	19.062	\	\	\	\	16.44	1.09	1.54	0	0.02	15.0826	27	36	22	45	9.18	1.39	0.7	0.02	0.04	6.60432	14	19	9	NA
RIA, radioimmunoassay

## Sheet: Table S3
Table S3. Raw single cell counts in the samples (cellranger results)
ScRNA
Patient	Phenotype	Number of Reads	Estimated Number of Cells	Mean Reads per Cell	Median Genes per Cell	Valid Barcodes	Sequencing Saturation	Reads Mapped to Genome	Reads Mapped Confidently to Genome	Filtered Number of Cells
Patient_1	MC	590891514	9921	59560	1561	0.898	0.755	0.616	0.509	9921
Patient_2	MC	438024253	10333	42391	1251	0.88	0.862	0.954	0.786	10333
Patient_1	After MC	393958688	4655	84631	2012	0.883	0.87	0.949	0.789	4655
Patient_2	After MC	453573995	13621	33300	1529	0.882	0.751	0.926	0.706	13621
ScBCR
Patient	Phenotype	Estimated Number of Cells	Mean Read Pairs per Cell	Number of Cells With Productive V-J Spanning Pair	Number of Read Pairs	Valid Barcodes	Q30 Bases in Barcode	Q30 Bases in RNA Read 1	Q30 Bases in RNA Read 2	Q30 Bases in UMI	Reads Mapped to Any V(D)J Gene	Reads Mapped to TRA	Reads Mapped to TRB	Mean Used Read Pairs per Cell	Fraction Reads in Cells	Median TRA UMIs per Cell	Median TRB UMIs per Cell	Cells With Productive V-J Spanning Pair	Cells With Productive V-J Spanning (TRA, TRB) Pair	Paired Clonotype Diversity	Cells With TRA Contig	Cells With TRB Contig	Cells With CDR3-annotated TRA Contig	Cells With CDR3-annotated TRB Contig	Cells With V-J Spanning TRA Contig	Cells With V-J Spanning TRB Contig	Cells With Productive TRA Contig	Cells With Productive TRB Contig
Patient_1	MC	1135	46418	869	52684531	0.723	0.956	0.924	0.917	0.953	0.254	0.051	0.198	5427	0.215	3	7	0.766	0.766	389.78	0.861	0.971	0.833	0.961	0.848	0.962	0.808	0.958
Patient_2	MC	4448	15095	3241	67140367	0.937	0.967	0.942	0.922	0.96	0.858	0.253	0.602	10855	0.81	3	7	0.729	0.729	223.44	0.833	0.958	0.81	0.948	0.821	0.949	0.786	0.943
Patient_1	After MC	913	51596	767	47106953	0.903	0.965	0.933	0.932	0.959	0.676	0.147	0.527	22086	0.569	4	12	0.84	0.84	111.66	0.897	0.989	0.877	0.987	0.89	0.988	0.857	0.984
Patient_2	After MC	4178	24132	3572	100825276	0.887	0.962	0.932	0.925	0.958	0.701	0.198	0.502	12915	0.666	4	10	0.855	0.855	53.7	0.917	0.989	0.892	0.984	0.899	0.985	0.873	0.982
ScTCR
Patient	Phenotype	Estimated Number of Cells	Mean Read Pairs per Cell	Number of Cells With Productive V-J Spanning Pair	Number of Read Pairs	Valid Barcodes	Q30 Bases in Barcode	Q30 Bases in RNA Read 1	Q30 Bases in RNA Read 2	Q30 Bases in UMI	Reads Mapped to Any V(D)J Gene	Reads Mapped to IGH	Reads Mapped to IGK	Reads Mapped to IGL	Mean Used Read Pairs per Cell	Fraction Reads in Cells	Median IGH UMIs per Cell	Median IGK UMIs per Cell	Cells With Productive V-J Spanning Pair	Cells With Productive V-J Spanning (IGK, IGH) Pair	Cells With Productive V-J Spanning (IGL, IGH) Pair	Paired Clonotype Diversity	Cells With IGH Contig	Cells With IGK Contig	Cells With IGL Contig	Cells With CDR3-annotated IGH Contig	Cells With CDR3-annotated IGK Contig	Cells With CDR3-annotated IGL Contig	Cells With V-J Spanning IGH Contig	Cells With V-J Spanning IGK Contig	Cells With V-J Spanning IGL Contig	Cells With Productive IGH Contig	Cells With Productive IGK Contig	Cells With Productive IGL Contig
Patient_1	MC	590	104384	530	61586744	0.945	0.959	0.94	0.937	0.952	0.657	0.153	0.32	0.181	8169	0.879	17	37	0.898	0.573	0.329	169.64	0.932	0.669	0.475	0.929	0.632	0.392	0.929	0.647	0.417	0.922	0.619	0.361
Patient_2	MC	314	173679	297	54535228	0.934	0.959	0.942	0.936	0.956	0.513	0.113	0.23	0.16	13156	0.904	19	50.5	0.946	0.576	0.382	310.05	0.971	0.669	0.439	0.965	0.621	0.404	0.965	0.65	0.424	0.952	0.615	0.392
Patient_1	After MC	285	192792	277	54945701	0.931	0.96	0.933	0.922	0.954	0.396	0.107	0.206	0.079	14403	0.844	26	48	0.972	0.632	0.344	264.58	0.986	0.709	0.414	0.979	0.653	0.358	0.982	0.691	0.389	0.975	0.642	0.358
Patient_2	After MC	689	75885	663	52284999	0.848	0.96	0.932	0.936	0.955	0.313	0.073	0.088	0.149	9132	0.675	29	60.5	0.962	0.443	0.52	37.01	0.972	0.509	0.581	0.97	0.462	0.55	0.971	0.496	0.562	0.967	0.456	0.54

## Sheet: Table S4
Table S4. Cell markes used in this study for PBMCs classification
Cell types	Gene1	Gene2	Gene3	Gene4	Gene5	Gene6	Reference
CD8 Tnaive	CD8B	KLRK1	S100B	LRRN3	PASK	\	Yasumizu, Yoshiaki et al. “Myasthenia gravis-specific aberrant neuromuscular gene expression by medullary thymic epithelial cells in thymoma.” Nature communications vol. 13,1 4230. 22 Jul. 2022,
CD8 Tem	EOMES	GZMK	CXCR4	CXCR3	CD84	\
CD8 Temra	FCGR3A	NKG7	GNLY	KLRD1	CCL4	\
CD4 Tnaive	CCR7	NOG	SELL	AK5	TCF7	\
CD4 Tcm (Th0)	FOSB	FOS	CD69	CD84	GCNT4	\
CD4 Tcm (Th2)	GATA3	CCR4	CD84	ITGB1	ANXA1	\
CD4 Tcm (Th17	RORC	TNFRSF4	CCR6	LGALS1	ANXA2	\
CD4 Tem (Th1/17)	GZMK	KLRB1	CCL5	CEBPD	CXCR3	\
CD4 Tem (Th1)	GZMH	CST7	EOMES	S1PR5	CXCR3	\
CD4 Temra (Th1)	TBX21	CX3CR1	GNLY	FGFBP2	CCL5	\
Naive Treg	FOXP3	IKZF2	FCRL3	IL2RA	CTLA4	\
Activated Treg	CYTOR	CCR4	IKZF2	FANK1	FOXP3	\
Monocytes 1	CD14	VCAN	S100A8	S100A9	FCN1	\	Villani, Alexandra-Chloé et al. “Single-cell RNA-seq reveals new types of human blood dendritic cells, monocytes, and progenitors.” Science (New York, N.Y.) vol. 356,6335 (2017): eaah4573.
Monocytes 2	FCGR3A	ASAH1	APOBEC3A	TSPAN14	LIPA	\
Monocytes 3	G0S2	NAMPT	NEAT1	FCGR3B	CSF3R	\
Monocytes 4	PRF1	GNLY	KLRC4	CCL5	CTSW	\
Age-associated B	FCRL2	ITGAX	TBX21	HCK	EBI3	FGR	Celltypist (Immune_All_Low.pkl): Domínguez Conde, C et al. “Cross-tissue immune cell analysis reveals tissue-specific features in humans.” Science (New York, N.Y.) vol. 376,6594 (2022): eabl5197.
Memory B	CR2	CD27	MS4A1	RPS17	RACK1	CD74
Naive B	IGHM	IGHD	TCL1A	TCL1A	IGHD	CD74
Plasma cells	JCHAIN	MZB1	XBP1	JCHAIN	IGHA2	MZB1
Neutrophils	LCN2	ORM1	MMP8	LINC01644	GATA3-AS1	OR2A25
DC2	CLEC10A	FCER1A	CD1C	CST3	RPL41	CLEC10A
NK	GNLY,	XCL2,	NKG7	CST3	GNLY	SPINK2
HSC/MPP	CD34,	SPINK2	CRHBP	AVP	SPINK2	ZNF321P
Megakaryocytes/platelets	CMTM5	ITGA2B	PF4	RP11-423H2.3	LY6G6F-LY6G6D	PF4V1

## Sheet: Table S5
Table S5. Enrichment of Pathways in DEG genes (MC vs. After MC) across all PBMCs.
© 2000-2023 QIAGEN. All rights reserved.
Ingenuity Canonical Pathways	-log(p-value)	Ratio	z-score	Molecules
Natural Killer Cell Signaling	16.4	0.249	-3.244	CD226,CD244,CD247,CD48,FASLG,FCER1G,FCGR2A,FYN,HLA-A,HSPA1A/HSPA1B,HSPA6,IFNG,IL12RB1,IL18,IL18R1,IL18RAP,IL2RB,ITGAL,KIR2DL1/KIR2DL3,KIR3DL1,KIR3DL2,KLRB1,KLRC1,KLRC3,KLRC4-KLRK1/KLRK1,KLRD1,LAT,LCK,MICB,NCR1,NFAT5,NFATC2,NFATC3,PIK3CG,PIK3R1,PLCG1,PRKCQ,RAP1B,RAP2A,RRAS,RRAS2,STAT4,TNFSF10,TRAF6,TYROBP,VAV1,WIPF1,ZAP70
EIF2 Signaling	14.6	0.226	-4.849	ATF4,BCL2,EIF2S3,EIF3A,EIF3E,EIF3L,EIF4A2,PIK3CG,PIK3R1,PPP1R15A,RAP1B,RAP2A,RPL10A,RPL13A,RPL15,RPL21,RPL22,RPL23,RPL23A,RPL27,RPL27A,RPL31,RPL34,RPL35A,RPL36A,RPL37,RPL37A,RPL38,RPL4,RPL7,RPL9,RPLP2,RPS11,RPS14,RPS16,RPS2,RPS20,RPS25,RPS27,RPS27A,RPS29,RPS3A,RPS6,RPS8,RPSA,RRAS,RRAS2,UBA52
Th1 and Th2 Activation Pathway	10.5	0.216	#NUM!	APH1B,CCR1,CD247,CD3G,CD8A,CXCR4,GATA3,GFI1,HLA-A,IFNG,IFNGR1,IFNGR2,IKZF1,IL10RB,IL12RB1,IL18,IL18R1,IL2RB,JUN,KLRC1,KLRD1,LGALS9,MAF,NFATC2,NFATC3,PIK3CG,PIK3R1,PRKCQ,RUNX3,S1PR1,SOCS3,SPI1,STAT4,TBX21,TGFBR3,VAV1
mTOR Signaling	9.57	0.19	-1.528	DGKZ,EIF3A,EIF3E,EIF3L,EIF4A2,EIF4EBP1,EIF4EBP3,HMOX1,PIK3CG,PIK3R1,PPP2CB,PPP2R2B,PPP2R5C,PRKAA1,PRKCH,PRKCQ,PRR5,PRR5L,RAP1B,RAP2A,RHOF,RHOH,RHOQ,RPS11,RPS14,RPS16,RPS2,RPS20,RPS25,RPS27,RPS27A,RPS29,RPS3A,RPS6,RPS8,RPSA,RPTOR,RRAS,RRAS2
Pathogen Induced Cytokine Storm Signaling Pathway	8.44	0.15	-0.42	BHLHE40,CCL3,CCL4,CCL4L1/CCL4L2,CCL5,CCR1,CD163,COL6A2,CXCL16,CXCR4,EOMES,FASLG,FTH1,FTL,GZMB,IFNG,IFNGR1,IFNGR2,IL12RB1,IL18,IL18R1,IL18RAP,IL1R2,IL21R,IRF7,JUN,NLRC3,NLRP12,PF4,PPBP,PRDM1,PRF1,PYCARD,SLC2A1,SOCS3,SPI1,SRGN,STAT4,STING1,TBX21,TLR1,TLR2,TLR4,TLR5,TNF,TNFSF10,TNFSF13,TNFSF13B,TNFSF14,UNC13D,ZBP1
Th1 Pathway	8.05	0.222	-2.2	APH1B,CD247,CD3G,CD8A,GATA3,HLA-A,IFNG,IFNGR1,IFNGR2,IL10RB,IL12RB1,IL18,IL18R1,KLRC1,KLRD1,LGALS9,NFATC2,NFATC3,PIK3CG,PIK3R1,PRKCQ,RUNX3,SOCS3,STAT4,TBX21,VAV1
Neutrophil Extracellular Trap Signaling Pathway	7.98	0.141	-2.994	BPI,C1QA,C1QB,C1QC,CAMP,CCL5,CCR1,CD14,COL6A2,DEFA1 (includes others),DEFA4,DNASE1,ELANE,FPR1,FYN,HCK,IFNG,ITGAL,LCK,LTF,MPO,MT-ATP6,MT-CYB,MT-ND1,MT-ND2,MT-ND5,MT-ND6,NCF1,NDUFA11,NDUFB1,NDUFV3,ORAI2,PADI4,PF4,PIK3CG,PIK3R1,PLA2G7,PLCG1,PPP3CC,PRKCH,PRKCQ,PRTN3,PYCARD,SIGLEC9,SLC25A6,SLC2A1,TIMM8B,TLR2,TLR4,TNF,TOMM7,TSPO,VSTM1,YES1
IL-10 Signaling	7.97	0.199	1.461	AHR,ATF4,BCL2,BCL2L1,BHLHE40,BLVRA,BLVRB,CCR1,CREB5,DUSP1,FCGR2A,HLA-A,HMOX1,IFNG,IFNGR1,IFNGR2,IL10RB,IL18,IL18RAP,IL1R2,JUN,MAF,MAFB,NFKBIB,PRDM1,PRKAA1,SOCS3,TLR4,TNF,TRAF6
Regulation of eIF4 and p70S6K Signaling	7.49	0.182	-0.632	EIF2S3,EIF3A,EIF3E,EIF3L,EIF4A2,EIF4EBP1,EIF4EBP3,ITGA6,ITGAL,ITGB7,PIK3CG,PIK3R1,PPP2CB,PPP2R2B,PPP2R5C,RAP1B,RAP2A,RPS11,RPS14,RPS16,RPS2,RPS20,RPS25,RPS27,RPS27A,RPS29,RPS3A,RPS6,RPS8,RPSA,RRAS,RRAS2
Th2 Pathway	6.85	0.195	-1.177	APH1B,CCR1,CD247,CD3G,CXCR4,GATA3,GFI1,HLA-A,IFNG,IKZF1,IL12RB1,IL2RB,JUN,MAF,NFATC2,PIK3CG,PIK3R1,PRKCQ,RUNX3,S1PR1,SOCS3,SPI1,STAT4,TBX21,TGFBR3,VAV1
IL-8 Signaling	6.84	0.165	-3.657	ARAF,AZU1,BCL2,BCL2L1,CCND2,DEFA1 (includes others),EIF4EBP1,GNB4,GNB5,GNG10,GNG11,GNG2,GNG7,HMOX1,IRAK3,JUN,MPO,MYL9,NCF1,NFKBIB,PIK3CG,PIK3R1,PRKCH,PRKCQ,RAB11FIP2,RAP1B,RAP2A,RHOF,RHOH,RHOQ,RRAS,RRAS2,TRAF6,VASP
Systemic Lupus Erythematosus In B Cell Signaling Pathway	6.66	0.126	-2.832	BCL2,BCL2L1,CARD11,CCND2,FASLG,FCGR2A,FYN,HCK,IFIT2,IFIT3,IFNG,IFNGR1,IFNGR2,IGHV1-18,IGHV3-23,IGHV3-30,IGKV1-5,IGKV3-11,IGKV3-20,IGKV4-1,IGLV1-40,IGLV1-44,IGLV3-10,IGLV3-21,IGLV3-27,IL18,IRF7,ISG15,JUN,LCK,LILRB4,NFAT5,NFATC2,NFATC3,PAG1,PIK3CG,PIK3R1,PIM2,PPP3CC,PRKCH,PRKCQ,RAP1B,RAP2A,RASGRP1,RRAS,RRAS2,STING1,TNF,TNFSF10,TNFSF13,TNFSF13B,TNFSF14,TRAF2,TRAF5,TRAF6,VAV1,YES1
Role of Macrophages, Fibroblasts and Endothelial Cells in Rheumatoid Arthritis	6.36	0.138	#NUM!	ATF4,C5AR1,CCL5,CEBPA,CEBPD,CEBPE,CREB5,CSNK1E,DAAM1,DVL1,FCGR1A,IL18,IL18R1,IL18RAP,IL1R2,IL32,IRAK3,JUN,LRP1,LTBR,NFAT5,NFATC2,NFATC3,NFKBIB,PIK3CG,PIK3R1,PLCG1,PPP3CC,PRKCH,PRKCQ,RAP1B,RAP2A,RRAS,RRAS2,SOCS3,TLR1,TLR2,TLR4,TLR5,TNF,TNFSF13B,TRAF2,TRAF5,TRAF6
Production of Nitric Oxide and Reactive Oxygen Species in Macrophages	6.29	0.165	0.756	CLU,CYBA,IFNG,IFNGR1,IFNGR2,IRF8,JUN,LYZ,MPO,NCF1,NFKBIB,PIK3CG,PIK3R1,PLCG1,PPP1R10,PPP2CB,PPP2R2B,PPP2R5C,PRKCH,PRKCQ,RAP1B,RHOF,RHOH,RHOQ,S100A8,SERPINA1,SIRPA,SPI1,TLR2,TLR4,TNF
Crosstalk between Dendritic Cells and Natural Killer Cells	6.26	0.22	-1.5	CD226,CD69,FASLG,HLA-A,IFNG,IL18,IL2RB,ITGAL,KIR2DL1/KIR2DL3,KIR3DL1,KIR3DL2,KLRC4-KLRK1/KLRK1,KLRD1,LTBR,MICB,PRF1,TLR4,TNF,TNFSF10,TYROBP
Immunogenic Cell Death Signaling Pathway	6.19	0.226	-0.229	ATF4,BCL2,DAPK1,FPR1,GZMA,GZMB,GZMH,GZMM,HSPA1A/HSPA1B,HSPA6,IFNG,IFNGR1,IFNGR2,LRP1,PRF1,PYCARD,STING1,TLR4,TNF
IL-12 Signaling and Production in Macrophages	5.75	0.148	-2.058	CEBPA,CLU,FCGR1A,FCGR1BP,FCGR2A,GATA3,IFNG,IFNGR1,IL10RB,IL12RB1,IL18,IRF8,JUN,LCK,LYZ,MAF,NFAT5,NFATC2,NFATC3,PIK3CG,PIK3R1,PRKAA1,PRKCH,PRKCQ,S100A8,SERPINA1,SOCS3,SPI1,STAT4,TBX21,TLR2,TLR4,TNF,TRAF6
Role Of Osteoclasts In Rheumatoid Arthritis Signaling Pathway	5.73	0.137	-2.271	ADAM8,ADAM9,ARAF,ATF4,BCL2,BIRC3,COL6A2,CREB5,CSF1R,FCGR1A,FCGR1BP,FCGR2A,IFNG,IL18,IL18RAP,IL1R2,JUN,MMP23B,MMP8,NAIP,NFKBIB,PIK3CG,PIK3R1,PLCG1,PPP3CC,RAP1B,RAP2A,RHOF,RHOH,RHOQ,RRAS,RRAS2,SPI1,TAB2,TLR4,TNF,TRAF2,TRAF5,TRAF6,TYROBP
Glucocorticoid Receptor Signaling	5.68	0.114	#NUM!	ADRB2,BCL2,BCL2L1,CCL3,CCL5,CD163,CD247,CD3G,CEBPA,CREBZF,DUSP1,FCGR1A,HLA-A,HLTF,HSPA1A/HSPA1B,HSPA6,IFNG,IL10RB,IL12RB1,IL13RA1,IL18R1,IL18RAP,IL1R2,IL21R,IL2RB,JUN,MMP8,MT-ATP6,MT-CYB,MT-ND1,MT-ND2,MT-ND5,MT-ND6,NDUFA11,NDUFB1,NDUFV3,NFAT5,NFATC2,NFATC3,NFKBIB,PDK4,PIK3CG,PIK3R1,PPP3CC,PRKAA1,PRKACB,RAP1B,RAP2A,RRAS,RRAS2,SLPI,SMARCC1,SMARCD3,SRA1,TAF15,TAF3,TAF4,TAF7,TLR2,TNF,TRAF2,TRAF6
Coronavirus Pathogenesis Pathway	5.51	0.155	1.89	ADAM9,ATF4,BCL2,CCL5,CCR2,CTSL,FASLG,IFNG,IRF7,JUN,KPNB1,NFKBIB,OAS1,OAS3,PYCARD,RPS11,RPS14,RPS16,RPS2,RPS20,RPS25,RPS27,RPS27A,RPS29,RPS3A,RPS6,RPS8,RPSA,STING1,TP53
Role of Pattern Recognition Receptors in Recognition of Bacteria and Viruses	5.5	0.171	0.5	C1QA,C1QB,C1QC,C5AR1,CCL5,FASLG,IFNG,IL18,IRF7,OAS1,OAS3,PIK3CG,PIK3R1,PRKCH,PRKCQ,TLR1,TLR2,TLR4,TLR5,TNF,TNFSF10,TNFSF13,TNFSF13B,TNFSF14,TRAF6
NOD1/2 Signaling Pathway	5.43	0.159	0	ACAP1,BIRC3,DEFA1 (includes others),DEFA4,FASLG,HSPA1A/HSPA1B,HSPA6,IFNG,IL18,IRF7,JUN,NFKBIB,NLRP12,PYCARD,SLC15A4,TAB2,TLR1,TLR2,TLR4,TLR5,TNF,TNFAIP3,TNFSF10,TNFSF13,TNFSF13B,TNFSF14,TRAF2,TRAF6
CLEAR Signaling Pathway	5.34	0.135	-2.137	ATF4,ATP6V0A1,ATP6V0B,ATP6V0C,ATP6V0E1,ATP6V1B2,CREB5,CTSB,FNIP1,GABARAP,GNS,HGF,IFI30,LAMTOR2,NPRL3,PLCG1,PPP2CB,PPP2R2B,PPP2R5C,PPP3CC,PRKAA1,PRKCH,PRKCQ,RAP1B,RAP2A,RPTOR,RRAS,RRAS2,SCPEP1,SESN2,TGFBR3,TLR1,TLR2,TLR4,TLR5,TNF,TP53,VPS18
CTLA4 Signaling in Cytotoxic T Lymphocytes	5.25	0.124	3.429	AHR,AP2A2,AP2S1,BCL2L1,CARD11,CBLB,CD247,CD3G,CD8A,CD8B,FCER1G,FYN,GRAP2,HCK,HLA-A,HMOX1,ITGAL,ITK,JUN,LAT,LCK,NFAT5,NFATC2,NFATC3,PIK3CG,PIK3R1,PLCG1,PPP2CB,PPP2R2B,PPP2R5C,PRKCQ,RAP1B,RAP2A,RRAS,RRAS2,TRAV1-2,TRBC1,TRBV9,TRGC1,TRGC2,TRGV2,TRGV3,TRGV4,VAV1,YES1,ZAP70
Macrophage Alternative Activation Signaling Pathway	5.24	0.156	0.756	ABCA1,ARG1,ATF4,CLEC10A,CREB5,CSF1R,DUSP1,EIF4EBP1,FCER1G,FPR1,IL10RB,IL13RA1,IL18,IL1R2,IRF4,JUN,KLF4,MAF,MARCO,NFKBIB,NR1H3,PF4,PIK3CG,PIK3R1,RPTOR,SOCS3,TLR4,TNF
Role of Hypercytokinemia/hyperchemokinemia in the Pathogenesis of Influenza	5.21	0.212	1.213	AREG,CCL3,CCL4,CCL5,IFIT2,IFIT3,IFNG,IL18,IRF7,ISG15,MX1,OAS1,OAS3,PYCARD,S1PR1,TLR4,TNF
Interferon Signaling	5.17	0.306	2.111	BCL2,IFIT1,IFIT3,IFITM1,IFITM3,IFNG,IFNGR1,IFNGR2,ISG15,MX1,OAS1
fMLP Signaling in Neutrophils	4.89	0.171	-2.357	ARPC1B,FPR1,GNB4,GNB5,GNG10,GNG11,GNG2,GNG7,NCF1,NFAT5,NFATC2,NFATC3,NFKBIB,PIK3CG,PIK3R1,PPP3CC,PRKCH,PRKCQ,RAP1B,RAP2A,RRAS,RRAS2
Neuroinflammation Signaling Pathway	4.81	0.127	0.169	APH1B,ATF4,BCL2,BIRC3,CCL3,CCL5,CREB5,CSF1R,CX3CR1,FASLG,GLUL,HLA-A,HMOX1,IFNG,IFNGR1,IFNGR2,IL18,IRAK3,IRF7,JUN,NAIP,NCF1,NFAT5,NFATC2,NFATC3,PIK3CG,PIK3R1,PLCG1,PPP3CC,PYCARD,SOD2,TGFBR3,TLR1,TLR2,TLR4,TLR5,TNF,TRAF6,TYROBP
Toll-like Receptor Signaling	4.81	0.208	1.897	CD14,IL18,IRAK3,JUN,LY96,RPS27A,TAB2,TLR1,TLR2,TLR4,TLR5,TNF,TNFAIP3,TRAF6,UBA52,UBC
PD-1, PD-L1 cancer immunotherapy pathway	4.74	0.183	2.357	BCL2L1,CBLB,CD247,HLA-A,IFNG,IFNGR1,IFNGR2,IL2RB,LAT,LATS1,LCK,PDCD4,PIK3CG,PIK3R1,PLCG1,PRKCQ,RASGRP1,TNF,ZAP70
Multiple Sclerosis Signaling Pathway	4.39	0.138	1.3	AEBP2,C1QA,C1QB,C1QC,DUSP1,FASLG,HLA-A,IFNG,IFNGR1,IFNGR2,IL18,IRF4,MPO,NFATC2,NLRP12,NR1H3,PARP15,PARP8,PYCARD,SLC8A1,TLR1,TLR2,TLR4,TLR5,TNF,TNFSF10,TNFSF13,TNFSF13B,TNFSF14
T Cell Receptor Signaling	4.37	0.116	-4.644	CARD11,CD247,CD3G,CD8A,CD8B,DUSP5,FCER1G,FYN,GRAP2,HLA-A,IFNG,ITGAL,ITK,JUN,LAT,LCK,NFAT5,NFATC2,NFATC3,NFKBIB,PAG1,PIK3CG,PIK3R1,PLCG1,PPP3CC,PRKCQ,PTPN7,RAP1B,RAP2A,RASGRP1,RPTOR,RRAS,RRAS2,TNF,TRAV1-2,TRBC1,TRBV9,TRGC1,TRGC2,TRGV2,TRGV3,TRGV4,VAV1,ZAP70
Fcγ Receptor-mediated Phagocytosis in Macrophages and Monocytes	4.31	0.183	-0.728	ARPC1B,EZR,FCGR1A,FCGR2A,FYN,GAB2,HCK,HMOX1,NCF1,PIK3CG,PIK3R1,PLCG1,PRKCH,PRKCQ,VASP,VAV1,YES1
Molecular Mechanisms of Cancer	4.25	0.111	#NUM!	APH1B,ARHGEF3,ARHGEF9,BCL2,BCL2L1,BIRC3,CCND2,CDC25B,CDK13,CDK17,CDK6,CDKN2A,CDKN2B,CYCS,DVL1,FASLG,FYN,GAB2,GNB4,GNB5,GNG10,GNG11,GNG2,GNG7,ITGA6,ITGAL,ITGB7,JUN,LRP1,NAIP,NFKBIB,PIK3CG,PIK3R1,PMAIP1,PRKACB,PRKCH,PRKCQ,PTCH1,RALGDS,RAP1B,RAP2A,RASGRP1,RHOF,RHOH,RHOQ,RRAS,RRAS2,TAB2,TP53
Phagosome Maturation	4.18	0.15	#NUM!	ATP6V0A1,ATP6V0B,ATP6V0C,ATP6V0E1,ATP6V1B2,CTSB,CTSL,CTSS,CTSW,DYNC1I2,DYNLL2,HLA-A,MPO,NCF1,PRDX1,RILP,TUBA1B,TUBA1C,TUBA4A,TUBB,TUBB1,VAMP2,VPS18
Sirtuin Signaling Pathway	4.08	0.123	-0.962	ABCA1,AGTRAP,ATG2A,GABARAP,GABARAPL1,GADD45A,JUN,MT-ATP6,MT-CYB,MT-ND1,MT-ND2,MT-ND5,MT-ND6,NDRG1,NDUFA11,NDUFB1,NDUFV3,NR1H3,PFKFB3,POLR1E,PRKAA1,RPTOR,SF3A2,SLC25A6,SLC2A1,SOD2,TIMM8B,TNF,TOMM7,TP53,TRIM28,TSPO,TUBA1B,TUBA1C,TUBA4A
Colorectal Cancer Metastasis Signaling	4.03	0.125	-2.646	BCL2L1,DVL1,GNB4,GNB5,GNG10,GNG11,GNG2,GNG7,IFNG,IFNGR1,JUN,LRP1,MMP23B,MMP8,MSH2,PIK3CG,PIK3R1,PRKACB,PTGER4,RALGDS,RAP1B,RAP2A,RHOF,RHOH,RHOQ,RRAS,RRAS2,TLR1,TLR2,TLR4,TLR5,TNF,TP53
HMGB1 Signaling	3.92	0.145	-2.183	FASLG,IFNG,IFNGR1,IFNGR2,IL18,JUN,KAT6A,KAT6B,PIK3CG,PIK3R1,RAP1B,RAP2A,RHOF,RHOH,RHOQ,RRAS,RRAS2,TLR4,TNF,TNFSF10,TNFSF13,TNFSF13B,TNFSF14
Role of NFAT in Regulation of the Immune Response	3.89	0.102	-2.646	CABIN1,CD247,CD3G,CSNK1E,FCER1G,FCGR1A,FCGR1BP,FCGR2A,FYN,GNB4,GNB5,GNG10,GNG11,GNG2,GNG7,HLA-A,IGHV1-18,IGHV3-23,IGHV3-30,IGKV1-5,IGKV3-11,IGKV3-20,IGKV4-1,IGLV1-40,IGLV1-44,IGLV3-10,IGLV3-21,IGLV3-27,ITK,JUN,KPNA4,KPNA5,KPNB1,LAT,LCK,MEF2C,NFAT5,NFATC2,NFATC3,NFKBIB,PIK3CG,PIK3R1,PLCG1,PPP3CC,PRKCQ,RAP1B,RAP2A,RRAS,RRAS2,TRAV1-2,TRBC1,TRBV9,TRGC1,TRGC2,TRGV2,TRGV3,TRGV4,ZAP70
Breast Cancer Regulation by Stathmin1	3.86	0.101	-2.562	ADGRE2,ADGRE5,ADGRG1,ADGRG5,ADRB2,ARHGEF3,ARHGEF9,ATF4,C5AR1,CCND2,CCR1,CCR2,CDK6,CREB5,CX3CR1,F2R,FPR1,GNB4,GNB5,GNG10,GNG11,GNG2,GNG7,GPR171,GPR174,GPR18,GPR183,GPR34,GPR68,HGF,HRH2,JUN,LPAR5,NMUR1,P2RY10,PIK3CG,PIK3R1,PPP1R10,PPP2CB,PPP2R2B,PPP2R5C,PRKACB,PRKCH,PRKCQ,PTAFR,PTGDR,PTGER4,RAP1B,RAP2A,RRAS,RRAS2,S1PR1,S1PR5,TP53,TUBA1B,TUBA1C,TUBA4A,TUBB,TUBB1
Role of PKR in Interferon Induction and Antiviral Response	3.76	0.152	-0.5	CYCS,FASLG,FCGR1A,HSPA1A/HSPA1B,HSPA6,IFNG,IFNGR1,IFNGR2,IL18,JUN,MARCO,MSR1,NFKBIB,NLRP12,PYCARD,TAB2,TLR4,TNF,TP53,TRAF6
MYC Mediated Apoptosis Signaling	3.72	0.22	-1.508	ADRB2,BCL2,BCL2L1,CDKN2A,CYCS,FASLG,PMAIP1,PRKACB,TNF,TP53,TRAF2
Macropinocytosis Signaling	3.69	0.184	-1.155	CD14,CSF1R,HGF,ITGB7,PIK3CG,PIK3R1,PLCG1,PRKCH,PRKCQ,RAB34,RAP1B,RAP2A,RRAS,RRAS2
PI3K/AKT Signaling	3.65	0.131	-0.832	BCL2,BCL2L1,EIF4EBP1,GAB2,IL10RB,IL12RB1,IL13RA1,IL18R1,IL18RAP,IL1R2,IL21R,IL2RB,ITGA6,ITGAL,ITGB7,NFKBIB,PIK3CG,PIK3R1,PPP2CB,PPP2R2B,PPP2R5C,RAP1B,RAP2A,RRAS,RRAS2,TP53
T Cell Exhaustion Signaling Pathway	3.6	0.111	0.2	CD247,CD3G,EOMES,FCER1G,GZMB,HLA-A,IFNG,IL10RB,IL12RB1,IRF4,JUN,LAG3,LGALS9,NFAT5,NFATC2,NFATC3,PIK3CG,PIK3R1,PLCG1,PPP2CB,PPP2R2B,PPP2R5C,PRDM1,PRKCQ,RAP1B,RAP2A,RRAS,RRAS2,STAT4,TBX21,TGFBR3,TRAV1-2,TRBC1,TRBV9,TRGC1,TRGC2,TRGV2,TRGV3,TRGV4,ZAP70
Erythropoietin Signaling Pathway	3.56	0.137	-1.877	BCL2L1,BIRC3,CCND2,FASLG,IFNG,IL18,JUN,NFKBIB,PIK3CG,PIK3R1,PLCG1,PRKCH,PRKCQ,RAP1B,RAP2A,RRAS,RRAS2,TNF,TNFSF10,TNFSF13,TNFSF13B,TNFSF14,TP53
Hepatic Fibrosis Signaling Pathway	3.52	0.107	-1.761	ARAF,ATF4,BCL2,CCL3,CCL5,CREB5,CSNK1E,DVL1,FTH1,FTL,IL18,IL18RAP,IL1R2,IRAK3,ITGA6,ITGAL,ITGB7,JUN,KLF9,LRP1,MYL9,NCF1,NFKBIB,PDCD4,PIK3CG,PIK3R1,PLCG1,PRKACB,PRKCH,PRKCQ,PTCH1,RAP1B,RAP2A,RHOF,RHOH,RHOQ,RRAS,RRAS2,SOD2,TGFBR3,TIMP1,TLR4,TNF,TRAF6
Macrophage Classical Activation Signaling Pathway	3.51	0.133	1.46	AEBP2,BPI,CCL5,CD14,FASLG,IFNG,IFNGR1,IFNGR2,IL13RA1,IL18,IRF8,LY96,MAF,MERTK,NFKBIB,SOCS3,SPI1,TLR4,TNF,TNFSF10,TNFSF13,TNFSF13B,TNFSF14,TRAF6
p53 Signaling	3.5	0.163	0.302	BCL2,BCL2L1,CCND2,CCNK,CDKN2A,DRAM1,GADD45A,GNL3,JMY,JUN,PIK3CG,PIK3R1,PMAIP1,TIGAR,TP53,TP53I3
iNOS Signaling	3.47	0.222	0.632	CD14,IFNG,IFNGR1,IFNGR2,IRAK3,JUN,LY96,NFKBIB,TLR4,TRAF6
Chondroitin Sulfate Biosynthesis (Late Stages)	3.47	0.222	0	CHST12,CHST15,CHST2,CHSY1,CSGALNACT1,HS3ST3B1,NDST2,SULT1A1,SULT1A2,SULT1B1
Hereditary Breast Cancer Signaling	3.46	0.144	#NUM!	CCND2,CDK6,FAAP100,FANCF,GADD45A,HLTF,MSH2,PIK3CG,PIK3R1,RAP1B,RAP2A,RPA1,RPS27A,RRAS,RRAS2,SMARCC1,SMARCD3,TP53,UBA52,UBC
Xenobiotic Metabolism Signaling	3.45	0.118	#NUM!	AHR,ALDH2,CES1,CHST12,CHST15,CHST2,CYP1B1,FTL,GSTM1,GSTO1,HMOX1,HS3ST3B1,MAF,MGST1,MGST2,NDST2,PIK3CG,PIK3R1,PPP2CB,PPP2R2B,PPP2R5C,PRKCH,PRKCQ,RAP1B,RAP2A,RRAS,RRAS2,SRA1,SULT1A1,SULT1A2,SULT1B1,TNF
Glioma Invasiveness Signaling	3.44	0.183	-2.496	F2R,PIK3CG,PIK3R1,PLAUR,RAP1B,RAP2A,RHOF,RHOH,RHOQ,RRAS,RRAS2,TIMP1,TIMP2
Phagosome Formation	3.44	0.0954	-2	ADGRE2,ADGRE5,ADGRG1,ADGRG5,ADRB2,ARPC1B,C5AR1,CCR1,CCR2,CD14,CX3CR1,DIAPH1,F2R,FCER1G,FCGR1A,FCGR1BP,FCGR2A,FPR1,FYN,GAB2,GPR171,GPR174,GPR18,GPR183,GPR34,GPR68,HCK,HMOX1,HRH2,ITGA6,ITGAL,ITGB7,LAT,LCK,LPAR5,MARCO,MSR1,MYL9,NMUR1,P2RY10,PIK3CG,PIK3R1,PIP4K2C,PLA2G7,PLCG1,PRKCH,PRKCQ,PTAFR,PTGDR,PTGER4,RAP1B,RAP2A,RASGRP1,RRAS,RRAS2,S1PR1,S1PR5,TLR1,TLR2,TLR4,TLR5,VAV1,WIPF1,YES1
NF-κB Signaling	3.43	0.109	-1.095	ARAF,CARD11,CD247,CD3G,FCER1G,IL18,IL1R2,IRAK3,LCK,LTBR,NFKBIB,PIK3CG,PIK3R1,PRKACB,PRKCQ,RAP1B,RAP2A,RRAS,RRAS2,TAB2,TGFBR3,TLR1,TLR2,TLR4,TLR5,TNF,TNFAIP3,TNFSF13B,TRAF2,TRAF5,TRAF6,TRAV1-2,TRBC1,TRBV9,TRGC1,TRGC2,TRGV2,TRGV3,TRGV4,ZAP70
Role Of Chondrocytes In Rheumatoid Arthritis Signaling Pathway	3.41	0.143	-1.342	CEBPA,CEBPD,CEBPE,CXCR4,EGR1,IL18,IL18R1,IL18RAP,IL1R2,JUN,LRP1,MMP23B,MMP8,PPP3CC,PRKAA1,PYCARD,RPTOR,TLR2,TNF,TRAF6
Induction of Apoptosis by HIV1	3.38	0.19	-1.155	BCL2,BCL2L1,BIRC3,CXCR4,CYCS,FASLG,NAIP,NFKBIB,SLC25A6,TNF,TP53,TRAF2
Circadian Rhythm Signaling	3.37	0.118	#NUM!	ARAF,ATF4,BHLHE40,CREB5,CRY1,CRY2,CSNK1E,EIF4EBP1,EIF4EBP3,FYN,GNB4,GNB5,GNG10,GNG11,GNG2,GNG7,HCK,LCK,NR1D2,PLCG1,PRKAA1,PRKACB,PRKCH,PRKCQ,RAP1B,RAP2A,RORA,RPTOR,RRAS,RRAS2,YES1
Ceramide Signaling	3.36	0.165	-1.807	BCL2,CYCS,JUN,PIK3CG,PIK3R1,PPP2CB,PPP2R2B,PPP2R5C,RAP1B,RAP2A,RRAS,RRAS2,S1PR1,S1PR5,TNF
Dermatan Sulfate Biosynthesis	3.34	0.2	0.302	CHST12,CHST15,CHST2,CHSY1,CSGALNACT1,DSE,HS3ST3B1,NDST2,SULT1A1,SULT1A2,SULT1B1
P2Y Purigenic Receptor Signaling Pathway	3.32	0.144	-3	ATF4,CREB5,GNB4,GNB5,GNG10,GNG11,GNG2,GNG7,JUN,PIK3CG,PIK3R1,PLCG1,PRKACB,PRKCH,PRKCQ,RAP1B,RAP2A,RRAS,RRAS2
TEC Kinase Signaling	3.26	0.107	-2.828	CD247,CD3G,FASLG,FCER1G,FYN,GNB4,GNB5,GNG10,GNG11,GNG2,GNG7,HCK,ITGA6,ITGAL,ITGB7,ITK,LCK,PIK3CG,PIK3R1,PLCG1,PRKCH,PRKCQ,RHOF,RHOH,RHOQ,STAT4,TLR4,TNF,TNFSF10,TRAV1-2,TRBC1,TRBV9,TRGC1,TRGC2,TRGV2,TRGV3,TRGV4,TXK,VAV1,YES1
LPS/IL-1 Mediated Inhibition of RXR Function	3.26	0.122	-1.155	ABCA1,ABCG1,ACSL1,ALDH2,CD14,CHST12,CHST15,CHST2,GSTM1,GSTO1,HS3ST3B1,IL18,IL18RAP,IL1R2,JUN,LY96,MGST1,MGST2,NDST2,NR1H3,SULT1A1,SULT1A2,SULT1B1,TLR4,TNF,TRAF2,TRAF6
Leukocyte Extravasation Signaling	3.2	0.127	-2.985	CXCR4,CYBA,EZR,ITGAL,ITK,MMP23B,MMP8,NCF1,PECAM1,PIK3CG,PIK3R1,PLCG1,PRKCH,PRKCQ,RAP1B,RASGRP1,RHOH,SPN,TIMP1,TIMP2,TXK,VASP,VAV1,WIPF1
HER-2 Signaling in Breast Cancer	3.2	0.121	-2.6	ARAF,AREG,ETS1,FCER1G,FYN,HCK,ITGB7,JUN,KPNB1,LCK,MT-CO3,NFKBIB,NUP54,NUP88,PIK3CG,PIK3R1,PLCG1,PRKCH,PRKCQ,RAP1B,RAP2A,RPS6,RPTOR,RRAS,RRAS2,TP53,YES1
Chronic Myeloid Leukemia Signaling	3.18	0.115	-1.976	BCL2,BCL2L1,CCND2,CDK6,CDKN2A,CEBPA,DVL1,DYRK2,GAB2,HCK,IRF8,JUN,KLF4,NFAT5,NFATC2,NFATC3,NUMB,PIK3CG,PIK3R1,PLCG1,PPP3CC,PRKAA1,PTCH1,RAP1B,RAP2A,RCC1,RPTOR,RRAS,RRAS2,TNFSF10,TP53
Role of Tissue Factor in Cancer	3.17	0.124	-1.8	ARAF,BCL2,BCL2L1,EGR1,F2R,FYN,HCK,HGF,ITGA6,JUN,LCK,PIK3CG,PIK3R1,PLAUR,PPP2CB,PPP2R5C,RAP1B,RAP2A,RRAS,RRAS2,TGFBR3,TNF,TP53,YES1,ZEB1
Phospholipase C Signaling	3.16	0.0941	-4.131	ARHGEF3,ARHGEF9,ATF4,CD247,CD3G,CREB5,FCER1G,FCGR2A,FYN,GNB4,GNB5,GNG10,GNG11,GNG2,GNG7,GRAP2,HMOX1,IGHV1-18,IGHV3-23,IGHV3-30,IGKV1-5,IGKV3-11,IGKV3-20,IGKV4-1,IGLV1-40,IGLV1-44,IGLV3-10,IGLV3-21,IGLV3-27,ITGA6,ITGAL,ITGB7,ITK,LAT,LCK,MEF2C,MYL9,NFAT5,NFATC2,NFATC3,PLCG1,PPP3CC,PRKCH,PRKCQ,RALGDS,RAP1B,RAP2A,RHOF,RHOH,RHOQ,RRAS,RRAS2,TRAV1-2,TRBC1,TRBV9,TRGC1,TRGC2,TRGV2,TRGV3,TRGV4,ZAP70
Autophagy	3.15	0.122	-1.569	ATF4,ATG2A,BCL2,CREB5,DAPK1,DRAM1,GABARAP,GABARAPL1,HGF,JUN,OPTN,PIK3CG,PIK3R1,PPP2CB,PPP2R2B,PPP2R5C,PPP3CC,PRKAA1,PRKACB,PRKCQ,RPTOR,TLR4,TNF,TP53,TRAF6,VPS18
MSP-RON Signaling In Macrophages Pathway	3.12	0.147	-1.213	ARG1,ATF4,CREB5,GAB2,IFNG,IFNGR1,IFNGR2,JUN,PIK3CG,PIK3R1,RAP1B,RAP2A,RRAS,RRAS2,SOCS3,TLR4,TNF
Ferroptosis Signaling Pathway	3.09	0.142	-0.243	ABCA1,ARAF,ATF4,CTSB,FTH1,FTL,H2AC20,H2BC15,HMOX1,MACROH2A1,PRKAA1,RAP1B,RAP2A,RRAS,RRAS2,SAT1,SLC38A1,TP53
HIF1α Signaling	3.08	0.123	-2.2	ADM,ARAF,EIF4EBP1,HGF,HMOX1,HSPA1A/HSPA1B,HSPA6,JUN,MMP23B,MMP8,NCF1,PIK3CG,PIK3R1,PLCG1,PPP3CC,PRKCH,PRKCQ,RAP1B,RAP2A,RPS6,RRAS,RRAS2,SAT1,SLC2A1,TP53
April Mediated Signaling	3.05	0.214	-1.667	JUN,NFAT5,NFATC2,NFATC3,NFKBIB,TNFSF13,TRAF2,TRAF5,TRAF6
Dermatan Sulfate Biosynthesis (Late Stages)	3.05	0.214	1	CHST12,CHST15,CHST2,DSE,HS3ST3B1,NDST2,SULT1A1,SULT1A2,SULT1B1
Heme Degradation	3.05	0.75	#NUM!	BLVRA,BLVRB,HMOX1
Oxytocin In Brain Signaling Pathway	3.04	0.124	-1.633	ATF4,CREB5,GNB4,GNB5,GNG10,GNG11,GNG2,GNG7,MEF2C,NLRP12,PIK3CG,PIK3R1,PLA2G7,PRKCH,PRKCQ,PTGS1,PYCARD,RAP1B,RAP2A,RGS2,RRAS,RRAS2,TLR4,TNF
Renal Cell Carcinoma Signaling	3.04	0.167	-1.667	ETS1,HGF,JUN,PIK3CG,PIK3R1,RAP1B,RAP2A,RPS27A,RRAS,RRAS2,SLC2A1,UBA52,UBC
B Cell Activating Factor Signaling	2.97	0.209	-2.121	JUN,NFAT5,NFATC2,NFATC3,NFKBIB,TNFSF13B,TRAF2,TRAF5,TRAF6
Estrogen Receptor Signaling	2.97	0.102	-3.413	ATF4,BCL2,CREB5,EIF4EBP1,FBXO32,GNB4,GNB5,GNG10,GNG11,GNG2,GNG7,JUN,MED16,MED27,MMP23B,MMP8,MT-ATP6,MT-CYB,MT-ND1,MT-ND2,MT-ND5,MT-ND6,MYL9,NDUFA11,NDUFB1,NDUFV3,PELP1,PIK3CG,PIK3R1,PLCG1,PRKAA1,PRKACB,PRKCH,PRKCQ,RAP1B,RAP2A,RRAS,RRAS2,SOD2,SRA1,TP53
Hepatic Cholestasis	2.96	0.124	#NUM!	CD14,CYP27A1,FASLG,IFNG,IL18,IL18RAP,IL1R2,IRAK3,JUN,LY96,NFKBIB,NR1H3,PRKACB,PRKCH,PRKCQ,TLR4,TNF,TNFSF10,TNFSF13,TNFSF13B,TNFSF14,TRAF2,TRAF6
Cardiac Hypertrophy Signaling (Enhanced)	2.96	0.0964	-4.111	ADRB2,ATP2A3,DIAPH1,DVL1,EIF4EBP1,FASLG,GNB4,GNB5,GNG10,GNG11,GNG2,GNG7,IFNG,IL10RB,IL12RB1,IL13RA1,IL18,IL18R1,IL18RAP,IL1R2,IL21R,IL2RB,ITGA6,ITGAL,ITGB7,JUN,MEF2C,NFAT5,NFATC2,NFATC3,PDE4D,PIK3CG,PIK3R1,PKN1,PLCG1,PPP3CC,PRKACB,PRKCH,PRKCQ,RAP1B,RAP2A,RPS6,RRAS,RRAS2,SMPDL3A,TGFBR3,TNF,TNFSF10,TNFSF13,TNFSF13B,TNFSF14
Granulocyte Adhesion and Diapedesis	2.96	0.126	#NUM!	C5AR1,CCL3,CCL4,CCL4L1/CCL4L2,CCL5,CCR1,CCR2,CXCL16,CXCR4,EZR,FPR1,HRH2,IL18,IL18RAP,IL1R2,MMP23B,MMP8,PECAM1,PF4,PPBP,SDC3,TNF
Role of Osteoblasts, Osteoclasts and Chondrocytes in Rheumatoid Arthritis	2.89	0.117	#NUM!	BCL2,BIRC3,CSF1R,CSNK1E,DVL1,IFNG,IL18,IL18R1,IL18RAP,IL1R2,JUN,LRP1,MMP8,NAIP,NFAT5,NFATC2,NFATC3,NFKBIB,PIK3CG,PIK3R1,PPP3CC,TAB2,TNF,TRAF2,TRAF5,TRAF6
Chondroitin Sulfate Biosynthesis	2.88	0.189	0	CHST12,CHST15,CHST2,CHSY1,CSGALNACT1,HS3ST3B1,NDST2,SULT1A1,SULT1A2,SULT1B1
CXCR4 Signaling	2.85	0.127	-3.3	CXCR4,EGR1,GNB4,GNB5,GNG10,GNG11,GNG2,GNG7,JUN,MYL9,PIK3CG,PIK3R1,PRKCH,PRKCQ,RAP1B,RAP2A,RHOF,RHOH,RHOQ,RRAS,RRAS2
Pathogenesis of Multiple Sclerosis	2.85	0.444	#NUM!	CCL3,CCL4,CCL5,CCR1
Salvage Pathways of Pyrimidine Deoxyribonucleotides	2.85	0.444	1	APOBEC3A,APOBEC3G,TK2,TYMP
TREM1 Signaling	2.84	0.167	0.577	CCL3,IL18,MPO,NLRC3,NLRP12,PLCG1,TLR1,TLR2,TLR4,TLR5,TNF,TYROBP
Apoptosis Signaling	2.83	0.147	0.258	BCL2,BCL2L1,BIRC3,CYCS,FASLG,NAIP,NFKBIB,PLCG1,PRKCQ,RAP1B,RAP2A,RRAS,RRAS2,TNF,TP53
LXR/RXR Activation	2.83	0.138	-1.069	ABCA1,ABCG1,CD14,CLU,CYP51A1,IL18,IL18RAP,IL1R2,LY96,LYZ,MSR1,MYLIP,NR1H3,S100A8,SERPINA1,TLR4,TNF
Thrombopoietin Signaling	2.82	0.175	-2.111	GAB2,JUN,PIK3CG,PIK3R1,PLCG1,PRKCH,PRKCQ,RAP1B,RAP2A,RRAS,RRAS2
Antiproliferative Role of Somatostatin Receptor 2	2.74	0.162	-2.333	GNB4,GNB5,GNG10,GNG11,GNG2,GNG7,PIK3CG,PIK3R1,RAP1B,RAP2A,RRAS,RRAS2
PEDF Signaling	2.73	0.155	-1.732	BCL2,BCL2L1,FASLG,NFKBIB,PIK3CG,PIK3R1,RAP1B,RAP2A,RRAS,RRAS2,SOD2,TP53,ZEB1
14-3-3-mediated Signaling	2.71	0.135	-2.887	JUN,PIK3CG,PIK3R1,PLCG1,PRKCH,PRKCQ,RAP1B,RAP2A,RRAS,RRAS2,TNF,TRAF2,TUBA1B,TUBA1C,TUBA4A,TUBB,TUBB1
Endocannabinoid Developing Neuron Pathway	2.68	0.134	-2.496	ARAF,ATF4,CREB5,GNB4,GNB5,GNG10,GNG11,GNG2,GNG7,PIK3CG,PIK3R1,PRKACB,RAP1B,RAP2A,RPTOR,RRAS,RRAS2
α-Adrenergic Signaling	2.66	0.142	-1.414	GNB4,GNB5,GNG10,GNG11,GNG2,GNG7,PLCG1,PRKACB,PRKCH,PRKCQ,RAP1B,RAP2A,RRAS,RRAS2,SLC8A1
Differential Regulation of Cytokine Production in Intestinal Epithelial Cells by IL-17A and IL-17F	2.65	0.261	-2.449	CCL3,CCL4,CCL5,IFNG,LCN2,TNF
Acute Phase Response Signaling	2.64	0.12	-0.5	C1QA,C1QB,C1QC,FTL,HMOX1,IL18,JUN,NFKBIB,PIK3CG,PIK3R1,RAP1B,RAP2A,RBP7,RRAS,RRAS2,SERPINA1,SERPING1,SOCS3,SOD2,TNF,TRAF2,TRAF6
Apelin Endothelial Signaling Pathway	2.64	0.129	-2.111	GNB4,GNB5,GNG10,GNG11,GNG2,GNG7,JUN,KLF2,MEF2C,PIK3CG,PIK3R1,PRKAA1,PRKCH,PRKCQ,RAP1B,RAP2A,RRAS,RRAS2
TNFR2 Signaling	2.62	0.226	-1.342	BIRC3,JUN,NAIP,NFKBIB,TNF,TNFAIP3,TRAF2
Senescence Pathway	2.59	0.105	-3.157	ARAF,BHLHE40,CCND2,CDC25B,CDK6,CDKN2A,CDKN2B,EIF4EBP1,ETS1,GADD45A,JUN,NFAT5,NFATC2,NFATC3,PDK4,PIK3CG,PIK3R1,PPP2CB,PPP2R2B,PPP2R5C,PPP3CC,RAP1B,RAP2A,RRAS,RRAS2,SOD2,STING1,TGFBR3,TLR2,TP53,TRAF6
Gαq Signaling	2.55	0.122	-3.5	GNB4,GNB5,GNG10,GNG11,GNG2,GNG7,HMOX1,NFATC2,NFATC3,NFKBIB,PIK3CG,PIK3R1,PLCG1,PPP3CC,PRKCH,PRKCQ,RGS2,RHOF,RHOH,RHOQ
Tumoricidal Function of Hepatic Natural Killer Cells	2.55	0.25	-2.236	CYCS,FASLG,GZMB,ITGAL,PRF1,SRGN
Necroptosis Signaling Pathway	2.54	0.124	-0.688	BIRC3,DAPK1,FASLG,GLUL,MERTK,PPP3CC,PYCARD,SLC25A6,TAB2,TIMM8B,TLR4,TNF,TNFSF10,TOMM7,TP53,TRAF2,TSPO,UBC,ZBP1
NRF2-mediated Oxidative Stress Response	2.54	0.114	-0.775	ATF4,DNAJA1,DNAJB2,FTH1,FTL,GCLM,GSTM1,GSTO1,HMOX1,JUN,JUND,MAF,MGST1,MGST2,PIK3CG,PIK3R1,PRDX1,PRKCH,PRKCQ,RAP1B,RAP2A,RRAS,RRAS2,SOD2
NF-κB Activation by Viruses	2.54	0.154	-2.887	ITGA6,LCK,NFKBIB,PIK3CG,PIK3R1,PRKCH,PRKCQ,RAP1B,RAP2A,RRAS,RRAS2,TRAF2
p38 MAPK Signaling	2.54	0.133	-1.069	ATF4,CDC25B,CREB5,DUSP1,FASLG,IL18,IL18RAP,IL1R2,IRAK3,MAP4K1,MEF2C,TAB2,TNF,TP53,TRAF2,TRAF6
Ephrin Receptor Signaling	2.49	0.114	-1.342	ARPC1B,ATF4,CREB5,CXCR4,FYN,GNB4,GNB5,GNG10,GNG11,GNG2,GNG7,ITGA6,ITGAL,ITGB7,PIK3CG,RAP1B,RAP2A,RGS3,RRAS,RRAS2,SDCBP,SH2D3C,WIPF1
Axonal Guidance Signaling	2.47	0.0935	#NUM!	ADAM8,ADAM9,ADAMTS2,ARPC1B,CXCR4,DPYSL2,ERAP2,FYN,GIT1,GNB4,GNB5,GNG10,GNG11,GNG2,GNG7,ITGA6,ITGAL,ITGB7,LNPEP,MMP23B,MMP8,MYL9,NFAT5,NFATC2,NFATC3,PIK3CG,PIK3R1,PLCG1,PPP3CC,PRKACB,PRKCH,PRKCQ,PTCH1,RAP1B,RAP2A,RGS3,RRAS,RRAS2,SDCBP,TUBA1B,TUBA1C,TUBA4A,TUBB,TUBB1,VASP,WIPF1
Wound Healing Signaling Pathway	2.46	0.109	-1.177	CCL5,COL6A2,FASLG,IFNG,IFNGR1,IFNGR2,IL18,IL18RAP,IL1R2,ITGA6,JUN,MMP8,NFKBIB,PF4,RAP1B,RAP2A,RRAS,RRAS2,TGFBR3,TNF,TNFSF10,TNFSF13,TNFSF13B,TNFSF14,TRAF2,TRAF6
Pyroptosis Signaling Pathway	2.46	0.144	1.941	GZMA,IL18,NAIP,NLRP12,PRKACB,PTGER4,PYCARD,TLR1,TLR2,TLR4,TLR5,TNF,TXNIP
Acute Myeloid Leukemia Signaling	2.46	0.144	-1.265	ARAF,CEBPA,CSF1R,EIF4EBP1,FLT3,PIK3CG,PIK3R1,PIM2,RAP1B,RAP2A,RRAS,RRAS2,SPI1
S100 Family Signaling Pathway	2.45	0.0868	-1.861	ADGRE2,ADGRE5,ADGRG1,ADGRG5,ADRB2,ANXA2,ARAF,AREG,ATF4,BCL2,C5AR1,CCL3,CCL4,CCR1,CCR2,CREB5,CX3CR1,DEFA1 (includes others),DEFA4,EZR,F2R,FCGR1A,FCGR1BP,FCGR2A,FPR1,GPR171,GPR174,GPR18,GPR183,GPR34,GPR68,HRH2,IL10RB,IL18,IRAK3,JUN,LPAR5,MMP23B,MMP8,NCF1,NMUR1,P2RY10,PIK3CG,PIK3R1,PLCG1,PRKACB,PRKCH,PRKCQ,PTAFR,PTGDR,PTGER4,S100A11,S100A12,S100A6,S100A8,S100A9,S100P,S1PR1,S1PR5,TLR4,TNF,TP53,TPM1,T…
GM-CSF Signaling	2.45	0.157	-0.632	BCL2L1,CISH,ETS1,HCK,PIK3CG,PIK3R1,PPP3CC,RAP1B,RAP2A,RRAS,RRAS2
UVC-Induced MAPK Signaling	2.43	0.176	-2.333	ARAF,JUN,PRKCH,PRKCQ,RAP1B,RAP2A,RRAS,RRAS2,TP53
SAPK/JNK Signaling	2.43	0.103	-1.886	CD247,CD3G,FCER1G,GADD45A,GNB4,GNB5,GNG10,GNG11,GNG2,GNG7,JUN,LCK,MAP4K1,NFATC3,PIK3CG,PIK3R1,RAP1B,RAP2A,RRAS,RRAS2,SH2D2A,TP53,TRAF2,TRAV1-2,TRBC1,TRBV9,TRGC1,TRGC2,TRGV2,TRGV3,TRGV4
Coronavirus Replication Pathway	2.43	0.19	-1.414	CTSL,IFITM1,IFITM3,TUBA1B,TUBA1C,TUBA4A,TUBB,TUBB1
Actin Nucleation by ARP-WASP Complex	2.42	0.143	-1.667	ARPC1B,ITGA6,ITGAL,ITGB7,RAP1B,RAP2A,RHOF,RHOH,RHOQ,RRAS,RRAS2,VASP,WIPF1
FLT3 Signaling in Hematopoietic Progenitor Cells	2.4	0.148	-1.155	ATF4,CREB5,EIF4EBP1,FLT3,GAB2,PIK3CG,PIK3R1,RAP1B,RAP2A,RRAS,RRAS2,STAT4
STAT3 Pathway	2.4	0.126	-0.632	BCL2,CISH,HGF,IL10RB,IL12RB1,IL13RA1,IL18R1,IL18RAP,IL1R2,IL21R,IL2RB,RAP1B,RAP2A,RRAS,RRAS2,SOCS3,TGFBR3
Airway Pathology in Chronic Obstructive Pulmonary Disease	2.39	0.133	#NUM!	ELANE,FASLG,GZMB,IFNG,IL18,LCN2,MMP8,MPO,PRF1,PRTN3,TNF,TNFSF10,TNFSF13,TNFSF13B,TNFSF14
Gαs Signaling	2.39	0.129	-1.387	ADD3,ADRB2,ATF4,CREB5,GNB4,GNB5,GNG10,GNG11,GNG2,GNG7,HCK,HRH2,PRKACB,PTGDR,PTGER4,RGS2
AMPK Signaling	2.39	0.108	-0.258	ADRB2,ATF4,CREB5,EEF2,EIF4EBP1,GNB4,GNB5,GNG10,GNG11,GNG2,GNG7,HLTF,ORAI2,PFKFB3,PFKFB4,PIK3CG,PIK3R1,PPP2CB,PPP2R2B,PPP2R5C,PRKAA1,PRKACB,RPTOR,SLC2A1,SMARCC1,SMARCD3
Huntington's Disease Signaling	2.39	0.104	-2.324	AP2A2,ATF4,BCL2L1,CREB5,CYCS,DYNC1I2,GNB4,GNB5,GNG10,GNG11,GNG2,GNG7,HSPA1A/HSPA1B,HSPA6,JUN,PIK3CG,PIK3R1,PRKCH,PRKCQ,PSMA6,PSMB4,PSMB6,PSME4,RPS27A,TAF4,TP53,UBA52,UBC,VAMP2
Systemic Lupus Erythematosus In T Cell Signaling Pathway	2.36	0.0958	-3.157	ATF4,CD247,CD3G,CREB5,EZR,FASLG,FCER1G,GADD45A,HLA-A,IRF4,ITGAL,JUN,LAT,NFATC2,PIK3CG,PIK3R1,PLCG1,PPP2CB,PPP2R2B,PPP2R5C,PPP3CC,RAP1B,RAP2A,RHOF,RHOH,RHOQ,RPTOR,RRAS,RRAS2,TRAV1-2,TRBC1,TRBV9,TRGC1,TRGC2,TRGV2,TRGV3,TRGV4,VAV1,YES1
Chaperone Mediated Autophagy Signaling Pathway	2.34	0.0945	0.156	ATP6V0A1,ATP6V0B,ATP6V0C,ATP6V0E1,ATP6V1B2,CD247,CD3G,DDX3X,FCER1G,FLT3,HSPA1A/HSPA1B,HSPA6,IL18,LRRK2,MMP23B,MMP8,MTRNR2L12,MTRNR2L8,NFATC2,PIK3CG,PIK3R1,PPP3CC,PRKAA1,PRR5,PRR5L,PSMA6,PSMB4,PSMB6,PYCARD,RILP,STING1,TP53,TPT1,TRAV1-2,TRBC1,TRBV9,TRGC1,TRGC2,TRGV2,TRGV3,TRGV4
PPAR Signaling	2.32	0.135	1.604	IL18,IL18RAP,IL1R2,JUN,NFKBIB,NR1H3,RAP1B,RAP2A,RRAS,RRAS2,SRA1,TNF,TRAF2,TRAF6
IL-13 Signaling Pathway	2.32	0.13	-1.807	ARG1,BCL2L1,CHI3L1,DUSP1,FYN,HCK,IL13RA1,JUN,LCK,PIK3CG,PIK3R1,SOCS3,TP53,TRAF6,YES1
Xenobiotic Metabolism General Signaling Pathway	2.3	0.123	-0.243	AHR,FTL,GSTM1,GSTO1,HMOX1,MAF,MGST1,MGST2,NR1H3,PIK3CG,PIK3R1,PRKCH,PRKCQ,RAP1B,RAP2A,RRAS,RRAS2
Small Cell Lung Cancer Signaling	2.3	0.138	-2.53	BCL2,BCL2L1,CCND2,CDK6,CDKN2B,CYCS,NFKBIB,PIK3CG,PIK3R1,TP53,TRAF2,TRAF5,TRAF6
Lymphotoxin β Receptor Signaling	2.26	0.167	-2.121	BCL2L1,CYCS,LTBR,PIK3CG,PIK3R1,TNFSF14,TRAF2,TRAF5,TRAF6
Prolactin Signaling	2.26	0.137	-2.887	FYN,JUN,KCNMA1,PIK3CG,PIK3R1,PLCG1,PRKCH,PRKCQ,RAP1B,RAP2A,RRAS,RRAS2,SOCS3
Glutamate Receptor Signaling	2.25	0.156	#NUM!	GLUL,GNB4,GNB5,GNG10,GNG11,GNG2,GNG7,HOMER3,SLC1A7,SLC38A1
Virus Entry via Endocytic Pathways	2.25	0.128	#NUM!	AP2A2,AP2S1,AP4E1,FYN,HLA-A,ITGB7,PIK3CG,PIK3R1,PLCG1,PRKCH,PRKCQ,RAP1B,RAP2A,RRAS,RRAS2
LPS-stimulated MAPK Signaling	2.23	0.141	-1.732	CD14,JUN,NFKBIB,PIK3CG,PIK3R1,PRKCH,PRKCQ,RAP1B,RAP2A,RRAS,RRAS2,TLR4
CD28 Signaling in T Helper Cells	2.23	0.0997	-3.771	ARPC1B,CARD11,CD247,CD3G,FCER1G,FYN,GRAP2,HLA-A,ITK,JUN,LAT,LCK,NFAT5,NFATC2,NFATC3,NFKBIB,PIK3CG,PIK3R1,PLCG1,PPP3CC,PRKCQ,TRAV1-2,TRBC1,TRBV9,TRGC1,TRGC2,TRGV2,TRGV3,TRGV4,VAV1,ZAP70
IL-6 Signaling	2.22	0.124	-2.324	CD14,IL18,IL18RAP,IL1R2,JUN,NFKBIB,PIK3CG,PIK3R1,RAP1B,RAP2A,RRAS,RRAS2,SOCS3,TNF,TRAF2,TRAF6
Fc Epsilon RI Signaling	2.22	0.127	-2.496	FCER1G,FYN,GRAP2,LAT,PIK3CG,PIK3R1,PLCG1,PRKCH,PRKCQ,RAP1B,RAP2A,RRAS,RRAS2,TNF,VAV1
ID1 Signaling Pathway	2.21	0.11	-1.279	ARAF,BCL2,BCL2L1,BHLHE40,CDKN2A,EGR1,ETS1,FYN,HCK,LCK,PIK3CG,PIK3R1,PTGER4,RAP1B,RAP2A,RRAS,RRAS2,S100A9,TGFBR3,TNF,TP53,YES1
Inflammasome pathway	2.2	0.25	2.236	CTSB,IL18,NAIP,PYCARD,TLR4
Cholesterol Biosynthesis I	2.18	0.308	-2	CYP51A1,EBP,MSMO1,SQLE
Cholesterol Biosynthesis II (via 24,25-dihydrolanosterol)	2.18	0.308	-2	CYP51A1,EBP,MSMO1,SQLE
Cholesterol Biosynthesis III (via Desmosterol)	2.18	0.308	-2	CYP51A1,EBP,MSMO1,SQLE
IL-33 Signaling Pathway	2.18	0.113	-2.668	AREG,ATF4,BCL2L1,CCL5,CREB5,ELANE,GATA3,H2AC20,H2BC15,IFNG,IL18,JUN,LPIN1,MACROH2A1,NFKBIB,PIK3CG,PIK3R1,PRKACB,TNF,TRAF6
UVA-Induced MAPK Signaling	2.18	0.134	-1.89	BCL2L1,CYCS,JUN,PARP15,PARP8,PIK3CG,PIK3R1,PLCG1,RAP1B,RAP2A,RRAS,RRAS2,TP53
HGF Signaling	2.16	0.122	-1.732	CDKN2A,ETS1,HGF,ITGA6,ITGAL,ITGB7,JUN,PIK3CG,PIK3R1,PLCG1,PRKCH,PRKCQ,RAP1B,RAP2A,RRAS,RRAS2
ERBB4 Signaling	2.16	0.152	-2.333	APH1B,PIK3CG,PIK3R1,PLCG1,PRKCH,PRKCQ,RAP1B,RAP2A,RRAS,RRAS2
IL-17 Signaling	2.13	0.112	-2.236	FASLG,IFNG,IL18,JUN,LCN2,PIK3CG,PIK3R1,RAP1B,RAP2A,RRAS,RRAS2,TAB2,TNF,TNFSF10,TNFSF13,TNFSF13B,TNFSF14,TRAF2,TRAF5,TRAF6
B Cell Receptor Signaling	2.12	0.0951	-2.132	ATF4,BCL2L1,CREB5,EGR1,ETS1,FCGR2A,GAB2,IGHV1-18,IGHV3-23,IGHV3-30,IGKV1-5,IGKV3-11,IGKV3-20,IGKV4-1,IGLV1-40,IGLV1-44,IGLV3-10,IGLV3-21,IGLV3-27,JUN,MEF2C,NFAT5,NFATC2,NFATC3,NFKBIB,PAG1,PIK3CG,PIK3R1,PPP3CC,PRKCQ,RAP1B,RAP2A,RRAS,RRAS2,VAV1
Role of MAPK Signaling in Promoting the Pathogenesis of Influenza	2.11	0.127	0.535	ARAF,ATP6V0A1,ATP6V0B,ATP6V0C,ATP6V0E1,ATP6V1B2,BCL2,JUN,NFKBIB,PLA2G7,RAP1B,RAP2A,RRAS,RRAS2
Integrin Signaling	2.08	0.107	-2.828	ARPC1B,FYN,GIT1,ITGA6,ITGAL,ITGB7,MYL9,NEDD9,PIK3CG,PIK3R1,PLCG1,RAP1B,RAP2A,RHOF,RHOH,RHOQ,RRAS,RRAS2,TSPAN2,TSPAN5,VASP,WIPF1
Unfolded protein response	2.07	0.135	-1	ATF4,BCL2,CEBPA,CEBPD,CEBPE,DNAJA1,DNAJB2,HSPA1A/HSPA1B,HSPA6,INSIG1,PPP1R15A,TRAF2
IL-3 Signaling	2.04	0.139	-2.111	GAB2,JUN,PIK3CG,PIK3R1,PPP3CC,PRKCH,PRKCQ,RAP1B,RAP2A,RRAS,RRAS2
Thrombin Signaling	2.02	0.105	-3.5	ARHGEF3,ARHGEF9,F2R,GATA3,GNB4,GNB5,GNG10,GNG11,GNG2,GNG7,MYL9,PIK3CG,PIK3R1,PLCG1,PRKCH,PRKCQ,RAP1B,RAP2A,RHOF,RHOH,RHOQ,RRAS,RRAS2
FAK Signaling	2.01	0.0822	-3.881	ADGRE2,ADGRE5,ADGRG1,ADGRG5,ADRB2,ARPC1B,C5AR1,CCR1,CCR2,CD247,CD3G,CX3CR1,ETS1,F2R,FCER1G,FPR1,FYN,GIT1,GPR171,GPR174,GPR18,GPR183,GPR34,GPR68,HRH2,IL10RB,IL12RB1,IL13RA1,IL18R1,IL18RAP,IL1R2,IL21R,IL2RB,ITGA6,ITGAL,ITGB7,JUN,LCK,LPAR5,NEDD9,NMUR1,P2RY10,PIK3CG,PIK3R1,PLCG1,PTAFR,PTGDR,PTGER4,RAP1B,RAP2A,RRAS,RRAS2,S1PR1,S1PR5,SDCBP,SH2D2A,SOCS3,TGFBR3,TP53,TRAV1-2,TRBC1,TRBV9,TRGC1,TRGC2,TRGV2,…
Heparan Sulfate Biosynthesis (Late Stages)	2.01	0.153	0.707	ALDH2,CHST12,CHST15,CHST2,HS3ST3B1,NDST2,SULT1A1,SULT1A2,SULT1B1
Role of BRCA1 in DNA Damage Response	2	0.138	-1.89	FAAP100,FANCF,GADD45A,HLTF,IFNG,MDC1,MSH2,RPA1,SMARCC1,SMARCD3,TP53
Xenobiotic Metabolism CAR Signaling Pathway	2	0.11	1.147	ALDH2,CHST12,CHST15,CHST2,GSTM1,GSTO1,HS3ST3B1,MGST1,MGST2,NDST2,PPP2CB,PPP2R2B,PPP2R5C,PRKCH,PRKCQ,SRA1,SULT1A1,SULT1A2,SULT1B1
Inhibition of ARE-Mediated mRNA Degradation Pathway	2	0.113	0.775	DDX6,EXOSC5,EXOSC6,FASLG,PPP2CB,PPP2R2B,PPP2R5C,PRKACB,PSMA6,PSMB4,PSMB6,PSME4,TNF,TNFSF10,TNFSF13,TNFSF13B,TNFSF14,ZFP36L2
G-Protein Coupled Receptor Signaling	1.99	0.0842	-3.414	ADGRE2,ADGRE5,ADGRG1,ADGRG5,ADRB2,ATF4,C5AR1,CCR1,CCR2,CREB5,CX3CR1,DUSP1,F2R,FPR1,FYN,GNB4,GNB5,GNG10,GNG11,GNG2,GNG7,GPR171,GPR174,GPR18,GPR183,GPR34,GPR68,GRK5,HRH2,JUN,LATS1,LPAR5,MEF2C,MYL9,NFAT5,NFATC2,NFATC3,NFKBIB,NMUR1,P2RY10,PDE4D,PIK3CG,PIK3R1,PLCG1,PPP3CC,PRKACB,PTAFR,PTGDR,PTGER4,RAP1B,RAP2A,RASGRP1,RGS2,RRAS,RRAS2,S1PR1,S1PR5,SMPDL3A
Melanoma Signaling	1.96	0.16	-1.134	CDKN2A,PIK3CG,PIK3R1,RAP1B,RAP2A,RRAS,RRAS2,TP53
TNFR1 Signaling	1.96	0.16	-1.89	BIRC3,CYCS,JUN,NAIP,NFKBIB,TNF,TNFAIP3,TRAF2
Diphthamide Biosynthesis	1.96	0.667	#NUM!	DPH5,EEF2
Ascorbate Recycling (Cytosolic)	1.96	0.667	#NUM!	GLRX,GSTO1
Neuregulin Signaling	1.94	0.122	-2.111	AREG,ITGA6,ITGAL,ITGB7,MATK,PIK3R1,PLCG1,PRKCH,PRKCQ,RAP1B,RAP2A,RPS6,RRAS,RRAS2
Granzyme A Signaling	1.94	0.141	-0.632	F2R,GZMA,MT-ND1,MT-ND2,MT-ND5,MT-ND6,NDUFA11,NDUFB1,NDUFV3,PRF1
PKCθ Signaling in T Lymphocytes	1.93	0.0935	-4.2	CARD11,CD247,CD3G,FCER1G,FYN,GRAP2,HLA-A,JUN,LAT,LCK,NFAT5,NFATC2,NFATC3,NFKBIB,PIK3CG,PIK3R1,PLCG1,PPP3CC,PRKCQ,RAP1B,RAP2A,RRAS,RRAS2,TRAV1-2,TRBC1,TRBV9,TRGC1,TRGC2,TRGV2,TRGV3,TRGV4,VAV1,ZAP70
Opioid Signaling Pathway	1.93	0.0982	-1.46	AP2A2,AP2S1,ATF4,CREB5,FOSB,FYN,GNB4,GNB5,GNG10,GNG11,GNG2,GNG7,GRK5,HCK,LCK,PIK3CG,PPP3CC,PRKACB,PRKCH,PRKCQ,RAP1B,RAP2A,RGS3,RGS9,RRAS,RRAS2,YES1
JAK/STAT Signaling	1.93	0.134	-2.111	BCL2L1,CISH,JUN,PIK3CG,PIK3R1,RAP1B,RAP2A,RRAS,RRAS2,SOCS3,STAT4
Non-Small Cell Lung Cancer Signaling	1.93	0.129	-1.667	CCND2,CDK6,CDKN2A,PIK3CG,PIK3R1,PLCG1,RAP1B,RAP2A,RASSF1,RRAS,RRAS2,TP53
ICOS-ICOSL Signaling in T Helper Cells	1.92	0.0963	-3.638	CD247,CD3G,FCER1G,GAB2,GRAP2,HLA-A,IL2RB,ITK,LAT,LCK,NFAT5,NFATC2,NFATC3,NFKBIB,PIK3CG,PIK3R1,PLCG1,PPP3CC,PRKCQ,TRAV1-2,TRBC1,TRBV9,TRGC1,TRGC2,TRGV2,TRGV3,TRGV4,VAV1,ZAP70
Telomerase Signaling	1.9	0.124	-0.577	ETS1,IL2RB,PIK3CG,PIK3R1,PPP2CB,PPP2R2B,PPP2R5C,RAP1B,RAP2A,RRAS,RRAS2,TERF1,TP53
Xenobiotic Metabolism PXR Signaling Pathway	1.9	0.108	1.606	ALDH2,CES1,CHST12,CHST15,CHST2,GSTM1,GSTO1,HS3ST3B1,MGST1,MGST2,NDST2,PPP1R10,PRKACB,PRKCH,PRKCQ,SRA1,SULT1A1,SULT1A2,SULT1B1
IL-2 Signaling	1.87	0.145	-2.121	IL2RB,JUN,LCK,PIK3CG,PIK3R1,RAP1B,RAP2A,RRAS,RRAS2
G Beta Gamma Signaling	1.87	0.116	-2.496	GNB4,GNB5,GNG10,GNG11,GNG2,GNG7,PIK3CG,PLCG1,PRKACB,PRKCH,PRKCQ,RAP1B,RAP2A,RRAS,RRAS2
ERK/MAPK Signaling	1.86	0.102	-1.414	ARAF,ATF4,CREB5,DUSP1,EIF4EBP1,ETS1,FYN,ITGA6,ITGAL,ITGB7,PIK3CG,PIK3R1,PLCG1,PPP1R10,PPP2CB,PPP2R2B,PPP2R5C,PRKACB,RAP1B,RAP2A,RRAS,RRAS2
Tumor Microenvironment Pathway	1.85	0.107	-2.524	ARAF,ARG1,BCL2,CXCR4,FASLG,HGF,HLA-A,JUN,LGALS9,MMP23B,MMP8,PIK3CG,PIK3R1,RAP1B,RAP2A,RRAS,RRAS2,SLC2A1,TNF
IL-1 Signaling	1.82	0.125	-1.633	GNB4,GNB5,GNG10,GNG11,GNG2,GNG7,IRAK3,JUN,NFKBIB,PRKACB,TAB2,TRAF6
Salvage Pathways of Pyrimidine Ribonucleotides	1.82	0.125	-1.155	APOBEC3A,APOBEC3G,ARAF,CDK6,CMPK2,DAPK1,GRK5,NME2,PKN1,PRKAA1,PRKCH,PRKCQ
Regulation Of The Epithelial Mesenchymal Transition By Growth Factors Pathway	1.81	0.104	-0.894	ARAF,EGR1,ETS1,FASLG,HGF,ID2,JUN,LATS1,PIK3CG,PIK3R1,RAP1B,RAP2A,RRAS,RRAS2,TNF,TNFSF10,TNFSF13,TNFSF13B,TNFSF14,ZEB1
RAN Signaling	1.74	0.235	-2	KPNA4,KPNA5,KPNB1,RCC1
Glioma Signaling	1.74	0.115	-2.333	CCND2,CDK6,CDKN2A,CDKN2B,PIK3CG,PIK3R1,PLCG1,PRKCH,PRKCQ,RAP1B,RAP2A,RRAS,RRAS2,TP53
ATM Signaling	1.72	0.121	-0.905	ATF4,CREB5,GADD45A,JUN,MDC1,PPP2CB,PPP2R2B,PPP2R5C,SMC2,TP53,TRIM28,ZEB1
Activin Inhibin Signaling Pathway	1.72	0.1	-0.218	CCND2,CEBPA,CXCR4,FBXO32,FOSB,IL18,IL18RAP,IL1R2,JUN,MAF,MXD1,PIK3CG,PIK3R1,TGFBR3,TLR1,TLR2,TLR4,TLR5,TNF,TNFSF13B,TRAF2
RANK Signaling in Osteoclasts	1.71	0.125	-3	BIRC3,JUN,NFATC2,NFKBIB,PIK3CG,PIK3R1,PPP3CC,TAB2,TRAF2,TRAF5,TRAF6
CD40 Signaling	1.71	0.136	-1.414	JUN,NFKBIB,PIK3CG,PIK3R1,PTGS1,TNFAIP3,TRAF2,TRAF5,TRAF6
Heparan Sulfate Biosynthesis	1.71	0.136	0.707	ALDH2,CHST12,CHST15,CHST2,HS3ST3B1,NDST2,SULT1A1,SULT1A2,SULT1B1
VDR/RXR Activation	1.7	0.13	0.378	CAMP,CCL5,CD14,CEBPA,GADD45A,IFNG,KLF4,MXD1,PRKCH,PRKCQ
Chemokine Signaling	1.7	0.13	-2.53	CCL4,CCL5,CXCR4,JUN,PIK3CG,PLCG1,RAP1B,RAP2A,RRAS,RRAS2
Pulmonary Healing Signaling Pathway	1.7	0.102	-1.789	ARAF,CXCR4,ELANE,FYN,HCK,LCK,MMP23B,MMP8,PECAM1,PRKAA1,PRKCH,PRKCQ,RAP1B,RAP2A,RRAS,RRAS2,TLR2,TLR4,TNF,YES1
Calcium Transport I	1.69	0.3	#NUM!	ANXA5,ATP2A3,ATP2B4
Regulation of IL-2 Expression in Activated and Anergic T Lymphocytes	1.69	0.0954	-3.8	CARD11,CD247,CD3G,FCER1G,FYN,JUN,LAT,LCK,NFAT5,NFATC2,NFATC3,NFKBIB,PLCG1,PPP3CC,PRKCQ,RAP1B,RAP2A,RRAS,RRAS2,TOB1,TRAV1-2,TRBC1,TRBV9,VAV1,ZAP70
Cell Cycle Control of Chromosomal Replication	1.68	0.143	-2.828	CDK13,CDK17,CDK6,DBF4,LIG1,MCM6,MCM7,RPA1
Neurotrophin/TRK Signaling	1.67	0.128	-1.897	ATF4,CREB5,JUN,PIK3CG,PIK3R1,PLCG1,RAP1B,RAP2A,RRAS,RRAS2
Role of JAK1 and JAK3 in γc Cytokine Signaling	1.67	0.134	#NUM!	IL21R,IL2RB,PIK3CG,PIK3R1,RAP1B,RAP2A,RRAS,RRAS2,SOCS3
Complement System	1.66	0.167	1.633	C1QA,C1QB,C1QC,C5AR1,CFD,SERPING1
Sumoylation Pathway	1.66	0.119	1.732	CBX4,CEBPA,ETS1,FASLG,JUN,RCC1,RHOF,RHOH,RHOQ,RPA1,TP53,ZEB1
IL-23 Signaling Pathway	1.66	0.152	-2.449	IL12RB1,PIK3CG,PIK3R1,RORA,SOCS3,STAT4,TNF
Differential Regulation of Cytokine Production in Macrophages and T Helper Cells by IL-17A and IL-17F	1.66	0.222	-2	CCL3,CCL4,CCL5,TNF
Signaling by Rho Family GTPases	1.63	0.0943	-2.324	ARHGEF3,ARHGEF9,ARPC1B,CDC42EP2,EZR,GNB4,GNB5,GNG10,GNG11,GNG2,GNG7,ITGA6,ITGAL,ITGB7,JUN,MYL9,NCF1,PIK3CG,PIK3R1,PIP4K2C,PKN1,RHOF,RHOH,RHOQ,WIPF1
Myelination Signaling Pathway	1.6	0.0906	-3.157	APH1B,ARAF,ATF4,CHD7,CREB5,EIF4EBP1,FYN,HCK,ID2,ITGA6,ITGB7,JUN,LCK,NDRG1,NFATC2,NFATC3,PIK3CG,PIK3R1,PLCG1,PPP3CC,PRKACB,RAP1B,RAP2A,RPTOR,RRAS,RRAS2,SLC2A1,TRAF6,YES1
Cancer Drug Resistance By Drug Efflux	1.59	0.138	-1.414	ARAF,PIK3CG,PIK3R1,RAP1B,RAP2A,RRAS,RRAS2,TP53
Superpathway of Cholesterol Biosynthesis	1.57	0.179	-2.236	CYP51A1,EBP,MSMO1,MVD,SQLE
Apelin Muscle Signaling Pathway	1.57	0.146	#NUM!	GNB4,GNB5,GNG10,GNG11,GNG2,GNG7,PRKAA1
Polyamine Regulation in Colon Cancer	1.55	0.136	-1.414	ARAF,ARG1,JUN,MXD1,RPTOR,SAT1,SRM,TP53
Germ Cell-Sertoli Cell Junction Signaling	1.55	0.102	#NUM!	ITGA6,MYO7A,PIK3CG,PIK3R1,RAP1B,RAP2A,RHOF,RHOH,RHOQ,RRAS,RRAS2,TNF,TUBA1B,TUBA1C,TUBA4A,TUBB,TUBB1
ERBB Signaling	1.55	0.118	-2.714	AREG,JUN,PIK3CG,PIK3R1,PLCG1,PRKCH,PRKCQ,RAP1B,RAP2A,RRAS,RRAS2
Cholecystokinin/Gastrin-mediated Signaling	1.54	0.111	-1.941	IL18,JUN,MEF2C,PRKCH,PRKCQ,RAP1B,RAP2A,RHOF,RHOH,RHOQ,RRAS,RRAS2,TNF
CCR3 Signaling in Eosinophils	1.52	0.108	-2.121	GNB4,GNB5,GNG10,GNG11,GNG2,GNG7,PIK3CG,PIK3R1,PRKCH,PRKCQ,RAP1B,RAP2A,RRAS,RRAS2
PI3K Signaling in B Lymphocytes	1.52	0.0892	-3.153	ATF4,FYN,IGHV1-18,IGHV3-23,IGHV3-30,IGKV1-5,IGKV3-11,IGKV3-20,IGKV4-1,IGLV1-40,IGLV1-44,IGLV3-10,IGLV3-21,IGLV3-27,JUN,NFAT5,NFATC2,NFATC3,NFKBIB,PIK3CG,PIK3R1,PLCG1,PPP3CC,RAP1B,RAP2A,RRAS,RRAS2,TLR4,VAV1
Death Receptor Signaling	1.52	0.117	-0.905	BCL2,BIRC3,CYCS,FASLG,NAIP,NFKBIB,PARP15,PARP8,TNF,TNFSF10,TRAF2
Sperm Motility	1.52	0.0939	-2.646	CLK1,CSF1R,FYN,GNB4,GNB5,GNG10,GNG11,GNG2,GNG7,HCK,ITK,LCK,MATK,MERTK,PDE4D,PLA2G7,PLCG1,PRKACB,PRKCH,PRKCQ,TXK,YES1,ZAP70
Agranulocyte Adhesion and Diapedesis	1.52	0.0984	#NUM!	C5AR1,CCL3,CCL4,CCL4L1/CCL4L2,CCL5,CCR1,CCR2,CXCL16,CXCR4,EZR,IL18,ITGB7,MMP23B,MMP8,MYL9,PECAM1,PF4,PPBP,TNF
Role of p14/p19ARF in Tumor Suppression	1.51	0.172	0	CDKN2A,PIK3CG,PIK3R1,SF3A2,TP53
Ribonucleotide Reductase Signaling Pathway	1.49	0.101	-1.698	ATF4,BCL2,CDK6,CDKN2A,CREB5,EIF4EBP1,HGF,HLTF,JUN,PARP15,PARP8,PIK3CG,PIK3R1,RPTOR,SMARCC1,SMARCD3,TP53
Ephrin B Signaling	1.49	0.125	#NUM!	CXCR4,GNB4,GNB5,GNG10,GNG11,GNG2,GNG7,RGS3,VAV1
SPINK1 General Cancer Pathway	1.48	0.131	-0.707	GZMA,MT1E,PIK3CG,PIK3R1,RAP1B,RAP2A,RRAS,RRAS2
Glycerol Degradation I	1.47	0.4	#NUM!	GK,GK5
Acetate Conversion to Acetyl-CoA	1.47	0.4	#NUM!	ACSL1,DIP2A
PPARα/RXRα Activation	1.46	0.0984	1.5	ABCA1,ADIPOR1,AP2A2,GK,IL18RAP,IL1R2,JUN,MEF2C,NFKBIB,PLCG1,PRKAA1,PRKACB,RAP1B,RAP2A,RRAS,RRAS2,TGFBR3,TRAF6
IL-4 Signaling	1.46	0.0865	-4.243	ARG1,ATF4,BCL2L1,CD247,CD3G,COL6A2,CREB5,EIF4EBP1,FCER1G,GATA3,GFI1,IL13RA1,IRF4,MAF,NFATC2,PIK3CG,PIK3R1,PRR5,PRR5L,RAP1B,RAP2A,RPTOR,RRAS,RRAS2,TRAV1-2,TRBC1,TRBV9,TRGC1,TRGC2,TRGV2,TRGV3,TRGV4
RAR Activation	1.45	0.085	-0.845	ATF4,CDKN2B,CREB5,DHRS3,DUSP1,FASLG,GNGT2,HLTF,HOXB4,IFNG,IL18,JUN,KLF2,MMP8,PDE4D,PIK3CG,PIK3R1,PRKACB,RBP7,RHOF,RHOH,RHOQ,SMARCC1,SMARCD3,SMPDL3A,SOCS3,SRA1,TAF4,TGFBR3,TNF,TNFSF10,TNFSF13,TNFSF13B,TNFSF14,ZBTB16
Serotonin Receptor Signaling	1.45	0.0837	-3.244	ADRB2,ARAF,ATF4,BCL2,CREB5,EIF4EBP1,FYN,GNB4,GNB5,GNG10,GNG11,GNG2,GNG7,GPBAR1,HCK,HMOX1,JUN,LCK,ORAI2,PIK3CG,PIK3R1,PLA2G7,PLAUR,PLCG1,PRKACB,PRKCH,PRKCQ,PTGS1,RAP1B,RAP2A,RHOF,RHOH,RHOQ,RRAS,RRAS2,STIM2,TNF,YES1
Mitochondrial Dysfunction	1.45	0.0879	0.557	APH1B,ATF4,BCL2,C9orf72,CREB5,CYCS,GSTM1,LRRK2,MGST1,MGST2,MT-ATP6,MT-CO3,MT-CYB,MT-ND1,MT-ND2,MT-ND5,MT-ND6,NDUFA11,NDUFB1,NDUFV3,PIK3CG,PIK3R1,PPP3CC,PRKAA1,PRKACB,SOD2,TOMM7,TP53,UQCRB
Renin-Angiotensin Signaling	1.44	0.107	-3.051	CCL5,JUN,PIK3CG,PIK3R1,PLCG1,PRKACB,PRKCH,PRKCQ,RAP1B,RAP2A,RRAS,RRAS2,TNF
VEGF Signaling	1.43	0.113	-2.53	BCL2,BCL2L1,EIF2S3,PIK3CG,PIK3R1,PLCG1,RAP1B,RAP2A,RRAS,RRAS2,SH2D2A
Aryl Hydrocarbon Receptor Signaling	1.42	0.102	-1	AHR,ALDH2,CCND2,CDK6,CDKN2A,CYP1B1,FASLG,GSTM1,GSTO1,JUN,MCM7,MGST1,MGST2,TNF,TP53
Melanocyte Development and Pigmentation Signaling	1.41	0.112	-2.111	ATF4,BCL2,CREB5,PIK3CG,PIK3R1,PLCG1,PRKACB,RAP1B,RAP2A,RRAS,RRAS2
Activation of IRF by Cytosolic Pattern Recognition Receptors	1.41	0.127	-0.707	IFIT2,IRF7,ISG15,JUN,NFKBIB,TNF,TRAF6,ZBP1
UVB-Induced MAPK Signaling	1.4	0.135	-1.89	EIF4EBP1,JUN,PIK3CG,PIK3R1,PRKCH,PRKCQ,TP53
GP6 Signaling Pathway	1.39	0.106	-2.333	COL6A2,FCER1G,FYN,GRAP2,ITK,LAT,PIK3CG,PIK3R1,PLCG1,PRKCH,PRKCQ,RAP1B,VAV1
G Protein Signaling Mediated by Tubby	1.39	0.0902	-3.128	CD247,CD3G,FCER1G,GNB4,GNB5,GNG10,GNG11,GNG2,GNG7,GRAP2,ITK,LAT,LCK,MERTK,PLCG1,TRAV1-2,TRBC1,TRBV9,TRGC1,TRGC2,TRGV2,TRGV3,TRGV4,VAV1
Insulin Receptor Signaling	1.38	0.103	-2.496	EIF4EBP1,FYN,PIK3CG,PIK3R1,PPP1R10,PRKACB,RAP1B,RAP2A,RHOQ,RPTOR,RRAS,RRAS2,SOCS3,VAMP2
T Helper Cell Differentiation	1.38	0.0899	#NUM!	CD247,CD3G,FCER1G,GATA3,HLA-A,IFNG,IFNGR1,IFNGR2,IL10RB,IL12RB1,IL18,IL18R1,IL21R,STAT4,TBX21,TNF,TRAV1-2,TRBC1,TRBV9,TRGC1,TRGC2,TRGV2,TRGV3,TRGV4
Th17 Activation Pathway	1.37	0.089	-1.291	AHR,CD247,CD3G,FCER1G,IFNG,IL12RB1,IL21R,IRAK3,IRF4,NFAT5,NFATC2,NFATC3,PTGER4,RORA,SOCS3,STAT4,TRAF6,TRAV1-2,TRBC1,TRBV9,TRGC1,TRGC2,TRGV2,TRGV3,TRGV4
DHCR24 Signaling Pathway	1.36	0.102	-1.069	CLU,CYP51A1,HMOX1,NR1H3,PIK3CG,PIK3R1,PRKCH,PRKCQ,RAP1B,RAP2A,RRAS,RRAS2,SERPINA1,TP53
RAC Signaling	1.36	0.102	-1.897	ARPC1B,CYFIP2,ITGA6,ITGAL,ITGB7,JUN,NCF1,PIK3CG,PIK3R1,PIP4K2C,RAP1B,RAP2A,RRAS,RRAS2
Role Of Osteoblasts In Rheumatoid Arthritis Signaling Pathway	1.36	0.0921	0.218	BCL2,CSNK1E,CTSB,CTSL,CTSS,CTSW,DVL1,FASLG,IFNG,IL18,LRP1,MMP23B,MMP8,PIK3CG,PIK3R1,STAT4,TNF,TNFSF10,TNFSF13,TNFSF13B,TNFSF14
Regulation of Cellular Mechanics by Calpain Protease	1.35	0.114	-1	CCND2,CDK6,EZR,ITGA6,ITGAL,ITGB7,RAP1B,RAP2A,RRAS,RRAS2
Pyridoxal 5'-phosphate Salvage Pathway	1.34	0.123	-2.121	ARAF,CDK6,DAPK1,GRK5,PKN1,PRKAA1,PRKCH,PRKCQ
Communication between Innate and Adaptive Immune Cells	1.33	0.0819	#NUM!	CCL3,CCL4,CCL5,CD247,CD3G,CD8A,CD8B,FCER1G,HLA-A,IFNG,IGHV1-18,IGHV3-23,IGHV3-30,IGKV1-5,IGKV3-11,IGKV3-20,IGKV4-1,IGLV1-40,IGLV1-44,IGLV3-10,IGLV3-21,IGLV3-27,IL18,TLR1,TLR2,TLR4,TLR5,TNF,TNFSF13,TNFSF13B,TRAV1-2,TRBC1,TRBV9,TRGC1,TRGC2,TRGV2,TRGV3,TRGV4
Protein Kinase A Signaling	1.33	0.0838	-1.961	ADD3,ATF4,CDC25B,CREB5,DUSP1,DUSP3,DUSP5,GNB4,GNB5,GNG10,GNG11,GNG2,GNG7,MTMR3,MYL9,NFAT5,NFATC2,NFATC3,NFKBIB,PDE4D,PLCG1,PPP1R10,PPP3CC,PRKACB,PRKCH,PRKCQ,PTCH1,PTPN4,PTPN7,RAP1B,SIRPA,SMPDL3A,VASP
Hepatic Fibrosis / Hepatic Stellate Cell Activation	1.33	0.0947	#NUM!	BCL2,CCL5,CD14,COL6A2,FASLG,HGF,IFNG,IFNGR1,IFNGR2,IL18RAP,IL1R2,KLF6,LY96,MYL9,TIMP1,TIMP2,TLR4,TNF
Thyroid Cancer Signaling	1.33	0.117	-2.333	CXCR4,JUN,PIK3CG,PIK3R1,RAP1B,RAP2A,RRAS,RRAS2,TP53
Chondroitin and Dermatan Biosynthesis	1.32	0.333	#NUM!	CHSY1,CSGALNACT1
Zymosterol Biosynthesis	1.32	0.333	#NUM!	CYP51A1,MSMO1
CDK5 Signaling	1.31	0.105	-1.508	EGR1,FOSB,ITGA6,PPP1R10,PPP2CB,PPP2R2B,PPP2R5C,PRKACB,RAP1B,RAP2A,RRAS,RRAS2
Remodeling of Epithelial Adherens Junctions	1.3	0.121	#NUM!	ARPC1B,HGF,MAPRE2,TUBA1B,TUBA1C,TUBA4A,TUBB,TUBB1
Vitamin-C Transport	1.3	0.174	0	GLRX,GSTO1,SLC2A1,STOM
Airway Inflammation in Asthma	1.3	0.152	#NUM!	ELANE,IFNG,IFNGR1,IFNGR2,RNASE2
Gαi Signaling	1.29	0.1	-1.265	FPR1,GNB4,GNB5,GNG10,GNG11,GNG2,GNG7,PRKACB,RALGDS,RAP1B,RAP2A,RRAS,RRAS2,S1PR1
DNA Double-Strand Break Repair by Homologous Recombination	1.29	0.214	#NUM!	ATRX,LIG1,RPA1
MIF Regulation of Innate Immunity	1.28	0.136	0.816	CD14,JUN,LY96,NFKBIB,TLR4,TP53
Oxytocin Signaling Pathway	1.27	0.0876	-2.449	ATF4,ATP2B4,CCL5,CREB5,EEF2,GNB4,GNB5,GNG10,GNG11,GNG2,GNG7,MEF2C,MYL9,PIK3CG,PIK3R1,PPP3CC,PRKAA1,PRKACB,PRKCH,PRKCQ,RAP1B,RAP2A,RRAS,RRAS2
Role of NFAT in Cardiac Hypertrophy	1.27	0.0909	-2.183	CABIN1,GNB4,GNB5,GNG10,GNG11,GNG2,GNG7,MEF2C,PIK3CG,PIK3R1,PLCG1,PPP3CC,PRKACB,PRKCH,PRKCQ,RAP1B,RAP2A,RRAS,RRAS2,SLC8A1
Dendritic Cell Maturation	1.27	0.0831	0.218	ATF4,CD1D,CD247,CD3G,CREB5,FCER1G,FCGR1A,FCGR1BP,FCGR2A,HLA-A,IL18,IL32,IRF8,LTBR,NFKBIB,PIK3CG,PIK3R1,PLCG1,STAT4,TLR2,TLR4,TNF,TRAF6,TRAV1-2,TRBC1,TRBV9,TRGC1,TRGC2,TRGV2,TRGV3,TRGV4,TYROBP
Dopamine Degradation	1.24	0.167	2	ALDH2,SULT1A1,SULT1A2,SULT1B1
PAK Signaling	1.24	0.103	-1.667	GIT1,ITGA6,ITGAL,ITGB7,MYL9,PIK3CG,PIK3R1,RAP1B,RAP2A,RRAS,RRAS2,TNF
Estrogen-Dependent Breast Cancer Signaling	1.24	0.113	-1.667	ATF4,CREB5,JUN,PIK3CG,PIK3R1,RAP1B,RAP2A,RRAS,RRAS2
p70S6K Signaling	1.22	0.0846	-1.807	EEF2,F2R,IGHV1-18,IGHV3-23,IGHV3-30,IGKV1-5,IGKV3-11,IGKV3-20,IGKV4-1,IGLV1-40,IGLV1-44,IGLV3-10,IGLV3-21,IGLV3-27,PIK3CG,PIK3R1,PLCG1,PPP2CB,PPP2R2B,PPP2R5C,PRKCH,PRKCQ,RAP1B,RAP2A,RPS6,RRAS,RRAS2
Role of MAPK Signaling in the Pathogenesis of Influenza	1.21	0.111	#NUM!	BCL2,CCL5,IFNG,PLA2G7,RAP1B,RAP2A,RRAS,RRAS2,TNF
BAG2 Signaling Pathway	1.21	0.111	0.816	ANXA2,CTSB,HSPA1A/HSPA1B,HSPA6,PSMA6,PSMB4,PSMB6,PSME4,TP53
Methylthiopropionate Biosynthesis	1.21	1	#NUM!	ADI1
Melatonin Degradation III	1.21	1	#NUM!	MPO
Glutamine Biosynthesis I	1.21	1	#NUM!	GLUL
Adenine and Adenosine Salvage VI	1.21	1	#NUM!	ADK
IL-9 Signaling	1.21	0.143	-2	CISH,PIK3CG,PIK3R1,SOCS3,TNF
Oxidative Phosphorylation	1.2	0.104	-1.508	CYCS,MT-ATP6,MT-CO3,MT-CYB,MT-ND1,MT-ND2,MT-ND5,NDUFA11,NDUFB1,NDUFV3,UQCRB
IL-15 Signaling	1.2	0.0868	-2.714	BCL2L1,GZMB,IGHV1-18,IGHV3-23,IGHV3-30,IGKV1-5,IGKV3-11,IGKV3-20,IGKV4-1,IGLV1-40,IGLV1-44,IGLV3-10,IGLV3-21,IGLV3-27,IL2RB,LCK,PIK3CG,PIK3R1,RAP1B,RAP2A,RPTOR,RRAS,RRAS2
WNT/β-catenin Signaling	1.19	0.0936	0.302	CDKN2A,CSNK1E,DVL1,JUN,LRP1,MAP4K1,PPP2CB,PPP2R2B,PPP2R5C,RPS27A,SOX4,TGFBR3,TLE1,TP53,UBA52,UBC
Semaphorin Neuronal Repulsive Signaling Pathway	1.19	0.0966	0.277	DPYSL2,FYN,ITGA6,ITGAL,ITGB7,MYL9,PDE4D,PIK3CG,PIK3R1,PLCG1,PRKACB,RRAS,TP53,VCAN
Ceramide Biosynthesis	1.19	0.286	#NUM!	SPTLC2,SPTSSA
MSP-RON Signaling Pathway	1.19	0.121	#NUM!	CCR2,IFNG,PIK3CG,PIK3R1,TLR2,TLR4,TNF
Role of JAK2 in Hormone-like Cytokine Signaling	1.19	0.121	-2.449	BCL2,BCL2L1,BIRC3,CCND2,HLTF,SIRPA,SOCS3
Gα12/13 Signaling	1.17	0.0977	-2.309	F2R,JUN,LPAR5,MEF2C,MYL9,NFKBIB,PIK3CG,PIK3R1,RAP1B,RAP2A,RRAS,RRAS2,VAV1
Actin Cytoskeleton Signaling	1.17	0.0875	-2.84	ARHGAP24,ARPC1B,CD14,CYFIP2,DIAPH1,EZR,F2R,GIT1,ITGA6,ITGAL,ITGB7,MATK,MYL9,PIK3CG,PIK3R1,RAP1B,RAP2A,RRAS,RRAS2,TMSB10/TMSB4X,VAV1
TWEAK Signaling	1.16	0.139	-0.447	BIRC3,CYCS,NAIP,NFKBIB,TRAF2
CREB Signaling in Neurons	1.16	0.0773	-2.846	ADGRE2,ADGRE5,ADGRG1,ADGRG5,ADRB2,ATF4,C5AR1,CCR1,CCR2,CREB5,CX3CR1,F2R,FPR1,GNB4,GNB5,GNG10,GNG11,GNG2,GNG7,GPR171,GPR174,GPR18,GPR183,GPR34,GPR68,HGF,HRH2,LPAR5,NMUR1,P2RY10,PIK3CG,PIK3R1,PLCG1,PRKACB,PRKCH,PRKCQ,PTAFR,PTGDR,PTGER4,RAP1B,RAP2A,RRAS,RRAS2,S1PR1,S1PR5,TGFBR3
Cardiac Hypertrophy Signaling	1.16	0.0866	-3.441	ADRB2,GNB4,GNB5,GNG10,GNG11,GNG2,GNG7,JUN,MEF2C,MYL9,PIK3CG,PIK3R1,PLCG1,PPP3CC,PRKACB,RAP1B,RAP2A,RHOF,RHOH,RHOQ,RRAS,RRAS2
CCR5 Signaling in Macrophages	1.15	0.0845	-1.89	CCL3,CCL4,CCL5,CD247,CD3G,FASLG,FCER1G,GNB4,GNB5,GNG10,GNG11,GNG2,GNG7,JUN,PLCG1,PRKCH,PRKCQ,TRAV1-2,TRBC1,TRBV9,TRGC1,TRGC2,TRGV2,TRGV3,TRGV4
Superpathway of Melatonin Degradation	1.15	0.119	0.378	CSGALNACT1,CYP1B1,CYP51A1,MPO,SULT1A1,SULT1A2,SULT1B1
Granzyme B Signaling	1.14	0.188	#NUM!	CYCS,GZMB,PRF1
TGF-β Signaling	1.14	0.104	-2.333	BCL2,IRF7,JUN,MAP4K1,RAP1B,RAP2A,RRAS,RRAS2,RUNX3,TRAF6
Glutathione-mediated Detoxification	1.14	0.154	1	GSTM1,GSTO1,MGST1,MGST2
GNRH Signaling	1.13	0.0904	-2.138	ATF4,CREB5,EGR1,GNB4,GNB5,GNG10,GNG11,GNG2,GNG7,JUN,PRKACB,PRKCH,PRKCQ,RAP1B,RAP2A,RRAS,RRAS2
VEGF Family Ligand-Receptor Interactions	1.13	0.107	-2.333	PIK3CG,PIK3R1,PLCG1,PRKCH,PRKCQ,RAP1B,RAP2A,RRAS,RRAS2
Pyrimidine Ribonucleotides Interconversion	1.12	0.135	0.447	CMPK2,DDX3X,NME2,NUDT16,SLC25A42
Notch Signaling	1.12	0.135	#NUM!	APH1B,MAML1,MAML2,MAML3,NUMB
Endometrial Cancer Signaling	1.12	0.117	-1.633	PIK3CG,PIK3R1,RAP1B,RAP2A,RRAS,RRAS2,TP53
IL-7 Signaling Pathway	1.09	0.11	-0.707	BCL2,FYN,HGF,IFNG,JUN,PIK3CG,PIK3R1,SLC2A1
Prostate Cancer Signaling	1.09	0.0991	#NUM!	ATF4,BCL2,CREB5,NFKBIB,PIK3CG,PIK3R1,RAP1B,RAP2A,RRAS,RRAS2,TP53
RHOGDI Signaling	1.09	0.0872	2.53	ARHGEF3,ARHGEF9,ARPC1B,DGKZ,EZR,GNB4,GNB5,GNG10,GNG11,GNG2,GNG7,ITGA6,ITGAL,ITGB7,MYL9,PIP4K2C,RHOF,RHOH,RHOQ
Docosahexaenoic Acid (DHA) Signaling	1.08	0.132	#NUM!	BCL2,BCL2L1,CYCS,PIK3CG,PIK3R1
IL-17A Signaling in Fibroblasts	1.08	0.132	#NUM!	CEBPD,JUN,LCN2,NFKBIB,TRAF6
Inhibition of Matrix Metalloproteases	1.08	0.132	2	LRP1,MMP23B,MMP8,TIMP1,TIMP2
Relaxin Signaling	1.08	0.0927	-2.333	GNB4,GNB5,GNG10,GNG11,GNG2,GNG7,JUN,NFKBIB,PDE4D,PIK3CG,PIK3R1,PRKACB,RAP1B,SMPDL3A
ERK5 Signaling	1.07	0.108	-0.378	ATF4,CREB5,MEF2C,RAP1B,RAP2A,RRAS,RRAS2,SH2D2A
Systemic Lupus Erythematosus Signaling	1.07	0.0761	#NUM!	CD247,CD3G,FCER1G,FCGR1A,FCGR1BP,FCGR2A,HLA-A,IGHV1-18,IGHV3-23,IGHV3-30,IGKV1-5,IGKV3-11,IGKV3-20,IGKV4-1,IGLV1-40,IGLV1-44,IGLV3-10,IGLV3-21,IGLV3-27,IL18,JUN,LAT,LCK,NFAT5,NFATC2,NFATC3,PIK3CG,PIK3R1,PIM2,PLCG1,PRPF38A,RAP1B,RAP2A,RRAS,RRAS2,TNF,TNFSF13B,TRAV1-2,TRBC1,TRBV9,TRGC1,TRGC2,TRGV2,TRGV3,TRGV4
FAT10 Cancer Signaling Pathway	1.06	0.12	-1.342	CXCR4,IFNG,NFKBIB,TGFBR3,TNF,TP53
Clathrin-mediated Endocytosis Signaling	1.06	0.0874	#NUM!	AMPH,AP2A2,AP2S1,AP4E1,ARPC1B,CLU,F2R,ITGB7,LYZ,NUMB,PIK3CG,PIK3R1,PPP3CC,RPS27A,S100A8,SERPINA1,UBA52,UBC
MSP-RON Signaling In Cancer Cells Pathway	1.05	0.0935	-1.387	ARAF,ATF4,CREB5,ETS1,ITGA6,JUN,PIK3CG,PIK3R1,PLAUR,RAP1B,RAP2A,RRAS,RRAS2
Type I Diabetes Mellitus Signaling	1.05	0.0822	-1.807	BCL2,CD247,CD3G,CYCS,FASLG,FCER1G,GZMB,HLA-A,IFNG,IFNGR1,IFNGR2,NFKBIB,PRF1,SOCS3,TNF,TRAF2,TRAF6,TRAV1-2,TRBC1,TRBV9,TRGC1,TRGC2,TRGV2,TRGV3,TRGV4
Gap Junction Signaling	1.03	0.0876	#NUM!	CSNK1E,PIK3CG,PIK3R1,PLCG1,PPP3CC,PRKACB,PRKCH,PRKCQ,RAP1B,RAP2A,RRAS,RRAS2,TUBA1B,TUBA1C,TUBA4A,TUBB,TUBB1
Mismatch Repair in Eukaryotes	1.02	0.167	#NUM!	LIG1,MSH2,RPA1
GDNF Family Ligand-Receptor Interactions	1.02	0.105	-2.121	JUN,PIK3CG,PIK3R1,PLCG1,RAP1B,RAP2A,RRAS,RRAS2
Role of MAPK Signaling in Inhibiting the Pathogenesis of Influenza	1.02	0.105	-1.414	ARAF,CCL5,IFNG,JUN,NFKBIB,PLA2G7,TLR4,TNF
Synaptic Long Term Potentiation	1.01	0.0938	-1.732	ATF4,CREB5,PLCG1,PPP1R10,PPP3CC,PRKACB,PRKCH,PRKCQ,RAP1B,RAP2A,RRAS,RRAS2
Atherosclerosis Signaling	1.01	0.0938	#NUM!	CCR2,CLU,CXCR4,IFNG,IL18,LYZ,MSR1,PLA2G7,S100A8,SERPINA1,TNF,TNFSF14
Pyrimidine Ribonucleotides De Novo Biosynthesis	1.01	0.125	0.447	CMPK2,DDX3X,NME2,NUDT16,SLC25A42
ERB2-ERBB3 Signaling	1.01	0.109	-1.633	JUN,PIK3CG,PIK3R1,RAP1B,RAP2A,RRAS,RRAS2
MicroRNA Biogenesis Signaling Pathway	0.993	0.0874	-2.5	EXOSC5,EXOSC6,HGF,HMOX1,KHSRP,NUP54,NUP88,PIK3CG,PIK3R1,RAP1B,RAP2A,RRAS,RRAS2,SF3A2,TP53,TSNAX
Synaptogenesis Signaling Pathway	0.992	0.0809	-1.633	AP2A2,AP2S1,ARPC1B,ATF4,CREB5,EIF4EBP1,EIF4EBP3,FYN,HCK,LCK,LRP1,NAP1L1,PIK3CG,PIK3R1,PLCG1,PRKACB,RAP1B,RAP2A,RASGRP1,RRAS,RRAS2,STXBP5,SYT11,VAMP2,YES1
Epithelial Adherens Junction Signaling	0.989	0.0897	0.535	ARPC1B,DIAPH1,FYN,HGF,LATS1,PPP2CB,PPP2R2B,PPP2R5C,PRKAA1,RAP1B,RAP2A,RRAS,RRAS2,TGFBR3
Calcium-induced T Lymphocyte Apoptosis	0.985	0.083	-2.887	ATP2A3,CABIN1,CD247,CD3G,FCER1G,HLA-A,LCK,NFATC2,PLCG1,PPP3CC,PRKCH,PRKCQ,TRAV1-2,TRBC1,TRBV9,TRGC1,TRGC2,TRGV2,TRGV3,TRGV4,ZAP70
WNT/Ca+ pathway	0.978	0.108	-1.89	ATF4,CREB5,DVL1,NFAT5,NFATC2,NFATC3,PLCG1
GABA Receptor Signaling	0.973	0.0923	#NUM!	AP2A2,AP2S1,GABARAP,GNB4,GNB5,GNG10,GNG11,GNG2,GNG7,RPS27A,UBA52,UBC
Xenobiotic Metabolism AHR Signaling Pathway	0.944	0.101	1.414	AHR,ALDH2,CYP1B1,GSTM1,GSTO1,MGST1,MGST2,TNF
Melatonin Degradation I	0.941	0.111	0.816	CSGALNACT1,CYP1B1,CYP51A1,SULT1A1,SULT1A2,SULT1B1
FAT10 Signaling Pathway	0.941	0.111	#NUM!	IFNG,PSMA6,PSMB4,PSMB6,PSME4,TNF
Iron homeostasis signaling pathway	0.937	0.0909	#NUM!	ATP6V0A1,ATP6V0B,ATP6V0C,ATP6V0E1,ATP6V1B2,CD163,FTH1,FTL,HMOX1,LRP1,SLC11A1,SLC25A37
NGF Signaling	0.929	0.0924	-2.111	ATF4,CREB5,PIK3CG,PIK3R1,PLCG1,RAP1B,RAP2A,RRAS,RRAS2,TP53,TRAF6
Epoxysqualene Biosynthesis	0.922	0.5	#NUM!	SQLE
Spermidine Biosynthesis I	0.922	0.5	#NUM!	SRM
Cardiolipin Biosynthesis II	0.922	0.5	#NUM!	PGS1
Sertoli Cell-Sertoli Cell Junction Signaling	0.917	0.0842	#NUM!	ITGA6,ITGAL,ITGB7,JUN,MYO7A,PRKACB,RAP1B,RAP2A,RRAS,RRAS2,TGFBR3,TNF,TUBA1B,TUBA1C,TUBA4A,TUBB,TUBB1
CD27 Signaling in Lymphocytes	0.913	0.109	-1	BCL2L1,CYCS,JUN,NFKBIB,TRAF2,TRAF5
Ethanol Degradation IV	0.912	0.15	#NUM!	ACSL1,ALDH2,DIP2A
IL-15 Production	0.911	0.0917	-1.508	CLK1,CSF1R,FYN,HCK,ITK,LCK,MATK,MERTK,TXK,YES1,ZAP70
Prostanoid Biosynthesis	0.909	0.2	#NUM!	PTGS1,TBXAS1
Oncostatin M Signaling	0.907	0.116	-1.342	CHI3L1,RAP1B,RAP2A,RRAS,RRAS2
Agrin Interactions at Neuromuscular Junction	0.901	0.103	-1.633	DVL1,JUN,RAP1B,RAP2A,RRAS,RRAS2,UTRN
CNTF Signaling	0.885	0.107	-1.633	PIK3CG,PIK3R1,RAP1B,RAP2A,RRAS,RRAS2
Cardiac β-adrenergic Signaling	0.876	0.0847	0.707	ATP2A3,GNB4,GNB5,GNG10,GNG11,GNG2,GNG7,PDE4D,PPP1R10,PPP2CB,PPP2R2B,PPP2R5C,PRKACB,SLC8A1,SMPDL3A
PTEN Signaling	0.849	0.0861	1.667	BCL2,BCL2L1,FASLG,ITGA6,ITGAL,ITGB7,PIK3CG,PIK3R1,RAP1B,RAP2A,RRAS,RRAS2,TGFBR3
Regulation of Actin-based Motility by Rho	0.848	0.0909	-1.89	ARPC1B,ITGA6,ITGAL,ITGB7,MYL9,PIP4K2C,RHOF,RHOH,RHOQ,WIPF1
Thyroid Hormone Metabolism II (via Conjugation and/or Degradation)	0.842	0.121	1	CSGALNACT1,SULT1A1,SULT1A2,SULT1B1
DNA Methylation and Transcriptional Repression Signaling	0.84	0.0928	-2.121	CDK13,CDK17,CDK6,GADD45A,MBD2,MBD3,SAP30,TP53,ZEB1
Reelin Signaling in Neurons	0.836	0.087	-1.732	ARHGEF3,ARHGEF9,ARPC1B,FYN,HCK,LCK,MAP4K1,PDK4,PIK3CG,PIK3R1,RAP1B,YES1
Cyclins and Cell Cycle Regulation	0.833	0.0952	0.707	CCND2,CDK6,CDKN2A,CDKN2B,PPP2CB,PPP2R2B,PPP2R5C,TP53
Role of CHK Proteins in Cell Cycle Checkpoint Control	0.833	0.103	-2	MDC1,PPP2CB,PPP2R2B,PPP2R5C,RPA1,TP53
Growth Hormone Signaling	0.831	0.0986	-2.646	CEBPA,PIK3CG,PIK3R1,PLCG1,PRKCH,PRKCQ,SOCS3
Altered T Cell and B Cell Signaling in Rheumatoid Arthritis	0.822	0.0742	#NUM!	CD247,CD3G,FASLG,FCER1G,HLA-A,IFNG,IGHV1-18,IGHV3-23,IGHV3-30,IGKV1-5,IGKV3-11,IGKV3-20,IGKV4-1,IGLV1-40,IGLV1-44,IGLV3-10,IGLV3-21,IGLV3-27,IL18,PRTN3,TLR1,TLR2,TLR4,TLR5,TNF,TNFSF13,TNFSF13B,TRAV1-2,TRBC1,TRBV9,TRGC1,TRGC2,TRGV2,TRGV3,TRGV4
Androgen Signaling	0.819	0.0838	-2	GNB4,GNB5,GNG10,GNG11,GNG2,GNG7,JUN,PRKACB,PRKCH,PRKCQ,TAF15,TAF3,TAF4,TAF7
ILK Signaling	0.809	0.0816	-1.5	ATF4,CREB5,ITGB7,JUN,MYL9,PIK3CG,PIK3R1,PPP2CB,PPP2R2B,PPP2R5C,RHOF,RHOH,RHOQ,TESK1,TMSB10/TMSB4X,TNF
Glioblastoma Multiforme Signaling	0.805	0.0833	-1.732	CCND2,CDK6,CDKN2A,PIK3CG,PIK3R1,PLCG1,RAP1B,RAP2A,RHOF,RHOH,RHOQ,RRAS,RRAS2,TP53
Bladder Cancer Signaling	0.778	0.0877	-1	CDKN2A,DAPK1,MMP23B,MMP8,RAP1B,RAP2A,RASSF1,RRAS,RRAS2,TP53
Pyrimidine Deoxyribonucleotides De Novo Biosynthesis I	0.778	0.13	#NUM!	APOBEC3G,CMPK2,NME2
Ovarian Cancer Signaling	0.775	0.0833	-1.414	BCL2,CDKN2A,DVL1,MSH2,PIK3CG,PIK3R1,PRKACB,PTGS1,RAP1B,RAP2A,RRAS,RRAS2,TP53
PDGF Signaling	0.774	0.092	-2.121	JUN,PIK3CG,PIK3R1,PLCG1,RAP1B,RAP2A,RRAS,RRAS2
Graft-versus-Host Disease Signaling	0.773	0.0785	#NUM!	CD247,CD3G,FASLG,FCER1G,GZMB,HLA-A,IFNG,IL18,KIR2DL1/KIR2DL3,PRF1,TNF,TRAV1-2,TRBC1,TRBV9,TRGC1,TRGC2,TRGV2,TRGV3,TRGV4
Hypoxia Signaling in the Cardiovascular System	0.765	0.0946	-0.447	ATF4,CREB5,JUN,NFKBIB,TP53,UBE2E2,UBE2Q1
PFKFB4 Signaling Pathway	0.762	0.104	0.447	ATF4,CREB5,PFKFB4,PRKACB,TP53
Uracil Degradation II (Reductive)	0.759	0.333	#NUM!	DPYD
PRPP Biosynthesis I	0.759	0.333	#NUM!	PRPS1
Glutathione Biosynthesis	0.759	0.333	#NUM!	GCLM
Thymine Degradation	0.759	0.333	#NUM!	DPYD
ABRA Signaling Pathway	0.754	0.0909	-1.414	DIAPH1,EGR1,FOSB,JUND,MEF2C,MYL9,PPP3CC,TPM1
MIF-mediated Glucocorticoid Regulation	0.745	0.111	1	CD14,LY96,NFKBIB,TLR4
Glutathione Redox Reactions I	0.739	0.125	#NUM!	GSTM1,MGST1,MGST2
Spliceosomal Cycle	0.736	0.102	-2.236	SF1,SF3A2,SLU7,SNIP1,ZNF830
Mouse Embryonic Stem Cell Pluripotency	0.731	0.0874	-1.667	DVL1,ID2,PIK3CG,PIK3R1,RAP1B,RAP2A,RRAS,RRAS2,TP53
GPCR-Mediated Nutrient Sensing in Enteroendocrine Cells	0.73	0.0855	-1.897	GNG10,GNG11,GNG2,GNG7,GPBAR1,LPAR5,PLCG1,PRKACB,PRKCH,PRKCQ
Angiopoietin Signaling	0.725	0.0921	-0.447	NFKBIB,PIK3CG,PIK3R1,RAP1B,RAP2A,RRAS,RRAS2
Osteoarthritis Pathway	0.723	0.0776	0	ANXA2,ANXA5,ATF4,CREB5,IL18RAP,IL1R2,ITGA6,ITGAL,ITGB7,LRP1,MEF2C,PRKAA1,PTCH1,S100A8,S100A9,TLR2,TLR4,TNF
Assembly of RNA Polymerase III Complex	0.722	0.154	#NUM!	GTF3C1,SF3A2
Acyl-CoA Hydrolysis	0.722	0.154	#NUM!	ACOT7,PPT1
Corticotropin Releasing Hormone Signaling	0.704	0.0816	-1.265	ATF4,CREB5,FASLG,JUN,JUND,MEF2C,PLCG1,PRKACB,PRKCH,PRKCQ,PTCH1,RAP1B
IGF-1 Signaling	0.698	0.0857	-2.333	JUN,PIK3CG,PIK3R1,PRKACB,RAP1B,RAP2A,RRAS,RRAS2,SOCS3
Mitotic Roles of Polo-Like Kinase	0.695	0.0938	#NUM!	CDC25B,PPP2CB,PPP2R2B,PPP2R5C,PTTG1,RAD21
eNOS Signaling	0.69	0.0811	-2.333	AQP9,HSPA1A/HSPA1B,HSPA6,LPAR5,PIK3CG,PIK3R1,PLCG1,PRKAA1,PRKACB,PRKCH,PRKCQ,SLC7A1
Paxillin Signaling	0.682	0.0849	-1.633	ITGA6,ITGAL,ITGB7,PIK3CG,PIK3R1,RAP1B,RAP2A,RRAS,RRAS2
Role of IL-17A in Psoriasis	0.672	0.143	#NUM!	S100A8,S100A9
Colanic Acid Building Blocks Biosynthesis	0.672	0.143	#NUM!	GALK1,UGP2
Regulation of the Epithelial-Mesenchymal Transition Pathway	0.67	0.0777	#NUM!	APH1B,ARAF,DVL1,EGR1,ETS1,HGF,ID2,MAML1,PIK3CG,PIK3R1,RAP1B,RAP2A,RRAS,RRAS2,ZEB1
IL-17A Signaling in Gastric Cells	0.668	0.115	#NUM!	CCL5,JUN,TNF
Role of JAK1, JAK2 and TYK2 in Interferon Signaling	0.668	0.115	#NUM!	IFNG,IFNGR1,IFNGR2
Insulin Secretion Signaling Pathway	0.665	0.0749	-3.578	ATF4,CREB5,EIF2S3,EIF4A2,EIF4EBP1,EIF4EBP3,FYN,HCK,LCK,PIK3CG,PIK3R1,PLCG1,PRKACB,PRKCH,PRKCQ,RAP1B,SLC2A1,STAT4,VAMP2,YES1
Cytotoxic T Lymphocyte-mediated Apoptosis of Target Cells	0.662	0.0762	-1.414	BCL2,CD247,CD3G,CYCS,FASLG,FCER1G,GZMB,HLA-A,PRF1,TRAV1-2,TRBC1,TRBV9,TRGC1,TRGC2,TRGV2,TRGV3,TRGV4
Retinoate Biosynthesis II	0.648	0.25	#NUM!	RBP7
Spermine and Spermidine Degradation I	0.648	0.25	#NUM!	SAT1
Phenylethylamine Degradation I	0.648	0.25	#NUM!	ALDH2
Glutathione Redox Reactions II	0.648	0.25	#NUM!	GLRX
Arginine Degradation I (Arginase Pathway)	0.648	0.25	#NUM!	ARG1
Oxidized GTP and dGTP Detoxification	0.648	0.25	#NUM!	DDX6
Cell Cycle: G1/S Checkpoint Regulation	0.634	0.0896	0	CCND2,CDK6,CDKN2A,CDKN2B,GNL3,TP53
Eicosanoid Signaling	0.634	0.0896	#NUM!	LTA4H,PLA2G7,PTGDR,PTGER4,PTGS1,TBXAS1
Calcium Signaling	0.633	0.0758	-1.604	ATF4,ATP2A3,ATP2B4,CABIN1,CREB5,MEF2C,MYL9,NFAT5,NFATC2,NFATC3,PPP3CC,PRKACB,RAP1B,RAP2A,SLC8A1,TPM1
Leukotriene Biosynthesis	0.627	0.133	#NUM!	LTA4H,MGST2
Dermatan Sulfate Degradation (Metazoa)	0.627	0.133	#NUM!	GM2A,IDS
Aldosterone Signaling in Epithelial Cells	0.621	0.0774	-1.89	AHCY,DNAJA1,DNAJB2,DUSP1,HSPA1A/HSPA1B,HSPA6,KCNMA1,PIK3CG,PIK3R1,PIP4K2C,PLCG1,PRKCH,PRKCQ
Ethanol Degradation II	0.605	0.107	#NUM!	ACSL1,ALDH2,DIP2A
Superpathway of Inositol Phosphate Compounds	0.601	0.0742	-1.155	CDC25B,DUSP1,DUSP5,ITPKB,PIK3CG,PIK3R1,PIP4K2C,PLCG1,PPP1R10,PPP2CB,PPP2R2B,PPP2R5C,PPP3CC,PTPN7,SIRPA,SOCS3,TNS3
OX40 Signaling Pathway	0.601	0.0738	-1.667	BCL2,BCL2L1,CD247,CD3G,FCER1G,HLA-A,JUN,NFKBIB,TRAF2,TRAF5,TRAV1-2,TRBC1,TRBV9,TRGC1,TRGC2,TRGV2,TRGV3,TRGV4
Melatonin Signaling	0.597	0.087	-2.236	ARAF,PLCG1,PRKACB,PRKCH,PRKCQ,RORA
Neuroprotective Role of THOP1 in Alzheimer's Disease	0.593	0.0804	-1.414	CFD,GZMA,GZMB,GZMM,HLA-A,IFNG,PRKACB,PRSS23,PRTN3
Apelin Cardiomyocyte Signaling Pathway	0.587	0.0816	-2.121	ATP2A3,MYL9,PIK3CG,PIK3R1,PLCG1,PRKCH,PRKCQ,SLC8A1
NUR77 Signaling in T Lymphocytes	0.583	0.0725	-0.905	BCL2,CABIN1,CD247,CD3G,CYCS,FASLG,FCER1G,HLA-A,PPP3CC,PRKCH,PRKCQ,TNFSF10,TRAV1-2,TRBC1,TRBV9,TRGC1,TRGC2,TRGV2,TRGV3,TRGV4
Pulmonary Fibrosis Idiopathic Signaling Pathway	0.578	0.0714	-2.294	AEBP2,ARAF,AREG,BCL2,COL6A2,EGR1,EIF4EBP1,EIF4EBP3,F2R,IL13RA1,JUN,LATS1,MMP23B,MMP8,PIK3CG,PIK3R1,PMAIP1,RAP1B,RAP2A,RRAS,RRAS2,TGFBR3,TP53
3-phosphoinositide Biosynthesis	0.573	0.0743	-0.632	CDC25B,DUSP1,DUSP5,PIK3CG,PIK3R1,PIP4K2C,PPP1R10,PPP2CB,PPP2R2B,PPP2R5C,PPP3CC,PTPN7,SIRPA,SOCS3,TNS3
HIPPO signaling	0.567	0.0824	0.447	CSNK1E,LATS1,PPP1R10,PPP2CB,PPP2R2B,PPP2R5C,RASSF1
Amyotrophic Lateral Sclerosis Signaling	0.566	0.0789	-0.707	BCL2,BCL2L1,BIRC3,CYCS,GLUL,NAIP,PIK3CG,PIK3R1,TP53
CDC42 Signaling	0.564	0.0708	-0.905	ARPC1B,CD247,CD3G,CDC42EP2,DIAPH1,EXOC8,FCER1G,HLA-A,ITGA6,ITGAL,ITGB7,ITK,JUN,MYL9,TRAV1-2,TRBC1,TRBV9,TRGC1,TRGC2,TRGV2,TRGV3,TRGV4,VAV1,WIPF1
Endothelin-1 Signaling	0.564	0.0745	-2.673	ARAF,HMOX1,JUN,PIK3CG,PIK3R1,PLA2G7,PLCG1,PRKCH,PRKCQ,PTGS1,RAP1B,RAP2A,RRAS,RRAS2
Arsenate Detoxification I (Glutaredoxin)	0.564	0.2	#NUM!	GSTO1
Protein Citrullination	0.564	0.2	#NUM!	PADI4
Myo-inositol Biosynthesis	0.564	0.2	#NUM!	IMPA2
Rapoport-Luebering Glycolytic Shunt	0.564	0.2	#NUM!	TIGAR
Galactose Degradation I (Leloir Pathway)	0.564	0.2	#NUM!	GALK1
Retinoic acid Mediated Apoptosis Signaling	0.56	0.0877	-1.342	CYCS,IFNG,PARP15,PARP8,TNFSF10
Serotonin Degradation	0.56	0.0877	1.342	ALDH2,CSGALNACT1,SULT1A1,SULT1A2,SULT1B1
WNK Renal Signaling Pathway	0.558	0.08	-2.449	BIRC3,PIK3CG,PIK3R1,PRKCH,PRKCQ,STK39,TNF,TRAF6
Oxidative Ethanol Degradation III	0.55	0.1	#NUM!	ACSL1,ALDH2,DIP2A
Putrescine Degradation III	0.548	0.118	#NUM!	ALDH2,SAT1
Role of RIG1-like Receptors in Antiviral Innate Immunity	0.541	0.0909	#NUM!	IRF7,NFKBIB,TRAF2,TRAF6
BER (Base Excision Repair) Pathway	0.541	0.0909	-2	CDKN2A,LIG1,RPA1,TP53
D-myo-inositol-5-phosphate Metabolism	0.524	0.0729	-0.333	CDC25B,DUSP1,DUSP5,PIP4K2C,PLCG1,PPP1R10,PPP2CB,PPP2R2B,PPP2R5C,PPP3CC,PTPN7,SIRPA,SOCS3,TNS3
Sonic Hedgehog Signaling	0.524	0.0968	#NUM!	DYRK1B,PRKACB,PTCH1
Semaphorin Signaling in Neurons	0.523	0.0847	#NUM!	DPYSL2,FYN,RHOF,RHOH,RHOQ
Protein Ubiquitination Pathway	0.523	0.0709	#NUM!	BIRC3,DNAJA1,DNAJB2,HLA-A,HSPA1A/HSPA1B,HSPA6,IFNG,PSMA6,PSMB4,PSMB6,RPS27A,TRAF6,UBA52,UBC,UBE2E2,UBE2Q1,USP11,USP28,USP36
Apelin Pancreas Signaling Pathway	0.52	0.0889	-1	PIK3CG,PIK3R1,PRKAA1,PRKACB
Adrenomedullin signaling pathway	0.515	0.0725	-1.604	ADM,ARAF,BCL2,IL18,MATK,PIK3CG,PIK3R1,PLCG1,PRKACB,RAP1B,RAP2A,RRAS,RRAS2,TNF
BMP signaling pathway	0.508	0.0787	-1.633	JUN,MAGED1,PRKACB,RAP1B,RAP2A,RRAS,RRAS2
Role of IL-17F in Allergic Inflammatory Airway Diseases	0.5	0.087	-1	ATF4,CCL4,CREB5,TRAF6
Inhibition of Angiogenesis by TSP1	0.499	0.0938	#NUM!	FYN,JUN,TP53
Caveolar-mediated Endocytosis Signaling	0.498	0.08	#NUM!	CD48,FYN,HLA-A,ITGA6,ITGAL,ITGB7
Urea Cycle	0.498	0.167	#NUM!	ARG1
Arginine Degradation VI (Arginase 2 Pathway)	0.498	0.167	#NUM!	ARG1
Pentose Phosphate Pathway (Non-oxidative Branch)	0.498	0.167	#NUM!	TALDO1
α-tocopherol Degradation	0.498	0.167	#NUM!	CYP4F3
Dopamine-DARPP32 Feedback in cAMP Signaling	0.494	0.0722	-2.309	ATF4,ATP2A3,CREB5,CSNK1E,PLCG1,PPP1R10,PPP2CB,PPP2R2B,PPP2R5C,PPP3CC,PRKACB,PRKCH,PRKCQ
Ephrin A Signaling	0.481	0.0851	#NUM!	FYN,PIK3CG,PIK3R1,VAV1
Type II Diabetes Mellitus Signaling	0.481	0.0728	-2.333	ACSL1,ADIPOR1,NFKBIB,PIK3CG,PIK3R1,PRKAA1,PRKCH,PRKCQ,SOCS3,TNF,TRAF2
Kinetochore Metaphase Signaling Pathway	0.467	0.0748	0	BOD1,CENPK,H2AC20,MACROH2A1,PPP1R10,PPP2R5C,PTTG1,RAD21
Role of PI3K/AKT Signaling in the Pathogenesis of Influenza	0.457	0.0794	-1.342	CCL5,IFNG,NFKBIB,PIK3CG,PIK3R1
4-1BB Signaling in T Lymphocytes	0.455	0.0882	#NUM!	JUN,NFKBIB,TRAF2
Pancreatic Adenocarcinoma Signaling	0.446	0.0726	-2.121	BCL2,BCL2L1,CDKN2A,CDKN2B,HMOX1,PIK3CG,PIK3R1,RALGDS,TP53
Antioxidant Action of Vitamin C	0.444	0.0734	1.342	GLRX,GSTO1,HMOX1,NFKBIB,PLA2G7,PLCG1,SLC2A1,TNF
Glycogen Biosynthesis II (from UDP-D-Glucose)	0.444	0.143	#NUM!	UGP2
Coagulation System	0.434	0.0857	#NUM!	F2R,PLAUR,SERPINA1
Allograft Rejection Signaling	0.431	0.0683	#NUM!	CD247,CD3G,FASLG,FCER1G,GZMB,HLA-A,IFNG,PRF1,TNF,TRAV1-2,TRBC1,TRBV9,TRGC1,TRGC2,TRGV2,TRGV3,TRGV4
3-phosphoinositide Degradation	0.431	0.0695	0.707	CDC25B,DUSP1,DUSP5,MTMR3,PPP1R10,PPP2CB,PPP2R2B,PPP2R5C,PPP3CC,PTPN7,SIRPA,SOCS3,TNS3
Assembly of RNA Polymerase II Complex	0.428	0.08	-2	TAF15,TAF3,TAF4,TAF7
Cell Cycle: G2/M DNA Damage Checkpoint Regulation	0.428	0.08	-1	CDC25B,CDKN2A,GADD45A,TP53
The Visual Cycle	0.425	0.0952	#NUM!	DHRS3,RBP7
Endoplasmic Reticulum Stress Pathway	0.425	0.0952	#NUM!	ATF4,TRAF2
Superpathway of D-myo-inositol (1,4,5)-trisphosphate Metabolism	0.4	0.0909	#NUM!	IMPA2,ITPKB
Nitric Oxide Signaling in the Cardiovascular System	0.4	0.0708	-1.89	ATP2A3,PIK3CG,PIK3R1,PRKAA1,PRKACB,PRKCH,PRKCQ,SLC7A1
Sucrose Degradation V (Mammalian)	0.398	0.125	#NUM!	ALDOA
Superoxide Radicals Degradation	0.398	0.125	#NUM!	SOD2
Role of Cytokines in Mediating Communication between Immune Cells	0.396	0.0769	#NUM!	IFNG,IL18,IL32,TNF
D-myo-inositol (1,4,5,6)-Tetrakisphosphate Biosynthesis	0.393	0.0682	0.378	CDC25B,DUSP1,DUSP5,PPP1R10,PPP2CB,PPP2R2B,PPP2R5C,PPP3CC,PTPN7,SIRPA,SOCS3,TNS3
D-myo-inositol (3,4,5,6)-tetrakisphosphate Biosynthesis	0.393	0.0682	0.378	CDC25B,DUSP1,DUSP5,PPP1R10,PPP2CB,PPP2R2B,PPP2R5C,PPP3CC,PTPN7,SIRPA,SOCS3,TNS3
NAD Signaling Pathway	0.391	0.069	-0.632	H2BC15,HGF,PARP15,PARP8,PIK3CG,PIK3R1,PRKAA1,SOD2,TP53,TPCN1
Phototransduction Pathway	0.381	0.0755	#NUM!	GNB5,GNGT2,PRKACB,RGS9
FcγRIIB Signaling in B Lymphocytes	0.381	0.0662	-1.633	IGHV1-18,IGHV3-23,IGHV3-30,IGKV1-5,IGKV3-11,IGKV3-20,IGKV4-1,IGLV1-40,IGLV1-44,IGLV3-10,IGLV3-21,IGLV3-27,PIK3CG,PIK3R1,RAP1B,RAP2A,RRAS,RRAS2
Cell Cycle Regulation by BTG Family Proteins	0.377	0.0789	#NUM!	PPP2CB,PPP2R2B,PPP2R5C
Antigen Presentation Pathway	0.377	0.0789	#NUM!	HLA-A,IFNG,PSMB6
Transcriptional Regulatory Network in Embryonic Stem Cells	0.371	0.0675	-1.508	EOMES,KAT6A,KLF4,PIK3CG,PIK3R1,RAP1B,RAP2A,RRAS,RRAS2,TGFBR3,TP53
Sphingosine-1-phosphate Signaling	0.36	0.0684	-2.828	PIK3CG,PIK3R1,PLCG1,RHOF,RHOH,RHOQ,S1PR1,S1PR5
Citrulline Biosynthesis	0.36	0.111	#NUM!	ARG1
Leucine Degradation I	0.36	0.111	#NUM!	BCAT1
Mineralocorticoid Biosynthesis	0.36	0.111	#NUM!	EBP
Folate Transformations I	0.36	0.111	#NUM!	MTHFS
Lipid Antigen Presentation by CD1	0.359	0.066	#NUM!	AP2A2,AP2S1,CD1D,CD247,CD3G,FCER1G,TRAV1-2,TRBC1,TRBV9,TRGC1,TRGC2,TRGV2,TRGV3,TRGV4
FGF Signaling	0.356	0.0698	-0.816	ATF4,CREB5,HGF,PIK3CG,PIK3R1,PLCG1
Apelin Adipocyte Signaling Pathway	0.356	0.0698	0.447	GSTM1,MGST1,MGST2,NCF1,PRKAA1,PRKACB
IL-22 Signaling	0.355	0.0833	#NUM!	IL10RB,SOCS3
Bupropion Degradation	0.355	0.0833	#NUM!	CYP1B1,CYP51A1
Human Embryonic Stem Cell Pluripotency	0.353	0.066	-3.051	ARAF,DVL1,ID2,KLF2,KLF4,PIK3CG,PIK3R1,PRKCH,PRKCQ,RAP1B,RAP2A,RRAS,RRAS2
EGF Signaling	0.339	0.0714	-2	JUN,PIK3CG,PIK3R1,PLCG1
Netrin Signaling	0.337	0.0694	-2.236	NFAT5,NFATC2,NFATC3,PPP3CC,PRKACB
Embryonic Stem Cell Differentiation into Cardiac Lineages	0.327	0.1	#NUM!	SP4
Pentose Phosphate Pathway	0.327	0.1	#NUM!	TALDO1
Glucocorticoid Biosynthesis	0.327	0.1	#NUM!	EBP
Role of IL-17A in Arthritis	0.327	0.0702	#NUM!	CCL5,NFKBIB,PIK3CG,PIK3R1
Adipogenesis pathway	0.324	0.0657	-0.333	CEBPA,CEBPD,KAT6A,KAT6B,LPIN1,SAP30,TNF,TP53,TXNIP
Role of NANOG in Mammalian Embryonic Stem Cell Pluripotency	0.316	0.0656	-1.134	DVL1,PIK3CG,PIK3R1,RAP1B,RAP2A,RRAS,RRAS2,TP53
D-myo-inositol (1,4,5)-Trisphosphate Biosynthesis	0.316	0.0769	#NUM!	PIP4K2C,PLCG1
Triacylglycerol Degradation	0.314	0.0714	#NUM!	ALDH2,CES1,NDST2
Retinol Biosynthesis	0.314	0.0714	#NUM!	CES1,DHRS3,RBP7
Leptin Signaling in Obesity	0.304	0.0667	#NUM!	PIK3CG,PIK3R1,PLCG1,PRKACB,SOCS3
GADD45 Signaling	0.302	0.0678	0	CCND2,GADD45A,TNF,TP53
B Cell Development	0.301	0.0633	#NUM!	HLA-A,IGHV1-18,IGHV3-23,IGHV3-30,IGKV1-5,IGKV3-11,IGKV3-20,IGKV4-1,IGLV1-40,IGLV1-44,IGLV3-10,IGLV3-21,IGLV3-27,SPN
Assembly of RNA Polymerase I Complex	0.297	0.0909	#NUM!	POLR1E
Glycogen Degradation II	0.297	0.0909	#NUM!	TYMP
PCP (Planar Cell Polarity) Pathway	0.291	0.0667	-2	DAAM1,DVL1,JUN,JUND
Role of JAK family kinases in IL-6-type Cytokine Signaling	0.284	0.0649	0.447	BCL2L1,CEBPD,SERPINA1,SOCS3,TIMP1
nNOS Signaling in Neurons	0.274	0.0667	#NUM!	PPP3CC,PRKCH,PRKCQ
tRNA Splicing	0.274	0.0667	#NUM!	PDE4D,SMPDL3A,TSEN54
Stearate Biosynthesis I (Animals)	0.269	0.0645	1	ACOT7,ACSL1,PPT1,TBXAS1
Phosphatidylglycerol Biosynthesis II (Non-plastidic)	0.266	0.069	#NUM!	AGPAT4,PGS1
Dopamine Receptor Signaling	0.265	0.0633	#NUM!	PPP1R10,PPP2CB,PPP2R2B,PPP2R5C,PRKACB
DNA damage-induced 14-3-3σ Signaling	0.262	0.0652	#NUM!	BCL2,BCL2L1,TP53
Glycogen Degradation III	0.249	0.0769	#NUM!	TYMP
Mevalonate Pathway I	0.249	0.0769	#NUM!	MVD
Bile Acid Biosynthesis, Neutral Pathway	0.249	0.0769	#NUM!	CYP27A1
γ-glutamyl Cycle	0.249	0.0769	#NUM!	GCLM
Histamine Degradation	0.249	0.0769	#NUM!	ALDH2
Chondroitin Sulfate Degradation (Metazoa)	0.229	0.0714	#NUM!	GM2A
Choline Biosynthesis III	0.229	0.0714	#NUM!	HMOX1
Phenylalanine Degradation IV (Mammalian, via Side Chain)	0.229	0.0714	#NUM!	ALDH2
Telomere Extension by Telomerase	0.211	0.0667	#NUM!	TERF1
Fatty Acid Activation	0.211	0.0667	#NUM!	ACSL1
Androgen Biosynthesis	0.211	0.0667	#NUM!	EBP
Superpathway of Citrulline Metabolism	0.211	0.0667	#NUM!	ARG1
D-myo-inositol (1,4,5)-trisphosphate Degradation	0.194	0.0625	#NUM!	IMPA2
Fatty Acid α-oxidation	0.194	0.0625	#NUM!	ALDH2
Parkinson's Signaling	0.194	0.0625	#NUM!	CYCS
Dilated Cardiomyopathy Signaling Pathway	0	0.0467	0.816	BCL2,DSC2,KDM5A,MYL9,PRKACB,TPM1,UTRN
CSDE1 Signaling Pathway	0	0.0364	#NUM!	DDX6,RPL9
Neurovascular Coupling Signaling Pathway	0	0.0274	-1.633	KCNMA1,ORAI2,PLA2G7,PRKACB,PTGER4,PTGS1
SNARE Signaling Pathway	0	0.0379	-2.236	MYL9,PRKACB,STXBP5,SYT11,VAMP2
CDX Gastrointestinal Cancer Signaling Pathway	0	0.0615	0.577	FASLG,IFNG,IL18,JUN,NCF1,PIK3CG,PIK3R1,TNF,TNFSF10,TNFSF13,TNFSF13B,TNFSF14
Synaptic Long Term Depression	0	0.0576	-0.905	PLA2G7,PLCG1,PPP2CB,PPP2R2B,PPP2R5C,PRKCH,PRKCQ,RAP1B,RAP2A,RRAS,RRAS2
FXR/RXR Activation	0	0.048	#NUM!	CLU,CYP27A1,IL18,NR1H3,SERPINA1,TNF
PXR/RXR Activation	0	0.0476	#NUM!	GSTM1,PRKACB,TNF
Tight Junction Signaling	0	0.0562	#NUM!	CEBPA,JUN,MYL9,PPP2CB,PPP2R2B,PPP2R5C,PRKACB,TNF,VAMP2,VASP
TR/RXR Activation	0	0.0476	#NUM!	KLF9,PIK3CG,PIK3R1,SLC2A1
Mechanisms of Viral Exit from Host Cells	0	0.0488	#NUM!	PRKCH,PRKCQ
Cellular Effects of Sildenafil (Viagra)	0	0.028	#NUM!	MYL9,PDE4D,PLCG1,PRKACB
Neuropathic Pain Signaling In Dorsal Horn Neurons	0	0.06	-2.449	PIK3CG,PIK3R1,PLCG1,PRKACB,PRKCH,PRKCQ
Factors Promoting Cardiogenesis in Vertebrates	0	0.0604	-1.414	ATF4,CREB5,DVL1,LRP1,MEF2C,PLCG1,PRKCH,PRKCQ,TGFBR3
Cardiomyocyte Differentiation via BMP Receptors	0	0.0385	#NUM!	MEF2C
Maturity Onset Diabetes of Young (MODY) Signaling	0	0.013	#NUM!	APOL2
Role of OCT4 in Mammalian Embryonic Stem Cell Pluripotency	0	0.0222	#NUM!	TP53
Basal Cell Carcinoma Signaling	0	0.0429	#NUM!	DVL1,PTCH1,TP53
Primary Immunodeficiency Signaling	0	0.0588	#NUM!	CD8A,LCK,ZAP70
Autoimmune Thyroid Disease Signaling	0	0.06	#NUM!	CD247,CD3G,FASLG,FCER1G,GZMB,HLA-A,PRF1,TRAV1-2,TRBC1,TRBV9,TRGC1,TRGC2,TRGV2,TRGV3,TRGV4
RHOA Signaling	0	0.0574	-1.134	ARPC1B,CDC42EP2,EZR,LPAR5,MYL9,PIP4K2C,PKN1
Role of WNT/GSK-3β Signaling in the Pathogenesis of Influenza	0	0.0405	#NUM!	CSNK1E,DVL1,IFNG
Role of Lipids/Lipid Rafts in the Pathogenesis of Influenza	0	0.05	#NUM!	IFNG
Antiproliferative Role of TOB in T Cell Signaling	0	0.0533	#NUM!	CD247,CD3G,FCER1G,TOB1,TRAV1-2,TRBC1,TRBV9,TRGC1,TRGC2,TRGV2,TRGV3,TRGV4
IL-17A Signaling in Airway Cells	0	0.0597	-1	NFKBIB,PIK3CG,PIK3R1,TRAF6
Hematopoiesis from Pluripotent Stem Cells	0	0.0551	#NUM!	CD247,CD3G,CD8A,CD8B,FCER1G,TRAV1-2,TRBC1,TRBV9,TRGC1,TRGC2,TRGV2,TRGV3,TRGV4
Retinoate Biosynthesis I	0	0.0606	#NUM!	DHRS3,RBP7
Nicotine Degradation III	0	0.06	#NUM!	CSGALNACT1,CYP1B1,CYP51A1
Glutaryl-CoA Degradation	0	0.0556	#NUM!	TBXAS1
Isoleucine Degradation I	0	0.0588	#NUM!	BCAT1
CDP-diacylglycerol Biosynthesis I	0	0.037	#NUM!	AGPAT4
γ-linolenate Biosynthesis II (Animals)	0	0.0526	#NUM!	ACSL1
Phospholipases	0	0.0469	#NUM!	HMOX1,PLA2G7,PLCG1
Estrogen Biosynthesis	0	0.0476	#NUM!	CYP1B1,CYP51A1
Tryptophan Degradation X (Mammalian, via Tryptamine)	0	0.0526	#NUM!	ALDH2
1D-myo-inositol Hexakisphosphate Biosynthesis II (Mammalian)	0	0.0588	#NUM!	ITPKB
Nicotine Degradation II	0	0.0545	#NUM!	CSGALNACT1,CYP1B1,CYP51A1
Valine Degradation I	0	0.05	#NUM!	BCAT1
Mitochondrial L-carnitine Shuttle Pathway	0	0.0526	#NUM!	ACSL1
D-myo-inositol (1,3,4)-trisphosphate Biosynthesis	0	0.0588	#NUM!	ITPKB
Tryptophan Degradation III (Eukaryotic)	0	0.04	#NUM!	TBXAS1
Triacylglycerol Biosynthesis	0	0.0385	#NUM!	AGPAT4,LPIN1
Glycolysis I	0	0.0417	#NUM!	ALDOA
Gluconeogenesis I	0	0.04	#NUM!	ALDOA
Noradrenaline and Adrenaline Degradation	0	0.0333	#NUM!	ALDH2
Pregnenolone Biosynthesis	0	0.0588	#NUM!	CYP27A1
Acetone Degradation I (to Methylglyoxal)	0	0.0571	#NUM!	CYP1B1,CYP51A1
Fatty Acid β-oxidation I	0	0.0312	#NUM!	ACSL1
Methionine Degradation I (to Homocysteine)	0	0.0435	#NUM!	AHCY
Superpathway of Methionine Degradation	0	0.0263	#NUM!	AHCY
Superpathway of Geranylgeranyldiphosphate Biosynthesis I (via Mevalonate)	0	0.0588	#NUM!	MVD
Cysteine Biosynthesis III (mammalia)	0	0.04	#NUM!	AHCY
Nucleotide Excision Repair Pathway	0	0.0571	#NUM!	ERCC1,RPA1
Amyloid Processing	0	0.06	#NUM!	APH1B,CSNK1E,PRKACB
cAMP-mediated signaling	0	0.0606	-1.604	ADRB2,ATF4,CREB5,DUSP1,FPR1,HRH2,PDE4D,PPP3CC,PRKACB,PTGDR,PTGER4,RGS2,S1PR1,SMPDL3A
GPCR-Mediated Integration of Enteroendocrine Signaling Exemplified by an L Cell	0	0.0405	#NUM!	ADRB2,PLCG1,PRKACB
Gustation Pathway	0	0.02	-2	ORAI2,P2RY10,P2RY8,PRKACB
SPINK1 Pancreatic Cancer Pathway	0	0.0545	#NUM!	CPM,CTSB,ELANE
NER (Nucleotide Excision Repair, Enhanced Pathway)	0	0.0341	#NUM!	ERCC1,LIG1,RPA1
Endocannabinoid Neuronal Synapse Pathway	0	0.0608	-1.633	GNB4,GNB5,GNG10,GNG11,GNG2,GNG7,PLCG1,PPP3CC,PRKACB
Endocannabinoid Cancer Inhibition Pathway	0	0.0616	1	ATF4,CCND2,CREB5,PIK3CG,PIK3R1,PRKAA1,PRKACB,RPTOR,SPTLC2
Apelin Liver Signaling Pathway	0	0.0385	#NUM!	TNF
Apelin Cardiac Fibroblast Signaling Pathway	0	0.0435	#NUM!	PRKAA1
White Adipose Tissue Browning Pathway	0	0.0511	-0.378	ATF4,CAMP,CREB5,FCER1G,GPBAR1,PRKAA1,PRKACB
HOTAIR Regulatory Pathway	0	0.0566	-1	AEBP2,ATXN1,KMT2A,MMP23B,MMP8,PIK3CG,PIK3R1,RBM38,TLR4
BEX2 Signaling Pathway	0	0.0617	0.447	BCL2,JUN,PPP2CB,PPP2R2B,PPP2R5C
Regulation Of The Epithelial Mesenchymal Transition In Development Pathway	0	0.0471	0	APH1B,DVL1,MAML1,PTCH1

## Sheet: TableS6
Table S6. Enrichment of Pathways in DEG genes (MC vs. After MC) across all monocytes.
© 2000-2023 QIAGEN. All rights reserved.
Ingenuity Canonical Pathways	-log(p-value)	Ratio	z-score	Molecules
EIF2 Signaling	18.3	0.198	-4.707	ATF4,EIF2S3,EIF3E,EIF3L,EIF4A2,RAP1B,RPL10A,RPL13,RPL13A,RPL14,RPL15,RPL21,RPL22,RPL23,RPL23A,RPL27,RPL27A,RPL31,RPL34,RPL35A,RPL36A,RPL37,RPL37A,RPL38,RPL4,RPL7,RPL9,RPLP2,RPS11,RPS14,RPS16,RPS2,RPS20,RPS25,RPS27,RPS27A,RPS29,RPS3A,RPS6,RPS8,RPSA,UBA52
Coronavirus Pathogenesis Pathway	11.8	0.165	1.095	ADAM9,ATF4,BST2,CCDC22,CCL5,CCR2,CTSL,EEF1A1,IRF7,JUN,NFKB2,NFKBIA,NFKBIB,OAS1,OAS2,OAS3,PYCARD,RPS11,RPS14,RPS16,RPS2,RPS20,RPS25,RPS27,RPS27A,RPS29,RPS3A,RPS6,RPS8,RPSA,STING1,TP53
Sirtuin Signaling Pathway	9.68	0.126	-0.928	ABCA1,ADAM10,ATG2A,GABARAP,GABARAPL1,GADD45A,H1-0,JUN,MT-ATP6,MT-CYB,MT-ND1,MT-ND2,MT-ND5,MT-ND6,NDRG1,NDUFA11,NDUFA12,NDUFA3,NDUFA6,NDUFB1,NDUFB3,NDUFV3,NFKB2,NR1H3,PFKFB3,PGAM1,PRKAA1,SF3A2,SLC25A6,SOD2,TIMM44,TOMM7,TP53,TRIM28,TUBA1A,TUBA4A
Neutrophil Extracellular Trap Signaling Pathway	9.28	0.11	-2.469	BPI,C1QA,C1QB,C1QC,CAMP,CCL5,DEFA1 (includes others),DEFA4,FCGR3A/FCGR3B,ITGAL,ITGB2,LCK,LTF,MMP9,MPO,MT-ATP6,MT-CYB,MT-ND1,MT-ND2,MT-ND5,MT-ND6,NDUFA11,NDUFA12,NDUFA3,NDUFA6,NDUFB1,NDUFB3,NDUFV3,NFKB2,ORAI2,PADI4,PF4,PLA2G7,PRKCH,PRTN3,PYCARD,SIGLEC9,SLC25A6,TIMM44,TLR4,TOMM7,VSTM1
mTOR Signaling	8.43	0.137	-0.302	DDIT4,DGKZ,EIF3E,EIF3L,EIF4A2,EIF4EBP3,HMOX1,PPP2CB,PPP2R5C,PRKAA1,PRKCH,RAP1B,RHOF,RHOQ,RPS11,RPS14,RPS16,RPS2,RPS20,RPS25,RPS27,RPS27A,RPS29,RPS3A,RPS6,RPS6KC1,RPS8,RPSA
Th1 and Th2 Activation Pathway	8.42	0.15	#NUM!	APH1B,CD247,CD3D,CD3E,CD3G,CD4,CD8A,CXCR4,HLA-A,HLA-DQA2,IFNGR1,IFNGR2,IL10RA,IL10RB,IL2RB,IL2RG,ITGB2,JUN,KLRD1,NFATC2,NFATC3,RUNX3,S1PR1,SOCS3,TBX21
Th1 Pathway	7.86	0.171	-1.147	APH1B,CD247,CD3D,CD3E,CD3G,CD4,CD8A,HLA-A,HLA-DQA2,IFNGR1,IFNGR2,IL10RA,IL10RB,ITGB2,KLRD1,NFATC2,NFATC3,RUNX3,SOCS3,TBX21
Glucocorticoid Receptor Signaling	7.84	0.0904	#NUM!	ADRB2,ARID1A,CCL5,CD163,CD247,CD3D,CD3E,CD3G,CEBPA,DUSP1,FCGR1A,FKBP5,GTF2B,HLA-A,HLA-DQA2,IL10RA,IL10RB,IL13RA1,IL1R2,IL2RB,IL2RG,IL7R,JUN,MMP8,MMP9,MT-ATP6,MT-CYB,MT-ND1,MT-ND2,MT-ND5,MT-ND6,NDUFA11,NDUFA12,NDUFA3,NDUFA6,NDUFB1,NDUFB3,NDUFV3,NFATC2,NFATC3,NFKB2,NFKBIA,NFKBIB,PDK4,PRKAA1,RAP1B,SGK1,SRA1,TAF15
Regulation of eIF4 and p70S6K Signaling	7.31	0.136	0	EIF2S3,EIF3E,EIF3L,EIF4A2,EIF4EBP3,ITGAL,ITGB2,ITGB7,PPP2CB,PPP2R5C,RAP1B,RPS11,RPS14,RPS16,RPS2,RPS20,RPS25,RPS27,RPS27A,RPS29,RPS3A,RPS6,RPS8,RPSA
IL-10 Signaling	7.27	0.146	0.853	ATF4,BHLHE40,BLVRA,BLVRB,DDIT4,DUSP1,HLA-A,HLA-DQA2,HMOX1,IFNGR1,IFNGR2,IL10RA,IL10RB,IL1R2,JUN,MAFB,NFKB2,NFKBIA,NFKBIB,PRKAA1,SOCS3,TLR4
Role of Hypercytokinemia/hyperchemokinemia in the Pathogenesis of Influenza	6.6	0.188	1.807	AREG,CCL4,CCL5,IFIT2,IFIT3,IRF7,ISG15,MX1,NFKB2,OAS1,OAS2,OAS3,PYCARD,S1PR1,TLR4
Granzyme A Signaling	6.48	0.197	-1.604	GZMA,H1-0,MT-ND1,MT-ND2,MT-ND5,MT-ND6,NDUFA11,NDUFA12,NDUFA3,NDUFA6,NDUFB1,NDUFB3,NDUFV3,PRF1
Mitochondrial Dysfunction	6.45	0.1	-0.522	APH1B,ATF4,ATP5MF,ATP5PD,C9orf72,CAMK2G,GSTM1,MDM2,MGST1,MGST2,MGST3,MT-ATP6,MT-CO1,MT-CO3,MT-CYB,MT-ND1,MT-ND2,MT-ND5,MT-ND6,NDUFA11,NDUFA12,NDUFA3,NDUFA6,NDUFB1,NDUFB3,NDUFV3,PRKAA1,PRKAR2B,SOD2,TARDBP,TOMM7,TP53,UQCRB
Multiple Sclerosis Signaling Pathway	6.42	0.119	1	AEBP2,C1QA,C1QB,C1QC,DUSP1,HLA-A,HLA-DQA2,IFNGR1,IFNGR2,IL7R,LTB,MMP9,MPO,NFATC2,NFKB2,NR1H3,P2RX7,PYCARD,RNF213,SLC8A1,TLR1,TLR4,TLR5,TNFSF10,TNFSF13
Oxidative Phosphorylation	6.37	0.16	0.243	ATP5MF,ATP5PD,MT-ATP6,MT-CO1,MT-CO3,MT-CYB,MT-ND1,MT-ND2,MT-ND5,NDUFA11,NDUFA12,NDUFA3,NDUFA6,NDUFB1,NDUFB3,NDUFV3,UQCRB
Interferon Signaling	6.25	0.278	3.162	IFI6,IFIT1,IFIT3,IFITM2,IFITM3,IFNGR1,IFNGR2,ISG15,MX1,OAS1
Macrophage Alternative Activation Signaling Pathway	5.92	0.122	1.706	ABCA1,ARG1,ATF4,CLEC10A,DUSP1,HLA-DQA2,IL10RA,IL10RB,IL13RA1,IL1R2,IL2RG,JUN,KLF4,MARCO,NFKB2,NFKBIA,NFKBIB,NR1H3,PF4,RPS6KC1,SOCS3,TLR4
Production of Nitric Oxide and Reactive Oxygen Species in Macrophages	5.6	0.117	1.342	CLU,CYBA,IFNGR1,IFNGR2,IRF8,JUN,MAP3K8,MPO,NFKB2,NFKBIA,NFKBIB,PPP1R10,PPP1R14B,PPP2CB,PPP2R5C,PRKCH,RAP1B,RHOF,RHOQ,S100A8,SIRPA,TLR4
Th2 Pathway	5.59	0.135	-1.213	APH1B,CD247,CD3D,CD3E,CD3G,CD4,CXCR4,HLA-A,HLA-DQA2,IL2RB,IL2RG,ITGB2,JUN,NFATC2,RUNX3,S1PR1,SOCS3,TBX21
Immunogenic Cell Death Signaling Pathway	5.56	0.167	-1.069	ATF4,GZMA,GZMB,GZMH,GZMM,IFNGR1,IFNGR2,LRP1,NFKB2,P2RX7,PRF1,PYCARD,STING1,TLR4
NOD1/2 Signaling Pathway	4.96	0.114	0	ACAP1,BIRC3,DEFA1 (includes others),DEFA4,IRF7,JUN,LTB,MAP3K8,NFKB2,NFKBIA,NFKBIB,PYCARD,SLC15A3,SLC15A4,TAB2,TLR1,TLR4,TLR5,TNFSF10,TNFSF13
Crosstalk between Dendritic Cells and Natural Killer Cells	4.46	0.143	-1.508	CAMK2G,CD83,HLA-A,IL2RB,IL2RG,ITGAL,KLRD1,LTB,LTBR,NFKB2,PRF1,TLR4,TNFSF10
Pathogen Induced Cytokine Storm Signaling Pathway	4.42	0.0853	0.557	BHLHE40,CCL4,CCL5,CD163,CSF2RA,CXCR4,FTL,GZMB,HLA-DQA2,IFNGR1,IFNGR2,IL1R2,IRF7,JUN,LTB,NFKB2,P2RX7,PF4,PPBP,PRF1,PYCARD,SOCS3,STING1,TBX21,TLR1,TLR4,TLR5,TNFSF10,TNFSF13
Macrophage Classical Activation Signaling Pathway	4.29	0.106	1.414	AEBP2,BPI,CCL5,HLA-DQA2,IFNGR1,IFNGR2,IL13RA1,IRF8,LTB,LY96,MERTK,MT-CO1,NFKB2,NFKBIA,NFKBIB,SOCS3,TLR4,TNFSF10,TNFSF13
Estrogen Receptor Signaling	4.25	0.0798	-2.683	ATF4,GNG10,GNG11,GNG2,IGF2R,JUN,MED16,MMP8,MMP9,MPRIP,MT-ATP6,MT-CYB,MT-ND1,MT-ND2,MT-ND5,MT-ND6,MYL9,NDUFA11,NDUFA12,NDUFA3,NDUFA6,NDUFB1,NDUFB3,NDUFV3,NFKB2,PRKAA1,PRKAR2B,PRKCH,RAP1B,SOD2,SRA1,TP53
IL-12 Signaling and Production in Macrophages	4.24	0.0961	-2.985	CEBPA,CLU,FCGR1A,FCGR1BP,FCGR3A/FCGR3B,IFNGR1,IL10RA,IL10RB,IRF8,JUN,LCK,MAP3K8,NFATC2,NFATC3,NFKB2,POU2F2,PRKAA1,PRKCH,S100A8,SOCS3,TBX21,TLR4
PI3K/AKT Signaling	4.22	0.101	0.333	GAB2,IL10RA,IL10RB,IL13RA1,IL1R2,IL2RB,IL2RG,IL7R,ITGAL,ITGB2,ITGB7,MAP3K8,MDM2,NFKB2,NFKBIA,NFKBIB,PPP2CB,PPP2R5C,RAP1B,TP53
Phagosome Maturation	4.18	0.111	#NUM!	ATP6V0C,ATP6V0E1,CTSB,CTSL,CTSW,DYNC1I2,HLA-A,MPO,NSF,PRDX1,TUBA1A,TUBA4A,TUBB,TUBB1,VAMP2,VTI1A,VTI1B
Inflammasome pathway	4.16	0.3	0.816	CTSB,NAIP,NFKB2,P2RX7,PYCARD,TLR4
IL-8 Signaling	3.98	0.0971	-3	ARAF,AZU1,CCND2,DEFA1 (includes others),GNG10,GNG11,GNG2,HMOX1,ITGB2,JUN,MMP9,MPO,MYL9,NFKBIA,NFKBIB,PRKCH,RAP1B,RHOF,RHOQ,VASP
Role of Pattern Recognition Receptors in Recognition of Bacteria and Viruses	3.9	0.11	1.265	C1QA,C1QB,C1QC,CCL5,IRF7,LTB,NFKB2,OAS1,OAS2,OAS3,PRKCH,TLR1,TLR4,TLR5,TNFSF10,TNFSF13
Toll-like Receptor Signaling	3.86	0.143	1.342	JUN,LY96,NFKB2,NFKBIA,RPS27A,TAB2,TLR1,TLR4,TLR5,UBA52,UBC
Heme Degradation	3.69	0.75	#NUM!	BLVRA,BLVRB,HMOX1
iNOS Signaling	3.62	0.178	0.707	IFNGR1,IFNGR2,JUN,LY96,NFKB2,NFKBIA,NFKBIB,TLR4
T Cell Receptor Signaling	3.59	0.0765	-3.9	CD247,CD3D,CD3E,CD3G,CD4,CD8A,GRAP2,HLA-A,HLA-DQA2,ITGAL,ITGB2,JUN,LAT,LCK,LEF1,NFATC2,NFATC3,NFKB2,NFKBIA,NFKBIB,PAG1,PTPN7,RAP1B,SKAP1,TCF7,TRBC1,TRBC2,TRBV9,ZAP70
Neuroinflammation Signaling Pathway	3.58	0.0814	0.853	APH1B,ATF4,BIRC3,CCL5,CX3CR1,GLUL,HLA-A,HLA-DQA2,HMOX1,IFNGR1,IFNGR2,IRF7,JUN,MFGE8,MMP9,NAIP,NFATC2,NFATC3,NFKB2,P2RX7,PYCARD,SOD2,TLR1,TLR4,TLR5
Natural Killer Cell Signaling	3.42	0.0933	-2.183	CD244,CD247,CD48,FCGR3A/FCGR3B,HLA-A,IL2RB,ITGAL,KLRB1,KLRD1,LAT,LCK,MAP3K8,NFATC2,NFATC3,NFKB2,RAP1B,TNFSF10,ZAP70
Role of Macrophages, Fibroblasts and Endothelial Cells in Rheumatoid Arthritis	3.35	0.0786	#NUM!	ATF4,CAMK2G,CCL5,CEBPA,CEBPD,FCGR1A,FCGR3A/FCGR3B,IL1R2,IL32,JUN,LEF1,LRP1,LTB,LTBR,NFATC2,NFATC3,NFKBIA,NFKBIB,PRKCH,RAP1B,SOCS3,TCF7,TLR1,TLR4,TLR5
Role of NFAT in Regulation of the Immune Response	3.3	0.0667	-2.065	CABIN1,CD247,CD3D,CD3E,CD3G,CD4,FCGR1A,FCGR1BP,FCGR3A/FCGR3B,GNG10,GNG11,GNG2,HLA-A,HLA-DQA2,IGHV1-18,IGHV3-23,IGHV3-30,IGKV1-5,IGKV3-11,IGKV3-20,IGKV4-1,IGLV1-44,IGLV3-10,IGLV3-27,JUN,LAT,LCK,MEF2A,NFATC2,NFATC3,NFKB2,NFKBIA,NFKBIB,RAP1B,TRBC1,TRBC2,TRBV9,ZAP70
Pyroptosis Signaling Pathway	3.26	0.122	0.905	GZMA,NAIP,NFKB2,P2RX7,PRKAR2B,PTGER4,PYCARD,TLR1,TLR4,TLR5,TXNIP
Primary Immunodeficiency Signaling	3.23	0.157	#NUM!	CD3D,CD3E,CD4,CD8A,IL2RG,IL7R,LCK,ZAP70
April Mediated Signaling	3.05	0.167	-1.134	JUN,NFATC2,NFATC3,NFKB2,NFKBIA,NFKBIB,TNFSF13
Coronavirus Replication Pathway	3.05	0.167	-1.89	CTSL,IFITM2,IFITM3,TUBA1A,TUBA4A,TUBB,TUBB1
TNFR2 Signaling	3.04	0.194	-0.816	BIRC3,JUN,NAIP,NFKB2,NFKBIA,NFKBIB
Systemic Lupus Erythematosus In B Cell Signaling Pathway	3.01	0.0687	-0.655	CCND2,IFIT2,IFIT3,IFNGR1,IFNGR2,IGHV1-18,IGHV3-23,IGHV3-30,IGKV1-5,IGKV3-11,IGKV3-20,IGKV4-1,IGLV1-44,IGLV3-10,IGLV3-27,IRF7,ISG15,JUN,LCK,LILRB4,LTB,NFATC2,NFATC3,NFKB2,PAG1,PIM2,PRKCH,RAP1B,STING1,TNFSF10,TNFSF13
CLEAR Signaling Pathway	3	0.0783	-1.091	ATF4,ATP6V0C,ATP6V0E1,BMT2,CTSB,DDIT4,FNIP1,GABARAP,GNS,IFI30,IGF2R,LAMTOR2,PPP2CB,PPP2R5C,PRKAA1,PRKCH,RAP1B,TLR1,TLR4,TLR5,TP53,UVRAG
ICOS-ICOSL Signaling in T Helper Cells	2.96	0.0764	-3.051	CAMK2G,CD247,CD3D,CD3E,CD3G,CD4,GAB2,GRAP2,HLA-A,HLA-DQA2,IL2RB,IL2RG,LAT,LCK,NFATC2,NFATC3,NFKB2,NFKBIA,NFKBIB,TRBC1,TRBC2,TRBV9,ZAP70
MIF Regulation of Innate Immunity	2.93	0.159	0.378	JUN,LY96,NFKB2,NFKBIA,NFKBIB,TLR4,TP53
MSP-RON Signaling In Macrophages Pathway	2.85	0.103	-1.155	ARG1,ATF4,GAB2,HLA-DQA2,IFNGR1,IFNGR2,ITGB2,JUN,NFKB2,RAP1B,SOCS3,TLR4
Role of PKR in Interferon Induction and Antiviral Response	2.84	0.0985	0	FCGR1A,IFNGR1,IFNGR2,JUN,MARCO,MSR1,NFKB2,NFKBIA,NFKBIB,PYCARD,TAB2,TLR4,TP53
Sumoylation Pathway	2.84	0.109	1.265	CBX4,CEBPA,ETS1,JUN,MDM2,NFKB2,NFKBIA,RHOF,RHOQ,RPA1,TP53
Phospholipase C Signaling	2.81	0.0617	-3.3	ATF4,CD247,CD3D,CD3E,CD3G,GNG10,GNG11,GNG2,GRAP2,HMOX1,IGHV1-18,IGHV3-23,IGHV3-30,IGKV1-5,IGKV3-11,IGKV3-20,IGKV4-1,IGLV1-44,IGLV3-10,IGLV3-27,ITGAL,ITGB2,ITGB7,LAT,LCK,MARCKS,MEF2A,MPRIP,MYL9,NFATC2,NFATC3,NFKB2,PRKCH,RAP1B,RHOF,RHOQ,TRBC1,TRBC2,TRBV9,ZAP70
B Cell Receptor Signaling	2.78	0.0707	-1.5	ATF4,CAMK2G,DAPP1,EGR1,ETS1,GAB2,IGHV1-18,IGHV3-23,IGHV3-30,IGKV1-5,IGKV3-11,IGKV3-20,IGKV4-1,IGLV1-44,IGLV3-10,IGLV3-27,JUN,MAP3K8,NFATC2,NFATC3,NFKB2,NFKBIA,NFKBIB,PAG1,POU2F2,RAP1B
PD-1, PD-L1 cancer immunotherapy pathway	2.73	0.106	2.53	CD247,HLA-A,HLA-DQA2,IFNGR1,IFNGR2,IL2RB,IL2RG,LAT,LCK,PDCD4,ZAP70
CTLA4 Signaling in Cytotoxic T Lymphocytes	2.72	0.0699	2.746	AP2A2,AP2S1,CD247,CD3D,CD3E,CD3G,CD8A,GRAP2,HLA-A,HLA-DQA2,HMOX1,ITGAL,ITGB2,JUN,LAT,LCK,NFATC2,NFATC3,NFKB2,PPP2CB,PPP2R5C,RAP1B,TRBC1,TRBC2,TRBV9,ZAP70
Necroptosis Signaling Pathway	2.71	0.0915	0	BIRC3,CAMK2G,GLUL,MDM2,MERTK,PYCARD,SLC25A6,TAB2,TIMM44,TLR4,TNFSF10,TOMM7,TP53,UBC
HER-2 Signaling in Breast Cancer	2.7	0.0807	-1.213	ARAF,AREG,ETS1,ITGB2,ITGB7,JUN,LCK,MDM2,MT-CO1,MT-CO3,NFKB2,NFKBIA,NFKBIB,PRKCH,RAE1,RAP1B,RPS6,TP53
Huntington's Disease Signaling	2.7	0.0755	-1.897	AP2A2,ATF4,DYNC1I2,GNG10,GNG11,GNG2,JUN,NSF,PRKCH,PSMA6,PSMB4,PSMB6,PSME4,RPS27A,SGK1,TP53,UBA52,UBC,VAMP2,VTI1A,VTI1B
Acute Myeloid Leukemia Signaling	2.69	0.111	-0.707	ARAF,CEBPA,CSF2RA,FLT3,FLT3LG,LEF1,NFKB2,PIM2,RAP1B,TCF7
Complement System	2.69	0.167	0.447	C1QA,C1QB,C1QC,CD55,ITGB2,SERPING1
Pyrimidine Ribonucleotides Interconversion	2.62	0.162	0.816	CMPK2,DDX3X,ENTPD1,NME2,NUDT16,NUDT18
Activation of IRF by Cytosolic Pattern Recognition Receptors	2.62	0.127	0	IFIT2,IRF7,ISG15,JUN,NFKB2,NFKBIA,NFKBIB,PPIB
Induction of Apoptosis by HIV1	2.62	0.127	-1.414	BIRC3,CXCR4,NAIP,NFKB2,NFKBIA,NFKBIB,SLC25A6,TP53
Colorectal Cancer Metastasis Signaling	2.61	0.0758	-1.698	GNG10,GNG11,GNG2,IFNGR1,JUN,LEF1,LRP1,MMP8,MMP9,NFKB2,PRKAR2B,PTGER4,RAP1B,RHOF,RHOQ,TCF7,TLR1,TLR4,TLR5,TP53
Xenobiotic Metabolism PXR Signaling Pathway	2.56	0.0852	1.807	ALDH2,CAMK2G,CES1,CHST2,GSTM1,MGST1,MGST2,MGST3,NDST2,PPP1R10,PPP1R14B,PRKAR2B,PRKCH,SRA1,SULT1A2
IL-17A Signaling in Fibroblasts	2.56	0.158	#NUM!	CEBPD,JUN,LCN2,NFKB2,NFKBIA,NFKBIB
Molecular Mechanisms of Cancer	2.54	0.0655	#NUM!	APH1B,BIRC3,CAMK2G,CCND2,CDC25B,GAB2,GNG10,GNG11,GNG2,ITGAL,ITGB2,ITGB7,JUN,LEF1,LRP1,MDM2,NAIP,NFKB2,NFKBIA,NFKBIB,PMAIP1,PRKAR2B,PRKCH,RAP1B,RHOF,RHOQ,SUFU,TAB2,TP53
Ferroptosis Signaling Pathway	2.52	0.0945	-0.302	ABCA1,ARAF,ATF4,CTSB,FTL,H2AC20,H2BC12,HMOX1,PRKAA1,RAP1B,SAT1,TP53
BAG2 Signaling Pathway	2.48	0.111	0.816	ANXA2,CTSB,MDM2,NFKB2,PSMA6,PSMB4,PSMB6,PSME4,TP53
Pyrimidine Ribonucleotides De Novo Biosynthesis	2.45	0.15	0.816	CMPK2,DDX3X,ENTPD1,NME2,NUDT16,NUDT18
Role Of Osteoclasts In Rheumatoid Arthritis Signaling Pathway	2.44	0.0719	-0.943	ADAM10,ADAM8,ADAM9,ARAF,ATF4,BIRC3,FCGR1A,FCGR1BP,FCGR3A/FCGR3B,IL1R2,JUN,MMP8,MMP9,NAIP,NFKBIA,NFKBIB,RAP1B,RHOF,RHOQ,TAB2,TLR4
Salvage Pathways of Pyrimidine Deoxyribonucleotides	2.43	0.333	#NUM!	APOBEC3G,TK2,TYMP
Chaperone Mediated Autophagy Signaling Pathway	2.39	0.0645	-1.512	ATP6V0C,ATP6V0E1,CD247,CD3D,CD3E,CD3G,DDX3X,EEF1A1,FLT3,MDM2,MEF2A,MMP8,MMP9,MTRNR2L12,NFATC2,NFKB2,NFKBIA,PRKAA1,PSMA6,PSMB4,PSMB6,PYCARD,STING1,TP53,TPT1,TRBC1,TRBC2,TRBV9
Protein Kinase A Signaling	2.38	0.066	-1.886	ATF4,CAMK2G,CDC25B,DUSP1,DUSP7,GNG10,GNG11,GNG2,H1-0,LEF1,MTMR3,MYL9,NFATC2,NFATC3,NFKB2,NFKBIA,NFKBIB,PPP1R10,PPP1R14B,PRKAR2B,PRKCH,PTPN7,RAP1B,SIRPA,TCF7,VASP
B Cell Activating Factor Signaling	2.29	0.14	-2	JUN,NFATC2,NFATC3,NFKB2,NFKBIA,NFKBIB
NRF2-mediated Oxidative Stress Response	2.2	0.0758	-0.333	ATF4,DNAJC15,FKBP5,FTL,GSTM1,HMOX1,JUN,JUND,MGST1,MGST2,MGST3,PPIB,PRDX1,PRKCH,RAP1B,SOD2
Polyamine Regulation in Colon Cancer	2.19	0.119	-1.134	ARAF,ARG1,JUN,MXD1,SAT1,SRM,TP53
Hypoxia Signaling in the Cardiovascular System	2.19	0.108	0	ATF4,JUN,MDM2,NFKBIA,NFKBIB,TP53,UBE2E2,UBE2Q1
Role Of Chondrocytes In Rheumatoid Arthritis Signaling Pathway	2.18	0.0857	-1.155	CEBPA,CEBPD,CXCR4,EGR1,IL1R2,JUN,LRP1,MMP8,MMP9,NFKB2,PRKAA1,PYCARD
Xenobiotic Metabolism Signaling	2.13	0.0699	#NUM!	ALDH2,CAMK2G,CES1,CHST2,FTL,GSTM1,HMOX1,MAP3K8,MGST1,MGST2,MGST3,NDST2,NFKB2,PPP2CB,PPP2R5C,PRKCH,RAP1B,SRA1,SULT1A2
Inhibition of ARE-Mediated mRNA Degradation Pathway	2.12	0.0813	0	DCP2,EXOSC5,LTB,PPP2CB,PPP2R5C,PRKAR2B,PSMA6,PSMB4,PSMB6,PSME4,TNFSF10,TNFSF13,ZFP36L2
Role of MAPK Signaling in Inhibiting the Pathogenesis of Influenza	2.12	0.105	-1.414	ARAF,CCL5,JUN,NFKB2,NFKBIA,NFKBIB,PLA2G7,TLR4
PKCθ Signaling in T Lymphocytes	2.11	0.0652	-3.441	CAMK2G,CD247,CD3D,CD3E,CD3G,CD4,GRAP2,HLA-A,HLA-DQA2,JUN,LAT,LCK,MAP3K8,NFATC2,NFATC3,NFKB2,NFKBIA,NFKBIB,RAP1B,TRBC1,TRBC2,TRBV9,ZAP70
VDR/RXR Activation	2.08	0.104	0	CAMP,CCL5,CEBPA,GADD45A,GTF2B,KLF4,MXD1,PRKCH
Gαq Signaling	2.04	0.0793	-2.53	GNG10,GNG11,GNG2,HMOX1,NFATC2,NFATC3,NFKB2,NFKBIA,NFKBIB,PRKCH,RGS2,RHOF,RHOQ
IL-1 Signaling	1.99	0.0938	-1.633	GNG10,GNG11,GNG2,JUN,NFKB2,NFKBIA,NFKBIB,PRKAR2B,TAB2
Salvage Pathways of Pyrimidine Ribonucleotides	1.99	0.0938	-1	APOBEC3G,ARAF,CMPK2,MAP3K8,NME2,PKN1,PRKAA1,PRKCH,SGK1
Airway Pathology in Chronic Obstructive Pulmonary Disease	1.99	0.0885	#NUM!	GZMB,LCN2,LTB,MMP8,MMP9,MPO,PRF1,PRTN3,TNFSF10,TNFSF13
Regulation of IL-2 Expression in Activated and Anergic T Lymphocytes	1.98	0.0687	-3.3	CD247,CD3D,CD3E,CD3G,JUN,LAT,LCK,NFATC2,NFATC3,NFKB2,NFKBIA,NFKBIB,RAP1B,TOB1,TRBC1,TRBC2,TRBV9,ZAP70
TWEAK Signaling	1.97	0.139	-0.447	BIRC3,NAIP,NFKB2,NFKBIA,NFKBIB
MIF-mediated Glucocorticoid Regulation	1.97	0.139	0.447	LY96,NFKB2,NFKBIA,NFKBIB,TLR4
S100 Family Signaling Pathway	1.97	0.0547	-1.093	ADAM10,ADGRG1,ADRB2,ANXA2,ARAF,AREG,ATF4,CAMK2G,CCL4,CCR2,CX3CR1,DEFA1 (includes others),DEFA4,EZR,FCGR1A,FCGR1BP,FCGR3A/FCGR3B,GPR141,GPR34,HRH2,IL10RA,IL10RB,JUN,LEF1,MAP3K8,MMP8,MMP9,NFKB2,PRKAR2B,PRKCH,PTGER4,PTGIR,S100A11,S100A8,S100P,S1PR1,S1PR5,TCF7,TLR4,TP53,TPM1
MYC Mediated Apoptosis Signaling	1.97	0.12	-1.633	ADRB2,MDM2,NFKB2,PMAIP1,PRKAR2B,TP53
TNFR1 Signaling	1.97	0.12	-0.816	BIRC3,JUN,NAIP,NFKB2,NFKBIA,NFKBIB
FAT10 Cancer Signaling Pathway	1.97	0.12	-0.447	CXCR4,EEF1A1,NFKB2,NFKBIA,NFKBIB,TP53
Erythropoietin Signaling Pathway	1.95	0.0774	-1.387	BIRC3,CCND2,JUN,LTB,MDM2,NFKB2,NFKBIA,NFKBIB,PRKCH,RAP1B,TNFSF10,TNFSF13,TP53
Glutathione Redox Reactions I	1.94	0.167	1	GSTM1,MGST1,MGST2,MGST3
PI3K Signaling in B Lymphocytes	1.93	0.0646	-2.111	ATF4,CAMK2G,DAPP1,IGHV1-18,IGHV3-23,IGHV3-30,IGKV1-5,IGKV3-11,IGKV3-20,IGKV4-1,IGLV1-44,IGLV3-10,IGLV3-27,JUN,NFATC2,NFATC3,NFKB2,NFKBIA,NFKBIB,RAP1B,TLR4
ATM Signaling	1.91	0.0909	-0.378	ATF4,GADD45A,JUN,MDM2,NFKBIA,PPP2CB,PPP2R5C,TP53,TRIM28
WNT/β-catenin Signaling	1.89	0.076	0	JUN,LEF1,LRP1,MAP4K1,MDM2,PPP2CB,PPP2R5C,RPS27A,SOX4,TCF7,TP53,UBA52,UBC
Activin Inhibin Signaling Pathway	1.89	0.0718	-0.258	CCND2,CEBPA,CXCR4,FOSB,IL1R2,JUN,LEF1,MDM2,MXD1,NFKB2,NFKBIA,TCF7,TLR1,TLR4,TLR5
STAT3 Pathway	1.88	0.0815	0	CISH,IGF2R,IL10RA,IL10RB,IL13RA1,IL1R2,IL2RB,IL2RG,IL7R,RAP1B,SOCS3
Protein Citrullination	1.88	0.4	#NUM!	PADI2,PADI4
Inhibition of Matrix Metalloproteases	1.87	0.132	1	ADAM10,LRP1,MMP8,MMP9,TIMP1
Hepatic Fibrosis Signaling Pathway	1.86	0.0605	-1.091	ARAF,ATF4,CCL5,FTL,IL1R2,ITGAL,ITGB2,ITGB7,JUN,LEF1,LRP1,MYL9,NFKB2,NFKBIA,NFKBIB,PDCD4,PRKAR2B,PRKCH,RAP1B,RHOF,RHOQ,SOD2,TCF7,TIMP1,TLR4
CD28 Signaling in T Helper Cells	1.84	0.0643	-3	CD247,CD3D,CD3E,CD3G,CD4,GRAP2,HLA-A,HLA-DQA2,JUN,LAT,LCK,NFATC2,NFATC3,NFKB2,NFKBIA,NFKBIB,TRBC1,TRBC2,TRBV9,ZAP70
Granulocyte Adhesion and Diapedesis	1.84	0.0747	#NUM!	CCL4,CCL5,CCR2,CXCR4,EZR,HRH2,IL1R2,ITGB2,MMP8,MMP9,PF4,PPBP,SDC3
Osteoarthritis Pathway	1.83	0.069	0	ANXA2,ATF4,DDIT4,IL1R2,ITGAL,ITGB2,ITGB7,LEF1,LRP1,MMP9,NFKB2,P2RX7,PRKAA1,S100A8,TCF7,TLR4
Glutathione-mediated Detoxification	1.81	0.154	1	GSTM1,MGST1,MGST2,MGST3
Senescence Pathway	1.8	0.0646	-2.668	ARAF,BHLHE40,CCND2,CDC25B,ETS1,GADD45A,JUN,MDM2,NFATC2,NFATC3,NFKB2,PDK3,PDK4,PPP2CB,PPP2R5C,RAP1B,SOD2,STING1,TP53
IL-33 Signaling Pathway	1.78	0.0734	-1.508	AREG,ATF4,CCL5,H2AC20,H2BC12,JUN,MAP3K8,MMP9,NFKB2,NFKBIA,NFKBIB,PRKAR2B,RPS6KC1
Communication between Innate and Adaptive Immune Cells	1.77	0.0582	#NUM!	CCL4,CCL5,CD247,CD3D,CD3E,CD3G,CD4,CD83,CD8A,HLA-A,IGHV1-18,IGHV3-23,IGHV3-30,IGKV1-5,IGKV3-11,IGKV3-20,IGKV4-1,IGLV1-44,IGLV3-10,IGLV3-27,TLR1,TLR4,TLR5,TNFSF13,TRBC1,TRBC2,TRBV9
Cardiac Hypertrophy Signaling (Enhanced)	1.76	0.0567	-2.294	ADRB2,ATP2A3,CAMK2G,GNG10,GNG11,GNG2,IL10RA,IL10RB,IL13RA1,IL1R2,IL2RB,IL2RG,IL7R,ITGAL,ITGB2,ITGB7,JUN,LTB,MAP3K8,MEF2A,NFATC2,NFATC3,NFKB2,PKN1,PRKAR2B,PRKCH,RAP1B,RPS6,TNFSF10,TNFSF13
Tight Junction Signaling	1.76	0.073	#NUM!	CEBPA,JUN,MYL9,NFKB2,NSF,PPP2CB,PPP2R5C,PRKAR2B,RAB13,VAMP2,VASP,VTI1A,VTI1B
RANK Signaling in Osteoclasts	1.75	0.0909	-1.342	BIRC3,JUN,MAP3K8,NFATC2,NFKB2,NFKBIA,NFKBIB,TAB2
LXR/RXR Activation	1.75	0.0813	-0.333	ABCA1,CLU,IL1R2,LY96,MMP9,MSR1,NFKB2,NR1H3,S100A8,TLR4
Gαs Signaling	1.73	0.0806	-2.333	ADRB2,ATF4,GNG10,GNG11,GNG2,HRH2,PRKAR2B,PTGER4,PTGIR,RGS2
Acute Phase Response Signaling	1.66	0.0707	0	C1QA,C1QB,C1QC,FTL,HMOX1,JUN,NFKB2,NFKBIA,NFKBIB,RAP1B,SERPING1,SOCS3,SOD2
Breast Cancer Regulation by Stathmin1	1.66	0.0548	-1.095	ADGRG1,ADRB2,ATF4,CAMK2G,CCND2,CCR2,CX3CR1,GNG10,GNG11,GNG2,GPR141,GPR34,HRH2,JUN,MMP9,NFKB2,PPP1R10,PPP1R14B,PPP2CB,PPP2R5C,PRKAR2B,PRKCH,PTGER4,PTGIR,RAP1B,S1PR1,S1PR5,TP53,TUBA1A,TUBA4A,TUBB,TUBB1
NF-κB Signaling	1.65	0.0598	0.258	ARAF,CD247,CD3D,CD3E,CD3G,IGF2R,IL1R2,LCK,LTBR,MAP3K8,NFKB2,NFKBIA,NFKBIB,RAP1B,TAB2,TLR1,TLR4,TLR5,TRBC1,TRBC2,TRBV9,ZAP70
Role of MAPK Signaling in Promoting the Pathogenesis of Influenza	1.64	0.0818	-1	ARAF,ATP6V0C,ATP6V0E1,JUN,NFKB2,NFKBIA,NFKBIB,PLA2G7,RAP1B
Hepatic Cholestasis	1.64	0.0703	#NUM!	IL1R2,JUN,LTB,LY96,NFKB2,NFKBIA,NFKBIB,NR1H3,PRKAR2B,PRKCH,TLR4,TNFSF10,TNFSF13
CXCR4 Signaling	1.63	0.0723	-2.714	CD4,CXCR4,EGR1,GNG10,GNG11,GNG2,JUN,MYL9,PRKCH,RAP1B,RHOF,RHOQ
fMLP Signaling in Neutrophils	1.62	0.0775	-2.333	GNG10,GNG11,GNG2,NFATC2,NFATC3,NFKB2,NFKBIA,NFKBIB,PRKCH,RAP1B
GABA Receptor Signaling	1.6	0.0769	#NUM!	AP2A2,AP2S1,GABARAP,GNG10,GNG11,GNG2,NSF,RPS27A,UBA52,UBC
Chemokine Signaling	1.59	0.0909	-1.89	CAMK2G,CCL4,CCL5,CXCR4,JUN,MPRIP,RAP1B
Ceramide Biosynthesis	1.58	0.286	#NUM!	SPTLC2,SPTSSA
Chronic Myeloid Leukemia Signaling	1.57	0.063	-1.698	CCND2,CEBPA,GAB2,IRF8,JUN,KLF4,LEF1,MDM2,MMP9,NFATC2,NFATC3,NFKB2,PRKAA1,RAP1B,TCF7,TNFSF10,TP53
NF-κB Activation by Viruses	1.56	0.0897	-1.89	CD4,LCK,NFKB2,NFKBIA,NFKBIB,PRKCH,RAP1B
Hepatic Fibrosis / Hepatic Stellate Cell Activation	1.56	0.0684	#NUM!	CCL5,ECE1,IFNGR1,IFNGR2,IL10RA,IL1R2,KLF6,LY96,MMP9,MYL9,NFKB2,TIMP1,TLR4
Xenobiotic Metabolism CAR Signaling Pathway	1.53	0.0698	1.155	ALDH2,CHST2,GSTM1,MGST1,MGST2,MGST3,NDST2,PPP2CB,PPP2R5C,PRKCH,SRA1,SULT1A2
Calcium-induced T Lymphocyte Apoptosis	1.52	0.0632	-2.887	ATP2A3,CABIN1,CD247,CD3D,CD3E,CD3G,CD4,HLA-A,HLA-DQA2,LCK,NFATC2,PRKCH,TRBC1,TRBC2,TRBV9,ZAP70
FAK Signaling	1.52	0.0508	-2.777	ADGRG1,ADRB2,ASAP1,CCR2,CD247,CD3D,CD3E,CD3G,CX3CR1,ETS1,GIT1,GPR141,GPR34,HRH2,IL10RA,IL10RB,IL13RA1,IL1R2,IL2RB,IL2RG,IL7R,ITGAL,ITGB2,ITGB7,JUN,LCK,LEF1,MDM2,MMP9,NEDD9,NFKB2,PTGER4,PTGIR,RAP1B,S1PR1,S1PR5,SOCS3,TCF7,TP53,TRBC1,TRBC2,TRBV9
Autophagy	1.51	0.0657	-2.138	ATF4,ATG2A,GABARAP,GABARAPL1,JUN,NFKB2,OPTN,PPP2CB,PPP2R5C,PRKAA1,PRKAR2B,TLR4,TP53,UVRAG
p53 Signaling	1.5	0.0816	-0.447	CCND2,CCNK,GADD45A,JUN,MDM2,PMAIP1,TP53,TP53I3
Oxytocin In Brain Signaling Pathway	1.49	0.067	-0.832	ATF4,GNG10,GNG11,GNG2,MEF2A,NFKB2,PLA2G7,PRKCH,PTGS1,PYCARD,RAP1B,RGS2,TLR4
Virus Entry via Endocytic Pathways	1.49	0.0769	#NUM!	AP2A2,AP2S1,AP4E1,CD55,HLA-A,ITGB2,ITGB7,PRKCH,RAP1B
BEX2 Signaling Pathway	1.49	0.0864	-1.134	JUN,LEF1,NFKB2,NFKBIA,PPP2CB,PPP2R5C,TCF7
T Cell Exhaustion Signaling Pathway	1.48	0.0582	0.905	CD247,CD3D,CD3E,CD3G,GZMB,HLA-A,HLA-DQA2,IL10RA,IL10RB,JUN,NFATC2,NFATC3,PPP2CB,PPP2R5C,RAP1B,TBX21,TCF7,TRBC1,TRBC2,TRBV9,ZAP70
Axonal Guidance Signaling	1.48	0.0549	#NUM!	ADAM10,ADAM8,ADAM9,ADAMTS2,CXCR4,ERAP2,GIT1,GNG10,GNG11,GNG2,ITGAL,ITGB2,ITGB7,MMP8,MMP9,MYL9,NFATC2,NFATC3,PRKAR2B,PRKCH,RAP1B,SUFU,TUBA1A,TUBA4A,TUBB,TUBB1,VASP
ERK/MAPK Signaling	1.48	0.0651	-1.265	ARAF,ATF4,DUSP1,ETS1,ITGAL,ITGB2,ITGB7,PPP1R10,PPP1R14B,PPP2CB,PPP2R5C,PRKAR2B,RAP1B,VRK2
Airway Inflammation in Asthma	1.47	0.121	#NUM!	IFNGR1,IFNGR2,MMP9,RNASE2
Altered T Cell and B Cell Signaling in Rheumatoid Arthritis	1.46	0.0551	#NUM!	CD247,CD3D,CD3E,CD3G,HLA-A,HLA-DQA2,IGHV1-18,IGHV3-23,IGHV3-30,IGKV1-5,IGKV3-11,IGKV3-20,IGKV4-1,IGLV1-44,IGLV3-10,IGLV3-27,LTB,NFKB2,PRTN3,TLR1,TLR4,TLR5,TNFSF13,TRBC1,TRBC2,TRBV9
ILK Signaling	1.46	0.0663	-1.155	ATF4,ITGB2,ITGB7,JUN,LEF1,MMP9,MYL9,NFKB2,PPP1R14B,PPP2CB,PPP2R5C,RHOF,RHOQ
Dendritic Cell Maturation	1.46	0.0571	0.258	ATF4,CD247,CD3D,CD3E,CD3G,CD83,FCGR1A,FCGR1BP,FCGR3A/FCGR3B,HLA-A,HLA-DQA2,IL32,IRF8,LTB,LTBR,NFKB2,NFKBIA,NFKBIB,TLR4,TRBC1,TRBC2,TRBV9
Pyridoxal 5'-phosphate Salvage Pathway	1.45	0.0923	-1.633	ARAF,MAP3K8,PKN1,PRKAA1,PRKCH,SGK1
Pulmonary Healing Signaling Pathway	1.45	0.066	-1.941	ARAF,CXCR4,LCK,LEF1,MMP8,MMP9,NFKB2,NFKBIA,PRKAA1,PRKCH,RAP1B,TCF7,TLR4
Xenobiotic Metabolism General Signaling Pathway	1.45	0.0725	1.265	FTL,GSTM1,HMOX1,MAP3K8,MGST1,MGST2,MGST3,NR1H3,PRKCH,RAP1B
Wound Healing Signaling Pathway	1.44	0.063	-0.775	CCL5,IFNGR1,IFNGR2,IL1R2,JUN,LTB,MMP8,MMP9,NFKB2,NFKBIA,NFKBIB,PF4,RAP1B,TNFSF10,TNFSF13
Hereditary Breast Cancer Signaling	1.43	0.0719	#NUM!	ARID1A,CCND2,DDB2,GADD45A,RAP1B,RPA1,RPS27A,TP53,UBA52,UBC
Apelin Endothelial Signaling Pathway	1.43	0.0719	-1.633	GNG10,GNG11,GNG2,JUN,KLF2,MEF2A,NFKB2,PRKAA1,PRKCH,RAP1B
p38 MAPK Signaling	1.43	0.075	-0.816	ATF4,CDC25B,DUSP1,IL1R2,MAP4K1,MEF2A,RPS6KC1,TAB2,TP53
Methylthiopropionate Biosynthesis	1.42	1	#NUM!	ADI1
Melatonin Degradation III	1.42	1	#NUM!	MPO
Glutamine Biosynthesis I	1.42	1	#NUM!	GLUL
Adenine and Adenosine Salvage VI	1.42	1	#NUM!	ADK
4-1BB Signaling in T Lymphocytes	1.42	0.118	#NUM!	JUN,NFKB2,NFKBIA,NFKBIB
HMGB1 Signaling	1.42	0.0692	-1.134	IFNGR1,IFNGR2,JUN,LTB,NFKB2,RAP1B,RHOF,RHOQ,TLR4,TNFSF10,TNFSF13
HOTAIR Regulatory Pathway	1.42	0.0692	-2.111	AEBP2,LEF1,MDM2,MMP8,MMP9,NFKB2,NFKBIA,RBM38,SNUPN,TCF7,TLR4
PEDF Signaling	1.41	0.0833	-2.236	NFKB2,NFKBIA,NFKBIB,RAP1B,SOD2,TCF7,TP53
Cell Cycle: G2/M DNA Damage Checkpoint Regulation	1.41	0.1	-1.342	CDC25B,CUL1,GADD45A,MDM2,TP53
LPS/IL-1 Mediated Inhibition of RXR Function	1.39	0.0633	0	ABCA1,ALDH2,CHST2,GSTM1,IL1R2,JUN,LY96,MGST1,MGST2,MGST3,NDST2,NR1H3,SULT1A2,TLR4
B Cell Development	1.39	0.0633	#NUM!	HLA-A,HLA-DQA2,IGHV1-18,IGHV3-23,IGHV3-30,IGKV1-5,IGKV3-11,IGKV3-20,IGKV4-1,IGLV1-44,IGLV3-10,IGLV3-27,IL7R,SPN
LPS-stimulated MAPK Signaling	1.39	0.0824	-1.134	JUN,NFKB2,NFKBIA,NFKBIB,PRKCH,RAP1B,TLR4
Circadian Rhythm Signaling	1.39	0.0608	#NUM!	ARAF,ATF4,BHLHE40,CAMK2G,DBP,EIF4EBP3,GNG10,GNG11,GNG2,LCK,MDM2,NR1D2,PRKAA1,PRKAR2B,PRKCH,RAP1B
IL-9 Signaling	1.38	0.114	#NUM!	CISH,IL2RG,NFKB2,SOCS3
UVC-Induced MAPK Signaling	1.38	0.098	-2.236	ARAF,JUN,PRKCH,RAP1B,TP53
PPAR Signaling	1.37	0.0769	0.707	IL1R2,JUN,NFKB2,NFKBIA,NFKBIB,NR1H3,RAP1B,SRA1
Pathogenesis of Multiple Sclerosis	1.37	0.222	#NUM!	CCL4,CCL5
IL-15 Signaling	1.36	0.0604	-2.449	GZMB,IGHV1-18,IGHV3-23,IGHV3-30,IGKV1-5,IGKV3-11,IGKV3-20,IGKV4-1,IGLV1-44,IGLV3-10,IGLV3-27,IL2RB,IL2RG,LCK,NFKB2,RAP1B
PPARα/RXRα Activation	1.35	0.0656	0.632	ABCA1,ADIPOR1,AP2A2,GK,IL1R2,JUN,NFKB2,NFKBIA,NFKBIB,PRKAA1,PRKAR2B,RAP1B
Telomerase Signaling	1.35	0.0762	-0.378	ETS1,IL2RB,IL2RG,PPP2CB,PPP2R5C,RAP1B,TERF1,TP53
HIF1α Signaling	1.35	0.0637	-1.941	ADM,ARAF,CAMK2G,HMOX1,JUN,MDM2,MMP8,MMP9,PRKCH,RAP1B,RPS6,SAT1,TP53
Integrin Signaling	1.33	0.0634	-1.667	ASAP1,GIT1,ITGAL,ITGB2,ITGB7,MPRIP,MYL9,NEDD9,RAP1B,RHOF,RHOQ,TSPAN2,VASP
ABRA Signaling Pathway	1.32	0.0795	-1.134	EGR1,FOSB,JUND,MEF2A,MMP9,MYL9,TPM1
Clathrin-mediated Endocytosis Signaling	1.32	0.0631	#NUM!	AAK1,AMPH,AP2A2,AP2S1,AP4E1,CLU,ITGB2,ITGB7,MDM2,RPS27A,S100A8,UBA52,UBC
3-phosphoinositide Degradation	1.3	0.0642	1.414	CDC25B,DUSP1,FIG4,MTMR3,PPP1R10,PPP1R14B,PPP2CB,PPP2R5C,PTPN7,SIRPA,SOCS3,SSH2
Aryl Hydrocarbon Receptor Signaling	1.29	0.068	-0.447	ALDH2,CCND2,GSTM1,JUN,MDM2,MGST1,MGST2,MGST3,NFKB2,TP53
Prostanoid Biosynthesis	1.28	0.2	#NUM!	PTGS1,TBXAS1
GNRH Signaling	1.28	0.0638	-1.508	ATF4,CAMK2G,EGR1,GNG10,GNG11,GNG2,JUN,MAP3K8,NFKB2,PRKAR2B,PRKCH,RAP1B
Atherosclerosis Signaling	1.28	0.0703	#NUM!	CCR2,CLU,CXCR4,ITGB2,MMP9,MSR1,NFKB2,PLA2G7,S100A8
TREM1 Signaling	1.27	0.0833	0	CD83,MPO,NFKB2,TLR1,TLR4,TLR5
Differential Regulation of Cytokine Production in Intestinal Epithelial Cells by IL-17A and IL-17F	1.27	0.13	#NUM!	CCL4,CCL5,LCN2
Pyrimidine Deoxyribonucleotides De Novo Biosynthesis I	1.27	0.13	#NUM!	APOBEC3G,CMPK2,NME2
Leukocyte Extravasation Signaling	1.27	0.0635	-1.508	CXCR4,CYBA,EZR,ITGAL,ITGB2,MMP8,MMP9,PRKCH,RAP1B,SPN,TIMP1,VASP
CD27 Signaling in Lymphocytes	1.26	0.0909	#NUM!	JUN,MAP3K8,NFKB2,NFKBIA,NFKBIB
Dermatan Sulfate Biosynthesis	1.26	0.0909	0.447	CHST2,CHSY1,DSE,NDST2,SULT1A2
Ceramide Signaling	1.26	0.0769	-2.646	JUN,NFKB2,PPP2CB,PPP2R5C,RAP1B,S1PR1,S1PR5
Actin Nucleation by ARP-WASP Complex	1.26	0.0769	-2	ITGAL,ITGB2,ITGB7,RAP1B,RHOF,RHOQ,VASP
Calcium Signaling	1.25	0.0616	-1.265	ATF4,ATP2A3,CABIN1,CAMK2G,MEF2A,MYL9,NFATC2,NFATC3,PRKAR2B,RAP1B,SLC8A1,TNNT1,TPM1
Opioid Signaling Pathway	1.25	0.0582	-2.309	AP2A2,AP2S1,ATF4,CAMK2G,FOSB,GNG10,GNG11,GNG2,LCK,LEF1,NFKB2,NFKBIA,PRKAR2B,PRKCH,RAP1B,TCF7
Prostate Cancer Signaling	1.24	0.0721	#NUM!	ATF4,LEF1,MDM2,NFKB2,NFKBIA,NFKBIB,RAP1B,TP53
Relaxin Signaling	1.23	0.0662	-2.333	GNG10,GNG11,GNG2,JUN,MMP9,NFKB2,NFKBIA,NFKBIB,PRKAR2B,RAP1B
ERK5 Signaling	1.22	0.0811	0	ATF4,MAP3K8,MEF2A,RAP1B,RPS6KC1,SGK1
Tumoricidal Function of Hepatic Natural Killer Cells	1.22	0.125	#NUM!	GZMB,ITGAL,PRF1
Serotonin Receptor Signaling	1.22	0.0529	-3.266	ADRB2,ARAF,ATF4,CAMK2G,CD38,GNG10,GNG11,GNG2,HMOX1,JUN,LCK,MMP9,MPRIP,NFKB2,NFKBIA,ORAI2,PLA2G7,PRKAR2B,PRKCH,PTGS1,RAP1B,RHOF,RHOQ,STIM2
Neuroprotective Role of THOP1 in Alzheimer's Disease	1.22	0.0714	-0.816	ECE1,GZMA,GZMB,GZMM,HLA-A,MMP9,PRKAR2B,PRTN3
Fcγ Receptor-mediated Phagocytosis in Macrophages and Monocytes	1.21	0.0753	0.378	EZR,FCGR1A,FCGR3A/FCGR3B,GAB2,HMOX1,PRKCH,VASP
Agranulocyte Adhesion and Diapedesis	1.21	0.0622	#NUM!	CCL4,CCL5,CCR2,CXCR4,EZR,ITGB2,ITGB7,MMP8,MMP9,MYL9,PF4,PPBP
P2Y Purigenic Receptor Signaling Pathway	1.21	0.0682	-2.828	ATF4,GNG10,GNG11,GNG2,JUN,NFKB2,PRKAR2B,PRKCH,RAP1B
Caveolar-mediated Endocytosis Signaling	1.2	0.08	#NUM!	CD48,CD55,HLA-A,ITGAL,ITGB2,ITGB7
SAPK/JNK Signaling	1.2	0.0565	-1	CD247,CD3D,CD3E,CD3G,GADD45A,GNG10,GNG11,GNG2,JUN,LCK,MAP4K1,NFATC3,RAP1B,TP53,TRBC1,TRBC2,TRBV9
CDK5 Signaling	1.18	0.0702	-1.414	EGR1,FOSB,PPP1R10,PPP1R14B,PPP2CB,PPP2R5C,PRKAR2B,RAP1B
Type I Diabetes Mellitus Signaling	1.17	0.0559	-1.508	CD247,CD3D,CD3E,CD3G,GZMB,HLA-A,HLA-DQA2,IFNGR1,IFNGR2,NFKB2,NFKBIA,NFKBIB,PRF1,SOCS3,TRBC1,TRBC2,TRBV9
D-myo-inositol (1,4,5,6)-Tetrakisphosphate Biosynthesis	1.16	0.0625	1.134	CDC25B,DUSP1,FIG4,PPP1R10,PPP1R14B,PPP2CB,PPP2R5C,PTPN7,SIRPA,SOCS3,SSH2
D-myo-inositol (3,4,5,6)-tetrakisphosphate Biosynthesis	1.16	0.0625	1.134	CDC25B,DUSP1,FIG4,PPP1R10,PPP1R14B,PPP2CB,PPP2R5C,PTPN7,SIRPA,SOCS3,SSH2
Thyroid Cancer Signaling	1.16	0.0779	-2.449	CXCR4,JUN,LEF1,RAP1B,TCF7,TP53
AMPK Signaling	1.14	0.0581	0	ADRB2,ARID1A,ATF4,EEF2,GNG10,GNG11,GNG2,ORAI2,PFKFB3,PPM1F,PPP2CB,PPP2R5C,PRKAA1,PRKAR2B
Dermatan Sulfate Biosynthesis (Late Stages)	1.14	0.0952	1	CHST2,DSE,NDST2,SULT1A2
Role of JAK1, JAK2 and TYK2 in Interferon Signaling	1.14	0.115	#NUM!	IFNGR1,IFNGR2,NFKB2
Renal Cell Carcinoma Signaling	1.14	0.0769	#NUM!	ETS1,JUN,RAP1B,RPS27A,UBA52,UBC
Spermidine Biosynthesis I	1.13	0.5	#NUM!	SRM
Cardiolipin Biosynthesis II	1.13	0.5	#NUM!	PGS1
TEC Kinase Signaling	1.13	0.0533	-1.633	CD247,CD3D,CD3E,CD3G,GNG10,GNG11,GNG2,ITGAL,ITGB2,ITGB7,LCK,NFKB2,PRKCH,RHOF,RHOQ,TLR4,TNFSF10,TRBC1,TRBC2,TRBV9
Xenobiotic Metabolism AHR Signaling Pathway	1.11	0.0759	0.816	ALDH2,GSTM1,MGST1,MGST2,MGST3,NFKB2
Role of Osteoblasts, Osteoclasts and Chondrocytes in Rheumatoid Arthritis	1.11	0.0586	#NUM!	BIRC3,IL1R2,JUN,LEF1,LRP1,MMP8,NAIP,NFATC2,NFATC3,NFKBIA,NFKBIB,TAB2,TCF7
OX40 Signaling Pathway	1.11	0.0574	-1.667	CD247,CD3D,CD3E,CD3G,CD4,HLA-A,HLA-DQA2,JUN,NFKB2,NFKBIA,NFKBIB,TRBC1,TRBC2,TRBV9
MSP-RON Signaling In Cancer Cells Pathway	1.1	0.0647	-3	ARAF,ATF4,ETS1,JUN,LEF1,NFKB2,NFKBIA,RAP1B,TCF7
T Helper Cell Differentiation	1.1	0.0562	#NUM!	CD247,CD3D,CD3E,CD3G,HLA-A,HLA-DQA2,IFNGR1,IFNGR2,IL10RA,IL10RB,IL2RG,TBX21,TRBC1,TRBC2,TRBV9
Insulin Secretion Signaling Pathway	1.1	0.0562	-1.807	ATF4,CAMK2G,EIF2S3,EIF4A2,EIF4EBP3,KLF11,LCK,NSF,PRKAR2B,PRKCH,RAP1B,SPCS3,VAMP2,VTI1A,VTI1B
Role of RIG1-like Receptors in Antiviral Innate Immunity	1.08	0.0909	#NUM!	IRF7,NFKB2,NFKBIA,NFKBIB
IL-2 Signaling	1.08	0.0806	-2	IL2RB,IL2RG,JUN,LCK,RAP1B
Chondroitin Sulfate Biosynthesis (Late Stages)	1.06	0.0889	0	CHST2,CHSY1,NDST2,SULT1A2
Systemic Lupus Erythematosus Signaling	1.05	0.0491	#NUM!	CD247,CD3D,CD3E,CD3G,FCGR1A,FCGR1BP,FCGR3A/FCGR3B,HLA-A,IGHV1-18,IGHV3-23,IGHV3-30,IGKV1-5,IGKV3-11,IGKV3-20,IGKV4-1,IGLV1-44,IGLV3-10,IGLV3-27,JUN,LAT,LCK,NFATC2,NFATC3,PIM2,PRPF38A,RAP1B,TRBC1,TRBC2,TRBV9
Apoptosis Signaling	1.05	0.0686	0.378	BIRC3,NAIP,NFKB2,NFKBIA,NFKBIB,RAP1B,TP53
Systemic Lupus Erythematosus In T Cell Signaling Pathway	1.04	0.0516	-1.604	ATF4,CD247,CD3D,CD3E,CD3G,EZR,GADD45A,HLA-A,HLA-DQA2,ITGAL,JUN,LAT,NFATC2,PPP2CB,PPP2R5C,RAP1B,RHOF,RHOQ,TRBC1,TRBC2,TRBV9
Role of p14/p19ARF in Tumor Suppression	1.03	0.103	#NUM!	MDM2,SF3A2,TP53
p70S6K Signaling	1.02	0.0533	-1.134	EEF2,IGHV1-18,IGHV3-23,IGHV3-30,IGKV1-5,IGKV3-11,IGKV3-20,IGKV4-1,IGLV1-44,IGLV3-10,IGLV3-27,IL2RG,PPP2CB,PPP2R5C,PRKCH,RAP1B,RPS6
Chondroitin Sulfate Degradation (Metazoa)	1.02	0.143	#NUM!	CEMIP2,GM2A
HIPPO signaling	0.997	0.0706	#NUM!	CUL1,PPP1R10,PPP1R14B,PPP2CB,PPP2R5C,RASSF1
Phagosome Formation	0.995	0.0477	0	ADGRG1,ADRB2,CCR2,CLEC4D,CX3CR1,FCGR1A,FCGR1BP,FCGR3A/FCGR3B,GAB2,GPR141,GPR34,HMOX1,HRH2,ITGAL,ITGB2,ITGB7,LAT,LCK,MARCKS,MARCO,MSR1,MYL9,PLA2G7,PRKCH,PTGER4,PTGIR,RAP1B,S1PR1,S1PR5,TLR1,TLR4,TLR5
Pulmonary Fibrosis Idiopathic Signaling Pathway	0.994	0.0528	-1.698	ADAM10,AEBP2,ARAF,AREG,EGR1,EIF4EBP3,IL13RA1,JUN,LEF1,MMP8,MMP9,NFKB2,PMAIP1,RAP1B,RPS6KC1,TCF7,TP53
CD40 Signaling	0.99	0.0758	-1	JUN,NFKB2,NFKBIA,NFKBIB,PTGS1
α-Adrenergic Signaling	0.98	0.066	#NUM!	GNG10,GNG11,GNG2,PRKAR2B,PRKCH,RAP1B,SLC8A1
Apelin Adipocyte Signaling Pathway	0.979	0.0698	0.816	GSTM1,MGST1,MGST2,MGST3,PRKAA1,PRKAR2B
Apelin Muscle Signaling Pathway	0.976	0.0833	#NUM!	GNG10,GNG11,GNG2,PRKAA1
Role of JAK1 and JAK3 in γc Cytokine Signaling	0.97	0.0746	#NUM!	IL2RB,IL2RG,IL7R,RAP1B,SOCS3
Eicosanoid Signaling	0.97	0.0746	#NUM!	PLA2G7,PTGER4,PTGIR,PTGS1,TBXAS1
Leukotriene Biosynthesis	0.969	0.133	#NUM!	MGST2,MGST3
Dermatan Sulfate Degradation (Metazoa)	0.969	0.133	#NUM!	CEMIP2,GM2A
Uracil Degradation II (Reductive)	0.964	0.333	#NUM!	DPYD
Diphthamide Biosynthesis	0.964	0.333	#NUM!	EEF2
NADH Repair	0.964	0.333	#NUM!	NAXE
Thymine Degradation	0.964	0.333	#NUM!	DPYD
N-acetylglucosamine Degradation I	0.964	0.333	#NUM!	GNPDA1
D-myo-inositol-5-phosphate Metabolism	0.96	0.0573	1.134	CDC25B,DUSP1,FIG4,PPP1R10,PPP1R14B,PPP2CB,PPP2R5C,PTPN7,SIRPA,SOCS3,SSH2
Regulation Of The Epithelial Mesenchymal Transition By Growth Factors Pathway	0.96	0.0573	-0.905	ARAF,EGR1,ETS1,ID2,JUN,LTB,MMP9,NFKB2,RAP1B,TNFSF10,TNFSF13
Regulation of Cellular Mechanics by Calpain Protease	0.944	0.0682	#NUM!	CCND2,EZR,ITGAL,ITGB2,ITGB7,RAP1B
Inhibition of Angiogenesis by TSP1	0.929	0.0938	#NUM!	JUN,MMP9,TP53
Granzyme B Signaling	0.922	0.125	#NUM!	GZMB,PRF1
Regulation of Actin-based Motility by Rho	0.918	0.0636	-1	ITGAL,ITGB2,ITGB7,MPRIP,MYL9,RHOF,RHOQ
HGF Signaling	0.917	0.0611	-1	ETS1,ITGAL,ITGB2,ITGB7,JUN,MAP3K8,PRKCH,RAP1B
GM-CSF Signaling	0.91	0.0714	0	CAMK2G,CISH,CSF2RA,ETS1,RAP1B
Thrombin Signaling	0.895	0.0545	-2.449	ARHGEF10L,CAMK2G,GNG10,GNG11,GNG2,MPRIP,MYL9,NFKB2,PRKCH,RAP1B,RHOF,RHOQ
Glioma Invasiveness Signaling	0.891	0.0704	-2.236	MMP9,RAP1B,RHOF,RHOQ,TIMP1
G Protein Signaling Mediated by Tubby	0.885	0.0526	-2.496	CD247,CD3D,CD3E,CD3G,GNG10,GNG11,GNG2,GRAP2,LAT,LCK,MERTK,TRBC1,TRBC2,TRBV9
Cardiac β-adrenergic Signaling	0.881	0.0565	0	ATP2A3,GNG10,GNG11,GNG2,PPP1R10,PPP1R14B,PPP2CB,PPP2R5C,PRKAR2B,SLC8A1
Putrescine Degradation III	0.878	0.118	#NUM!	ALDH2,SAT1
ID1 Signaling Pathway	0.871	0.055	-0.302	ARAF,BHLHE40,EGR1,ETS1,LCK,MDM2,MMP9,NFKB2,PTGER4,RAP1B,TP53
Protein Ubiquitination Pathway	0.867	0.0522	#NUM!	BIRC3,CUL1,DNAJC15,HLA-A,MDM2,PSMA6,PSMB4,PSMB6,RPS27A,UBA52,UBC,UBE2E2,UBE2Q1,USP15
Role of Tissue Factor in Cancer	0.861	0.0547	-0.302	ARAF,EGR1,JUN,LCK,MMP9,NFKB2,PPP2CB,PPP2R5C,RAP1B,RPS6KC1,TP53
Ephrin Receptor Signaling	0.861	0.0547	-1.89	ADAM10,ATF4,CXCR4,GNG10,GNG11,GNG2,ITGAL,ITGB2,ITGB7,RAP1B,SH2D3C
Chondroitin Sulfate Biosynthesis	0.86	0.0755	0	CHST2,CHSY1,NDST2,SULT1A2
Insulin Receptor Signaling	0.851	0.0588	-1.414	PPP1R10,PPP1R14B,PRKAR2B,RAP1B,RHOQ,SGK1,SOCS3,VAMP2
Sertoli Cell-Sertoli Cell Junction Signaling	0.851	0.0545	#NUM!	ITGAL,ITGB2,ITGB7,JUN,MAP3K8,PRKAR2B,RAP1B,TUBA1A,TUBA4A,TUBB,TUBB1
3-phosphoinositide Biosynthesis	0.851	0.0545	1.134	CDC25B,DUSP1,FIG4,PPP1R10,PPP1R14B,PPP2CB,PPP2R5C,PTPN7,SIRPA,SOCS3,SSH2
Spermine and Spermidine Degradation I	0.847	0.25	#NUM!	SAT1
Phenylethylamine Degradation I	0.847	0.25	#NUM!	ALDH2
Arginine Degradation I (Arginase Pathway)	0.847	0.25	#NUM!	ARG1
N-acetylglucosamine Degradation II	0.847	0.25	#NUM!	GNPDA1
IL-13 Signaling Pathway	0.846	0.0609	-0.378	ARG1,DUSP1,IL13RA1,JUN,LCK,SOCS3,TP53
Neuregulin Signaling	0.846	0.0609	-2	AREG,ITGAL,ITGB2,ITGB7,PRKCH,RAP1B,RPS6
Death Receptor Signaling	0.845	0.0638	0	BIRC3,NAIP,NFKB2,NFKBIA,NFKBIB,TNFSF10
Lymphotoxin β Receptor Signaling	0.839	0.0741	#NUM!	LTB,LTBR,NFKB2,NFKBIA
FAT10 Signaling Pathway	0.839	0.0741	#NUM!	PSMA6,PSMB4,PSMB6,PSME4
DHCR24 Signaling Pathway	0.838	0.0584	0	CLU,HMOX1,MDM2,NFKB2,NR1H3,PRKCH,RAP1B,TP53
Differential Regulation of Cytokine Production in Macrophages and T Helper Cells by IL-17A and IL-17F	0.837	0.111	#NUM!	CCL4,CCL5
Prolactin Signaling	0.83	0.0632	-2.236	JUN,KCNMA1,PRKCH,RAP1B,SOCS3,TCF7
CCR5 Signaling in Macrophages	0.824	0.0507	-2	CCL4,CCL5,CD247,CD3D,CD3E,CD3G,CD4,GNG10,GNG11,GNG2,JUN,PRKCH,TRBC1,TRBC2,TRBV9
Myelination Signaling Pathway	0.818	0.05	-1.5	APH1B,ARAF,ATF4,ID2,IGF2R,ITGB2,ITGB7,JUN,LCK,NDRG1,NFATC2,NFATC3,NFKB2,OLIG1,PRKAR2B,RAP1B
Role Of Osteoblasts In Rheumatoid Arthritis Signaling Pathway	0.817	0.0526	0.577	CTSB,CTSL,CTSW,IGF2R,LEF1,LRP1,LTB,MMP8,MMP9,TCF7,TNFSF10,TNFSF13
Role of IL-17A in Arthritis	0.779	0.0702	#NUM!	CCL5,NFKB2,NFKBIA,NFKBIB
Antigen Presentation Pathway	0.768	0.0789	#NUM!	HLA-A,HLA-DQA2,PSMB6
Ethanol Degradation IV	0.764	0.1	#NUM!	ALDH2,DIP2A
Role of CHK Proteins in Cell Cycle Checkpoint Control	0.76	0.069	#NUM!	PPP2CB,PPP2R5C,RPA1,TP53
Role of JAK2 in Hormone-like Cytokine Signaling	0.76	0.069	#NUM!	BIRC3,CCND2,SIRPA,SOCS3
Cancer Drug Resistance By Drug Efflux	0.76	0.069	0	ARAF,MDM2,RAP1B,TP53
Tetrahydrofolate Salvage from 5,10-methenyltetrahydrofolate	0.758	0.2	#NUM!	MTHFD2L
Glycerol Degradation I	0.758	0.2	#NUM!	GK
Rapoport-Luebering Glycolytic Shunt	0.758	0.2	#NUM!	PGAM1
Acetate Conversion to Acetyl-CoA	0.758	0.2	#NUM!	DIP2A
Dopamine Receptor Signaling	0.754	0.0633	#NUM!	PPP1R10,PPP1R14B,PPP2CB,PPP2R5C,PRKAR2B
Glioma Signaling	0.754	0.0574	-1	CAMK2G,CCND2,IGF2R,MDM2,PRKCH,RAP1B,TP53
Androgen Signaling	0.748	0.0539	-2	GNG10,GNG11,GNG2,GTF2B,JUN,NFKB2,PRKAR2B,PRKCH,TAF15
GADD45 Signaling	0.742	0.0678	0	CCND2,GADD45A,NFKB2,TP53
Heparan Sulfate Biosynthesis (Late Stages)	0.742	0.0678	#NUM!	ALDH2,CHST2,NDST2,SULT1A2
FLT3 Signaling in Hematopoietic Progenitor Cells	0.723	0.0617	-0.447	ATF4,FLT3,FLT3LG,GAB2,RAP1B
Synaptogenesis Signaling Pathway	0.723	0.0485	-0.535	AP2A2,AP2S1,ATF4,CAMK2G,EIF4EBP3,LCK,LRP1,MARCKS,NAP1L1,NSF,PRKAR2B,RAP1B,VAMP2,VTI1A,VTI1B
Regulation of the Epithelial-Mesenchymal Transition Pathway	0.717	0.0518	#NUM!	APH1B,ARAF,EGR1,ETS1,ID2,LEF1,MMP9,NFKB2,RAP1B,TCF7
JAK/STAT Signaling	0.709	0.061	-1.342	CISH,JUN,NFKB2,RAP1B,SOCS3
14-3-3-mediated Signaling	0.706	0.0556	#NUM!	JUN,PRKCH,RAP1B,TUBA1A,TUBA4A,TUBB,TUBB1
RHOGDI Signaling	0.7	0.0505	2.236	DGKZ,EZR,GNG10,GNG11,GNG2,ITGAL,ITGB2,ITGB7,MYL9,RHOF,RHOQ
Signaling by Rho Family GTPases	0.698	0.0491	-2.646	EZR,GNG10,GNG11,GNG2,ITGAL,ITGB2,ITGB7,JUN,MYL9,NFKB2,PKN1,RHOF,RHOQ
Endocannabinoid Developing Neuron Pathway	0.695	0.0551	-2.236	ARAF,ATF4,GNG10,GNG11,GNG2,PRKAR2B,RAP1B
Urea Cycle	0.687	0.167	#NUM!	ARG1
Chondroitin and Dermatan Biosynthesis	0.687	0.167	#NUM!	CHSY1
Arginine Degradation VI (Arginase 2 Pathway)	0.687	0.167	#NUM!	ARG1
α-tocopherol Degradation	0.687	0.167	#NUM!	CYP4F3
Synaptic Long Term Potentiation	0.683	0.0547	-1.89	ATF4,CAMK2G,PPP1R10,PPP1R14B,PRKAR2B,PRKCH,RAP1B
Cyclins and Cell Cycle Regulation	0.68	0.0595	1	CCND2,CUL1,PPP2CB,PPP2R5C,TP53
Triacylglycerol Degradation	0.68	0.0714	#NUM!	ALDH2,CES1,NDST2
RAR Activation	0.675	0.0461	-0.229	ADAM10,ARID1A,ATF4,CAMK2G,DUSP1,JUN,KLF2,LTB,MMP8,MMP9,NFKB2,PRKAR2B,RHOF,RHOQ,SOCS3,SRA1,TNFSF10,TNFSF13,ZBTB16
Thrombopoietin Signaling	0.673	0.0635	-1	GAB2,JUN,PRKCH,RAP1B
Role of PI3K/AKT Signaling in the Pathogenesis of Influenza	0.673	0.0635	-1	CCL5,NFKB2,NFKBIA,NFKBIB
IL-6 Signaling	0.672	0.0543	-1.134	IL1R2,JUN,NFKB2,NFKBIA,NFKBIB,RAP1B,SOCS3
Kinetochore Metaphase Signaling Pathway	0.667	0.0561	-0.447	H2AC20,MXD3,PPP1R10,PPP1R14B,PPP2R5C,RAD21
Regulation Of The Epithelial Mesenchymal Transition In Development Pathway	0.666	0.0588	#NUM!	APH1B,LEF1,NFKB2,SUFU,TCF7
Mitotic Roles of Polo-Like Kinase	0.657	0.0625	#NUM!	CDC25B,PPP2CB,PPP2R5C,RAD21
Glutamate Receptor Signaling	0.657	0.0625	#NUM!	GLUL,GNG10,GNG11,GNG2
Antioxidant Action of Vitamin C	0.643	0.055	0.816	CSF2RA,HMOX1,NFKB2,NFKBIA,NFKBIB,PLA2G7
IL-22 Signaling	0.643	0.0833	#NUM!	IL10RB,SOCS3
Dopamine Degradation	0.643	0.0833	#NUM!	ALDH2,SULT1A2
Glycolysis I	0.643	0.0833	#NUM!	ALDOA,PGAM1
WNT/Ca+ pathway	0.642	0.0615	-2	ATF4,NFATC2,NFATC3,NFKB2
Tumor Microenvironment Pathway	0.642	0.0506	-2.333	ARAF,ARG1,CXCR4,HLA-A,JUN,MMP8,MMP9,NFKB2,RAP1B
BER (Base Excision Repair) Pathway	0.64	0.0682	#NUM!	POLB,RPA1,TP53
SNARE Signaling Pathway	0.64	0.053	-0.378	CAMK2G,MYL9,NSF,PRKAR2B,VAMP2,VTI1A,VTI1B
Iron homeostasis signaling pathway	0.64	0.053	#NUM!	ATP6V0C,ATP6V0E1,CD163,CUL1,FTL,HMOX1,LRP1
Oxytocin Signaling Pathway	0.631	0.0474	-2.496	ATF4,CCL5,EEF2,GNG10,GNG11,GNG2,MPRIP,MYL9,NFKB2,PRKAA1,PRKAR2B,PRKCH,RAP1B
Gα12/13 Signaling	0.629	0.0526	-1.342	JUN,MEF2A,MYL9,NFKB2,NFKBIA,NFKBIB,RAP1B
Heparan Sulfate Biosynthesis	0.627	0.0606	#NUM!	ALDH2,CHST2,NDST2,SULT1A2
Remodeling of Epithelial Adherens Junctions	0.627	0.0606	#NUM!	TUBA1A,TUBA4A,TUBB,TUBB1
Role of OCT4 in Mammalian Embryonic Stem Cell Pluripotency	0.622	0.0667	#NUM!	MEF2A,TP53,UTF1
Apelin Pancreas Signaling Pathway	0.622	0.0667	#NUM!	NFKB2,PRKAA1,PRKAR2B
Gluconeogenesis I	0.617	0.08	#NUM!	ALDOA,PGAM1
Unfolded protein response	0.614	0.0562	-1	ATF4,CD82,CEBPA,CEBPD,DNAJC15
Cell Cycle: G1/S Checkpoint Regulation	0.612	0.0597	#NUM!	CCND2,CUL1,MDM2,TP53
Superpathway of Inositol Phosphate Compounds	0.61	0.048	1.134	CDC25B,DUSP1,FIG4,PPP1R10,PPP1R14B,PPP2CB,PPP2R5C,PTPN7,SIRPA,SOCS3,SSH2
Role of IL-17F in Allergic Inflammatory Airway Diseases	0.603	0.0652	#NUM!	ATF4,CCL4,NFKB2
IL-23 Signaling Pathway	0.603	0.0652	#NUM!	NFKB2,NFKBIA,SOCS3
Cardiac Hypertrophy Signaling	0.603	0.0472	-2.111	ADRB2,GNG10,GNG11,GNG2,JUN,MAP3K8,MEF2A,MYL9,PRKAR2B,RAP1B,RHOF,RHOQ
MicroRNA Biogenesis Signaling Pathway	0.598	0.0492	-2.333	EXOSC5,HMOX1,HOPX,KHSRP,RAE1,RAP1B,SF3A2,TP53,TSNAX
IL-17A Signaling in Gastric Cells	0.592	0.0769	#NUM!	CCL5,JUN
RAC Signaling	0.589	0.0511	-2	CYFIP2,ITGAL,ITGB2,ITGB7,JUN,NFKB2,RAP1B
Bladder Cancer Signaling	0.587	0.0526	#NUM!	MDM2,MMP8,MMP9,RAP1B,RASSF1,TP53
Melatonin Signaling	0.583	0.058	#NUM!	ARAF,CAMK2G,PRKAR2B,PRKCH
Reelin Signaling in Neurons	0.58	0.0507	-0.816	ARHGEF10L,CAMK2G,LCK,MAP4K1,PDK3,PDK4,RAP1B
Sucrose Degradation V (Mammalian)	0.578	0.125	#NUM!	ALDOA
Phosphatidylethanolamine Biosynthesis II	0.578	0.125	#NUM!	PIGF
Histidine Degradation III	0.578	0.125	#NUM!	MTHFD2L
Superoxide Radicals Degradation	0.578	0.125	#NUM!	SOD2
Basal Cell Carcinoma Signaling	0.57	0.0571	#NUM!	LEF1,SUFU,TCF7,TP53
PFKFB4 Signaling Pathway	0.569	0.0625	#NUM!	ATF4,PRKAR2B,TP53
Growth Hormone Signaling	0.556	0.0563	-1	CEBPA,PRKCH,RPS6KC1,SOCS3
Cholecystokinin/Gastrin-mediated Signaling	0.556	0.0513	-1.633	JUN,MEF2A,PRKCH,RAP1B,RHOF,RHOQ
PAK Signaling	0.556	0.0513	#NUM!	GIT1,ITGAL,ITGB2,ITGB7,MYL9,RAP1B
Small Cell Lung Cancer Signaling	0.554	0.0532	#NUM!	CCND2,NFKB2,NFKBIA,NFKBIB,TP53
Ethanol Degradation II	0.547	0.0714	#NUM!	ALDH2,DIP2A
Ephrin B Signaling	0.543	0.0556	#NUM!	CXCR4,GNG10,GNG11,GNG2
Germ Cell-Sertoli Cell Junction Signaling	0.541	0.0482	#NUM!	MAP3K8,RAP1B,RHOF,RHOQ,TUBA1A,TUBA4A,TUBB,TUBB1
Melanoma Signaling	0.537	0.06	#NUM!	MDM2,RAP1B,TP53
NGF Signaling	0.536	0.0504	-0.816	ATF4,MAP3K8,NFKB2,RAP1B,RPS6KC1,TP53
G-Protein Coupled Receptor Signaling	0.535	0.0421	-2.414	ADGRG1,ADRB2,ATF4,CAMK2G,CCR2,CX3CR1,DUSP1,GNG10,GNG11,GNG2,GPR141,GPR34,HRH2,JUN,MAP3K8,MEF2A,MYL9,NFATC2,NFATC3,NFKB2,NFKBIA,NFKBIB,PRKAR2B,PTGER4,PTGIR,RAP1B,RGS2,S1PR1,S1PR5
Citrulline Biosynthesis	0.535	0.111	#NUM!	ARG1
Leucine Degradation I	0.535	0.111	#NUM!	BCAT1
Folate Transformations I	0.535	0.111	#NUM!	MTHFD2L
TGF-β Signaling	0.532	0.0521	-2.236	IRF7,JUN,MAP4K1,RAP1B,RUNX3
Actin Cytoskeleton Signaling	0.531	0.0458	-1.633	ARHGAP24,CYFIP2,EZR,GIT1,ITGAL,ITGB2,ITGB7,MPRIP,MYL9,RAP1B,SSH2
CDC42 Signaling	0.529	0.0442	-1.89	CD247,CD3D,CD3E,CD3G,HLA-A,HLA-DQA2,ITGAL,ITGB2,ITGB7,JUN,MPRIP,MYL9,TRBC1,TRBC2,TRBV9
IL-15 Production	0.527	0.05	-1.633	CSF2RA,FLT3LG,LCK,MERTK,NFKB2,ZAP70
Antiproliferative Role of Somatostatin Receptor 2	0.518	0.0541	#NUM!	GNG10,GNG11,GNG2,RAP1B
Graft-versus-Host Disease Signaling	0.518	0.0455	#NUM!	CD247,CD3D,CD3E,CD3G,GZMB,HLA-A,HLA-DQA2,PRF1,TRBC1,TRBC2,TRBV9
Renin-Angiotensin Signaling	0.517	0.0496	-2.449	CCL5,JUN,NFKB2,PRKAR2B,PRKCH,RAP1B
NAD Signaling Pathway	0.516	0.0483	1.89	CD38,H1-0,H2BC12,NFKB2,PRKAA1,SOD2,TP53
Semaphorin Neuronal Repulsive Signaling Pathway	0.516	0.0483	0.816	ITGAL,ITGB2,ITGB7,MPRIP,MYL9,PRKAR2B,TP53
Endocannabinoid Cancer Inhibition Pathway	0.508	0.0479	0.816	ATF4,CCND2,LEF1,PRKAA1,PRKAR2B,SPTLC2,TCF7
UVB-Induced MAPK Signaling	0.507	0.0577	#NUM!	JUN,PRKCH,TP53
Oxidative Ethanol Degradation III	0.506	0.0667	#NUM!	ALDH2,DIP2A
Role of NFAT in Cardiac Hypertrophy	0.501	0.0455	-1	CABIN1,CAMK2G,GNG10,GNG11,GNG2,MEF2A,PRKAR2B,PRKCH,RAP1B,SLC8A1
Corticotropin Releasing Hormone Signaling	0.499	0.0476	-1.633	ATF4,JUN,JUND,MEF2A,PRKAR2B,PRKCH,RAP1B
Sperm Motility	0.499	0.0449	#NUM!	CSF2RA,FLT3LG,GNG10,GNG11,GNG2,LCK,MERTK,PLA2G7,PRKAR2B,PRKCH,ZAP70
Calcium Transport I	0.497	0.1	#NUM!	ATP2A3
Angiopoietin Signaling	0.494	0.0526	-1	NFKB2,NFKBIA,NFKBIB,RAP1B
Macropinocytosis Signaling	0.494	0.0526	#NUM!	ITGB2,ITGB7,PRKCH,RAP1B
WNK Renal Signaling Pathway	0.49	0.05	#NUM!	BIRC3,CUL1,MDM2,PRKCH,SGK1
Sonic Hedgehog Signaling	0.487	0.0645	#NUM!	PRKAR2B,SUFU
Role of JAK family kinases in IL-6-type Cytokine Signaling	0.483	0.0519	1	ADAM10,CEBPD,SOCS3,TIMP1
Cytotoxic T Lymphocyte-mediated Apoptosis of Target Cells	0.481	0.0448	-2.449	CD247,CD3D,CD3E,CD3G,GZMB,HLA-A,PRF1,TRBC1,TRBC2,TRBV9
Allograft Rejection Signaling	0.474	0.0442	#NUM!	CD247,CD3D,CD3E,CD3G,GZMB,HLA-A,HLA-DQA2,PRF1,TRBC1,TRBC2,TRBV9
Autoimmune Thyroid Disease Signaling	0.468	0.044	#NUM!	CD247,CD3D,CD3E,CD3G,GZMB,HLA-A,HLA-DQA2,PRF1,TRBC1,TRBC2,TRBV9
Type II Diabetes Mellitus Signaling	0.467	0.0464	-0.816	ADIPOR1,NFKB2,NFKBIA,NFKBIB,PRKAA1,PRKCH,SOCS3
Glycogen Degradation II	0.463	0.0909	#NUM!	TYMP
NUR77 Signaling in T Lymphocytes	0.462	0.0435	-1.134	CABIN1,CD247,CD3D,CD3E,CD3G,HLA-A,HLA-DQA2,PRKCH,TNFSF10,TRBC1,TRBC2,TRBV9
Mouse Embryonic Stem Cell Pluripotency	0.461	0.0485	-1	ID2,LEF1,RAP1B,TCF7,TP53
IL-3 Signaling	0.461	0.0506	-1	GAB2,JUN,PRKCH,RAP1B
Role of BRCA1 in DNA Damage Response	0.45	0.05	#NUM!	ARID1A,GADD45A,RPA1,TP53
Estrogen-Dependent Breast Cancer Signaling	0.45	0.05	-2	ATF4,JUN,NFKB2,RAP1B
G Beta Gamma Signaling	0.447	0.0465	-1.633	GNG10,GNG11,GNG2,PRKAR2B,PRKCH,RAP1B
IL-17 Signaling	0.443	0.0447	-1.414	JUN,LCN2,LTB,MMP9,RAP1B,TAB2,TNFSF10,TNFSF13
CCR3 Signaling in Eosinophils	0.439	0.0462	#NUM!	GNG10,GNG11,GNG2,MPRIP,PRKCH,RAP1B
Dopamine-DARPP32 Feedback in cAMP Signaling	0.436	0.0444	-1.89	ATF4,ATP2A3,PPP1R10,PPP1R14B,PPP2CB,PPP2R5C,PRKAR2B,PRKCH
Th17 Activation Pathway	0.434	0.0427	-0.447	CD247,CD3D,CD3E,CD3G,NFATC2,NFATC3,NFKB2,PTGER4,SOCS3,TRBC1,TRBC2,TRBV9
UDP-N-acetyl-D-galactosamine Biosynthesis II	0.433	0.0833	#NUM!	GNPDA1
cAMP-mediated signaling	0.431	0.0433	-1.897	ADRB2,ATF4,CAMK2G,DUSP1,HRH2,PRKAR2B,PTGER4,PTGIR,RGS2,S1PR1
Ovarian Cancer Signaling	0.43	0.0449	#NUM!	LEF1,MMP9,PRKAR2B,PTGS1,RAP1B,TCF7,TP53
MSP-RON Signaling Pathway	0.428	0.0517	#NUM!	CCR2,ITGB2,TLR4
Nucleotide Excision Repair Pathway	0.419	0.0571	#NUM!	ERCC1,RPA1
Assembly of RNA Polymerase III Complex	0.406	0.0769	#NUM!	SF3A2
Acyl-CoA Hydrolysis	0.406	0.0769	#NUM!	PPT1
Glycogen Degradation III	0.406	0.0769	#NUM!	TYMP
Histamine Degradation	0.406	0.0769	#NUM!	ALDH2
Endometrial Cancer Signaling	0.405	0.05	#NUM!	LEF1,RAP1B,TP53
Lipid Antigen Presentation by CD1	0.394	0.0425	#NUM!	AP2A2,AP2S1,CD247,CD3D,CD3E,CD3G,TRBC1,TRBC2,TRBV9
SPINK1 General Cancer Pathway	0.394	0.0492	#NUM!	GZMA,MT1E,RAP1B
Notch Signaling	0.389	0.0541	#NUM!	APH1B,MAML2
Adipogenesis pathway	0.386	0.0438	1.633	CEBPA,CEBPD,RPS6KC1,TCF7,TP53,TXNIP
Endothelin-1 Signaling	0.385	0.0426	-1.89	ARAF,ECE1,HMOX1,JUN,PLA2G7,PRKCH,PTGS1,RAP1B
DNA Double-Strand Break Repair by Homologous Recombination	0.382	0.0714	#NUM!	RPA1
Role of IL-17A in Psoriasis	0.382	0.0714	#NUM!	S100A8
Choline Biosynthesis III	0.382	0.0714	#NUM!	HMOX1
Phenylalanine Degradation IV (Mammalian, via Side Chain)	0.382	0.0714	#NUM!	ALDH2
IL-4 Signaling	0.377	0.0405	-2.84	ARG1,ATF4,CD247,CD3D,CD3E,CD3G,HLA-DQA2,IL13RA1,IL2RG,NFATC2,NFKB2,RAP1B,TRBC1,TRBC2,TRBV9
Cell Cycle Regulation by BTG Family Proteins	0.376	0.0526	#NUM!	PPP2CB,PPP2R5C
Gαi Signaling	0.365	0.0429	-1.342	GNG10,GNG11,GNG2,PRKAR2B,RAP1B,S1PR1
BMP signaling pathway	0.365	0.0449	-2	JUN,NFKB2,PRKAR2B,RAP1B
Telomere Extension by Telomerase	0.359	0.0667	#NUM!	TERF1
Superpathway of Citrulline Metabolism	0.359	0.0667	#NUM!	ARG1
Neurovascular Coupling Signaling Pathway	0.355	0.0411	-2.333	ENTPD1,KCNMA1,MPRIP,ORAI2,PLA2G7,PRKAR2B,PTGER4,PTGIR,PTGS1
Glioblastoma Multiforme Signaling	0.351	0.0417	-0.816	CCND2,LEF1,MDM2,RAP1B,RHOF,RHOQ,TP53
FcγRIIB Signaling in B Lymphocytes	0.35	0.0404	#NUM!	IGHV1-18,IGHV3-23,IGHV3-30,IGKV1-5,IGKV3-11,IGKV3-20,IGKV4-1,IGLV1-44,IGLV3-10,IGLV3-27,RAP1B
GPCR-Mediated Nutrient Sensing in Enteroendocrine Cells	0.346	0.0427	-1.342	GNG10,GNG11,GNG2,PRKAR2B,PRKCH
Ribonucleotide Reductase Signaling Pathway	0.345	0.0414	-1.89	ARID1A,ATF4,CUL1,JUN,MMP9,NFKB2,TP53
ERBB4 Signaling	0.343	0.0455	#NUM!	APH1B,PRKCH,RAP1B
Fatty Acid α-oxidation	0.339	0.0625	#NUM!	ALDH2
IL-17A Signaling in Airway Cells	0.334	0.0448	#NUM!	NFKB2,NFKBIA,NFKBIB
Non-Small Cell Lung Cancer Signaling	0.332	0.043	#NUM!	CCND2,RAP1B,RASSF1,TP53
ERBB Signaling	0.332	0.043	-2	AREG,JUN,PRKCH,RAP1B
Antiproliferative Role of TOB in T Cell Signaling	0.325	0.04	0.816	CD247,CD3D,CD3E,CD3G,CUL1,TOB1,TRBC1,TRBC2,TRBV9
Isoleucine Degradation I	0.32	0.0588	#NUM!	BCAT1
Factors Promoting Cardiogenesis in Vertebrates	0.309	0.0403	-2.236	ATF4,CAMK2G,LEF1,LRP1,PRKCH,TCF7
GP6 Signaling Pathway	0.306	0.0407	-2	ADAM10,GRAP2,LAT,PRKCH,RAP1B
DNA Methylation and Transcriptional Repression Signaling	0.303	0.0412	#NUM!	GADD45A,MBD2,TCF7,TP53
UVA-Induced MAPK Signaling	0.303	0.0412	#NUM!	JUN,RAP1B,RPS6KC1,TP53
Mismatch Repair in Eukaryotes	0.302	0.0556	#NUM!	RPA1
Glutaryl-CoA Degradation	0.302	0.0556	#NUM!	TBXAS1
Pancreatic Adenocarcinoma Signaling	0.3	0.0403	-1.342	HMOX1,MDM2,MMP9,NFKB2,TP53
PTEN Signaling	0.298	0.0397	#NUM!	IGF2R,ITGAL,ITGB2,ITGB7,NFKB2,RAP1B
Melanocyte Development and Pigmentation Signaling	0.296	0.0408	-1	ATF4,PRKAR2B,RAP1B,RPS6KC1
Apelin Cardiomyocyte Signaling Pathway	0.296	0.0408	-1	ATP2A3,MYL9,PRKCH,SLC8A1
Netrin Signaling	0.291	0.0417	#NUM!	NFATC2,NFATC3,PRKAR2B
Tryptophan Degradation X (Mammalian, via Tryptamine)	0.286	0.0526	#NUM!	ALDH2
DNA damage-induced 14-3-3σ Signaling	0.284	0.0435	#NUM!	MDM2,TP53
IL-7 Signaling Pathway	0.283	0.0411	#NUM!	IL2RG,IL7R,JUN
Hematopoiesis from Pluripotent Stem Cells	0.275	0.0381	#NUM!	CD247,CD3D,CD3E,CD3G,CD4,CD8A,TRBC1,TRBC2,TRBV9
Valine Degradation I	0.271	0.05	#NUM!	BCAT1
Epithelial Adherens Junction Signaling	0.271	0.0385	0.816	LEF1,PPP2CB,PPP2R5C,PRKAA1,RAP1B,TCF7
Endoplasmic Reticulum Stress Pathway	0.257	0.0476	#NUM!	ATF4
Spliceosomal Cycle	0.256	0.0408	#NUM!	SF1,SF3A2
Maturity Onset Diabetes of Young (MODY) Signaling	0.254	0.039	#NUM!	APOL2,KLF11,NFKB2
IGF-1 Signaling	0.251	0.0381	-2	JUN,PRKAR2B,RAP1B,SOCS3
Assembly of RNA Polymerase II Complex	0.247	0.04	#NUM!	GTF2B,TAF15
Amyloid Processing	0.247	0.04	#NUM!	APH1B,PRKAR2B
Neurotrophin/TRK Signaling	0.247	0.0385	#NUM!	ATF4,JUN,RAP1B
Paxillin Signaling	0.246	0.0377	#NUM!	ITGAL,ITGB2,ITGB7,RAP1B
Vitamin-C Transport	0.232	0.0435	#NUM!	STOM
Apelin Cardiac Fibroblast Signaling Pathway	0.232	0.0435	#NUM!	PRKAA1
Tryptophan Degradation III (Eukaryotic)	0.21	0.04	#NUM!	TBXAS1
Dilated Cardiomyopathy Signaling Pathway	0	0.0333	0.447	CAMK2G,MYL9,PRKAR2B,TNNT1,TPM1
CSDE1 Signaling Pathway	0	0.0364	#NUM!	DCP2,RPL9
CDX Gastrointestinal Cancer Signaling Pathway	0	0.0359	0	JUN,LEF1,LTB,NFKB2,TCF7,TNFSF10,TNFSF13
Amyotrophic Lateral Sclerosis Signaling	0	0.0351	#NUM!	BIRC3,GLUL,NAIP,TP53
Fc Epsilon RI Signaling	0	0.0339	#NUM!	GRAP2,LAT,PRKCH,RAP1B
Synaptic Long Term Depression	0	0.0262	-0.447	PLA2G7,PPP2CB,PPP2R5C,PRKCH,RAP1B
FXR/RXR Activation	0	0.016	#NUM!	CLU,NR1H3
PXR/RXR Activation	0	0.0317	#NUM!	GSTM1,PRKAR2B
TR/RXR Activation	0	0.0119	#NUM!	MDM2
Oncostatin M Signaling	0	0.0233	#NUM!	RAP1B
Role of Cytokines in Mediating Communication between Immune Cells	0	0.0192	#NUM!	IL32
Mechanisms of Viral Exit from Host Cells	0	0.0244	#NUM!	PRKCH
Cellular Effects of Sildenafil (Viagra)	0	0.021	#NUM!	MPRIP,MYL9,PRKAR2B
Neuropathic Pain Signaling In Dorsal Horn Neurons	0	0.03	#NUM!	CAMK2G,PRKAR2B,PRKCH
CNTF Signaling	0	0.0179	#NUM!	RAP1B
Agrin Interactions at Neuromuscular Junction	0	0.0294	#NUM!	JUN,RAP1B
Semaphorin Signaling in Neurons	0	0.0339	#NUM!	RHOF,RHOQ
Human Embryonic Stem Cell Pluripotency	0	0.0355	-2.646	ARAF,ID2,KLF2,KLF4,PRKCH,RAP1B,UTF1
Aldosterone Signaling in Epithelial Cells	0	0.0298	#NUM!	DNAJC15,DUSP1,KCNMA1,PRKCH,SGK1
Role of NANOG in Mammalian Embryonic Stem Cell Pluripotency	0	0.0164	#NUM!	RAP1B,TP53
CREB Signaling in Neurons	0	0.0353	-1.698	ADGRG1,ADRB2,ATF4,CAMK2G,CCR2,CX3CR1,GNG10,GNG11,GNG2,GPR141,GPR34,GTF2B,HRH2,IGF2R,PRKAR2B,PRKCH,PTGER4,PTGIR,RAP1B,S1PR1,S1PR5
Sphingosine-1-phosphate Signaling	0	0.0342	-2	RHOF,RHOQ,S1PR1,S1PR5
Retinoic acid Mediated Apoptosis Signaling	0	0.0175	#NUM!	TNFSF10
RHOA Signaling	0	0.0328	-1	EZR,MPRIP,MYL9,PKN1
Leptin Signaling in Obesity	0	0.0267	#NUM!	PRKAR2B,SOCS3
Role of WNT/GSK-3β Signaling in the Pathogenesis of Influenza	0	0.027	#NUM!	LEF1,TCF7
Role of MAPK Signaling in the Pathogenesis of Influenza	0	0.037	#NUM!	CCL5,PLA2G7,RAP1B
Cell Cycle Control of Chromosomal Replication	0	0.0179	#NUM!	RPA1
Gap Junction Signaling	0	0.0361	#NUM!	PRKAR2B,PRKCH,RAP1B,TUBA1A,TUBA4A,TUBB,TUBB1
Transcriptional Regulatory Network in Embryonic Stem Cells	0	0.0307	-0.447	ALKBH5,IGF2R,KLF4,RAP1B,TP53
eNOS Signaling	0	0.0203	#NUM!	PRKAA1,PRKAR2B,PRKCH
nNOS Signaling in Neurons	0	0.0222	#NUM!	PRKCH
VEGF Family Ligand-Receptor Interactions	0	0.0238	#NUM!	PRKCH,RAP1B
Ephrin A Signaling	0	0.0213	#NUM!	ADAM10
ERB2-ERBB3 Signaling	0	0.0312	#NUM!	JUN,RAP1B
GDNF Family Ligand-Receptor Interactions	0	0.0263	#NUM!	JUN,RAP1B
Thyroid Hormone Metabolism II (via Conjugation and/or Degradation)	0	0.0303	#NUM!	SULT1A2
Melatonin Degradation I	0	0.0185	#NUM!	SULT1A2
Phospholipases	0	0.0312	#NUM!	HMOX1,PLA2G7
Phosphatidylglycerol Biosynthesis II (Non-plastidic)	0	0.0345	#NUM!	PGS1
Serotonin Degradation	0	0.0351	#NUM!	ALDH2,SULT1A2
Retinol Biosynthesis	0	0.0238	#NUM!	CES1
Triacylglycerol Biosynthesis	0	0.0192	#NUM!	DGAT1
Superpathway of Melatonin Degradation	0	0.0339	#NUM!	MPO,SULT1A2
Stearate Biosynthesis I (Animals)	0	0.0323	#NUM!	PPT1,TBXAS1
Noradrenaline and Adrenaline Degradation	0	0.0333	#NUM!	ALDH2
PCP (Planar Cell Polarity) Pathway	0	0.0333	#NUM!	JUN,JUND
EGF Signaling	0	0.0179	#NUM!	JUN
Nitric Oxide Signaling in the Cardiovascular System	0	0.0354	-1	ATP2A3,PRKAA1,PRKAR2B,PRKCH
FGF Signaling	0	0.0116	#NUM!	ATF4
Phototransduction Pathway	0	0.0189	#NUM!	PRKAR2B
VEGF Signaling	0	0.0206	#NUM!	EIF2S3,RAP1B
PDGF Signaling	0	0.023	#NUM!	JUN,RAP1B
GPCR-Mediated Integration of Enteroendocrine Signaling Exemplified by an L Cell	0	0.027	#NUM!	ADRB2,PRKAR2B
Gustation Pathway	0	0.02	-2	ORAI2,P2RX7,P2RY8,PRKAR2B
Adrenomedullin signaling pathway	0	0.0259	-1.342	ADM,ARAF,NFKB2,PRKAR2B,RAP1B
SPINK1 Pancreatic Cancer Pathway	0	0.0364	#NUM!	CPQ,CTSB
NER (Nucleotide Excision Repair, Enhanced Pathway)	0	0.0341	#NUM!	DDB2,ERCC1,RPA1
Endocannabinoid Neuronal Synapse Pathway	0	0.027	#NUM!	GNG10,GNG11,GNG2,PRKAR2B
White Adipose Tissue Browning Pathway	0	0.0292	-2	ATF4,CAMP,PRKAA1,PRKAR2B

## Sheet: Table S7
Table S6. Enrichment of Pathways in DEG genes between monocytes 3 and other monocytes.
© 2000-2023 QIAGEN. All rights reserved.
Ingenuity Canonical Pathways	-log(p-value)	Ratio	z-score	Molecules
EIF2 Signaling	66.3	0.689	-6.626	ACTB,AGO3,AGO4,AKT1,AKT2,ATF4,ATF5,EIF1,EIF1AX,EIF1AY,EIF2A,EIF2AK1,EIF2AK2,EIF2AK4,EIF2B1,EIF2B2,EIF2B4,EIF2S1,EIF2S2,EIF2S3,EIF3A,EIF3B,EIF3D,EIF3E,EIF3F,EIF3G,EIF3H,EIF3I,EIF3J,EIF3K,EIF3L,EIF3M,EIF4A1,EIF4A2,EIF4A3,EIF4E,EIF4G3,EIF5,EIF5B,FAU,GSK3B,HNRNPA1,HRAS,IGF1R,MAP2K2,MAPK1,MYC,NRAS,PABPC1,PAIP1,PIK3CB,PPP1CA,PPP1CC,PTBP1,RAF1,RALA,RAP1A,RAP1B,RPL10,RPL10A,RPL11,RPL12,RPL13,RPL13A,RPL14…
Oxidative Phosphorylation	50.4	0.821	-9.058	ATP5F1A,ATP5F1B,ATP5F1C,ATP5F1D,ATP5F1E,ATP5MC1,ATP5MC2,ATP5MC3,ATP5ME,ATP5MF,ATP5MG,ATP5PB,ATP5PD,ATP5PF,ATP5PO,ATPAF1,ATPAF2,COX17,COX4I1,COX5A,COX5B,COX6A1,COX6B1,COX6C,COX7A2,COX7A2L,COX7B,COX7C,COX8A,CYB5B,CYC1,CYCS,MT-ATP6,MT-CO1,MT-CO2,MT-CO3,MT-ND1,MT-ND3,MT-ND4L,NDUFA1,NDUFA10,NDUFA11,NDUFA12,NDUFA13,NDUFA2,NDUFA3,NDUFA4,NDUFA5,NDUFA6,NDUFA7,NDUFA8,NDUFA9,NDUFAB1,NDUFB1,NDUFB10,NDUFB11,N…
Sirtuin Signaling Pathway	37.2	0.484	2.385	ABCA1,ACLY,ADAM10,AGTRAP,AKT1,APEX1,ATG101,ATG16L2,ATG3,ATG4B,ATG4D,ATG7,ATP5F1A,ATP5F1B,ATP5F1C,ATP5F1D,ATP5F1E,ATP5MC1,ATP5PB,ATP5PF,BAX,BECN1,CYC1,DUSP6,ESRRA,FOXO3,GABARAP,GABARAPL2,GLUD1,GOT2,GSK3B,GTF3C2,H1-10,H3-3A/H3-3B,HIF1A,HSF1,IDH2,JUN,LDHA,LDHB,MAPK1,MT-ATP6,MT-ND1,MT-ND3,MT-ND4L,MT-ND6,MYC,NAMPT,NDRG1,NDUFA1,NDUFA10,NDUFA11,NDUFA12,NDUFA13,NDUFA2,NDUFA3,NDUFA4,NDUFA5,NDUFA6,NDUFA7,N…
Mitochondrial Dysfunction	35.6	0.452	7.619	ACO2,AIFM1,APH1A,ATF4,ATP1B3,ATP5F1A,ATP5F1B,ATP5F1C,ATP5F1D,ATP5F1E,ATP5MC1,ATP5MC2,ATP5MC3,ATP5ME,ATP5MF,ATP5MG,ATP5PB,ATP5PD,ATP5PF,ATP5PO,ATPAF1,ATPAF2,BAD,BAX,BECN1,BID,C9orf72,CACNA2D4,CALM1 (includes others),CAPN1,CAPN2,CAPNS1,CATSPER1,COX17,COX4I1,COX5A,COX5B,COX6A1,COX6B1,COX6C,COX7A2,COX7A2L,COX7B,COX7C,COX8A,CREB3,CREB5,CYB5B,CYB5R3,CYC1,CYCS,FBXW7,FIS1,GPD2,GPX4,GSTK1,GSTM1,GSTP1,GSTZ…
Regulation of eIF4 and p70S6K Signaling	28.9	0.528	-1.091	AGO3,AGO4,AKT1,AKT2,EIF1,EIF1AX,EIF1AY,EIF2A,EIF2B1,EIF2B2,EIF2B4,EIF2S1,EIF2S2,EIF2S3,EIF3A,EIF3B,EIF3D,EIF3E,EIF3F,EIF3G,EIF3H,EIF3I,EIF3J,EIF3K,EIF3L,EIF3M,EIF4A1,EIF4A2,EIF4A3,EIF4E,EIF4EBP1,EIF4EBP2,EIF4EBP3,EIF4G3,FAU,HRAS,ITGAE,ITGAM,ITGAX,ITGB1,MAP2K2,MAPK1,MAPK14,NRAS,PABPC1,PAIP1,PAIP2,PIK3CB,PPP2CA,PPP2CB,PPP2R1A,PPP2R5A,PPP2R5C,RAF1,RALA,RAP1A,RAP1B,RPS10,RPS11,RPS12,RPS13,RPS14,RPS15…
Huntington's Disease Signaling	24.8	0.421	-0.164	AKT1,AKT2,APAF1,ARFIP2,ATF4,ATP5F1A,ATP5F1B,ATP5F1C,ATP5F1D,ATP5F1E,ATP5MC1,ATP5PB,ATP5PF,BAX,CAPN1,CAPN2,CAPNS1,CASP1,CASP4,CDK5,CLTA,CLTB,CREB3,CREB5,CTSD,CYCS,DYNC1I2,EP300,GNA15,GNB1,GNB2,GNG11,GNG5,GPAA1,HDAC1,HDAC10,HDAC4,HRAS,HSPA8,HSPA9,IFT57,IGF1R,JUN,MAPK1,NAPA,NSF,PIK3CB,PLCB1,POLR2C,POLR2E,POLR2F,POLR2G,POLR2H,POLR2I,POLR2J,POLR2K,POLR2L,PRKCB,PSMA1,PSMA3,PSMA4,PSMA5,PSMA6,PSMA7,PSMB1…
Granzyme A Signaling	22.7	0.69	5.571	ANP32A,APEX1,CASP1,GZMA,H1-10,MBP,MT-ND1,MT-ND3,MT-ND4L,MT-ND6,NDUFA1,NDUFA10,NDUFA11,NDUFA12,NDUFA13,NDUFA2,NDUFA3,NDUFA4,NDUFA5,NDUFA6,NDUFA7,NDUFA8,NDUFA9,NDUFAB1,NDUFB1,NDUFB10,NDUFB11,NDUFB2,NDUFB3,NDUFB4,NDUFB5,NDUFB6,NDUFB7,NDUFB8,NDUFB9,NDUFS2,NDUFS3,NDUFS4,NDUFS5,NDUFS6,NDUFS7,NDUFS8,NDUFV1,NDUFV2,NDUFV3,PARP1,PRF1,SET,XRCC6
BAG2 Signaling Pathway	21.8	0.642	-0.243	ANXA2,CDKN1A,CTSB,HSP90AA1,HSPA8,HSPA9,MAPK1,MAPK14,MDM2,MYC,PSMA1,PSMA3,PSMA4,PSMA5,PSMA6,PSMA7,PSMB1,PSMB10,PSMB2,PSMB3,PSMB4,PSMB5,PSMB6,PSMB7,PSMB8,PSMB9,PSMC1,PSMC2,PSMC3,PSMC4,PSMC5,PSMC6,PSMD10,PSMD11,PSMD12,PSMD13,PSMD14,PSMD2,PSMD3,PSMD4,PSMD6,PSMD7,PSMD8,PSMD9,PSME1,PSME2,PSME3,PSMF1,RELA,RELB,STUB1,TP53
FAT10 Signaling Pathway	20.4	0.741	-2	NUB1,PSMA1,PSMA3,PSMA4,PSMA5,PSMA6,PSMA7,PSMB1,PSMB10,PSMB2,PSMB3,PSMB4,PSMB5,PSMB6,PSMB7,PSMB8,PSMB9,PSMC1,PSMC2,PSMC3,PSMC4,PSMC5,PSMC6,PSMD10,PSMD11,PSMD12,PSMD13,PSMD14,PSMD2,PSMD3,PSMD4,PSMD6,PSMD7,PSMD8,PSMD9,PSME1,PSME2,PSME3,PSMF1,SQSTM1
mTOR Signaling	20.1	0.434	-3	AKT1,AKT1S1,AKT2,CDC42,EIF3A,EIF3B,EIF3D,EIF3E,EIF3F,EIF3G,EIF3H,EIF3I,EIF3J,EIF3K,EIF3L,EIF3M,EIF4A1,EIF4A2,EIF4A3,EIF4B,EIF4E,EIF4EBP1,EIF4EBP2,EIF4EBP3,EIF4G3,FAU,FKBP1A,HIF1A,HMOX1,HRAS,MAPK1,MLST8,NRAS,PIK3CB,PLD3,PPP2CA,PPP2CB,PPP2R1A,PPP2R5A,PPP2R5C,PRKCB,RAC1,RAC2,RALA,RAP1A,RAP1B,RHEB,RHOA,RHOC,RHOG,RHOQ,RPS10,RPS11,RPS12,RPS13,RPS14,RPS15,RPS15A,RPS16,RPS17,RPS18,RPS19,RPS2,RPS20,RPS21,…
Estrogen Receptor Signaling	19.3	0.344	-2.711	AKT1,AKT2,ATF4,ATP5F1A,ATP5F1B,ATP5F1C,ATP5F1D,ATP5F1E,ATP5MC1,ATP5PB,BAD,CACNA2D4,CARM1,CCNC,CDKN1A,CFL1,CREB3,CREB5,CTBP1,CYC1,EIF2B1,EIF2B2,EIF2B4,EIF4E,EIF4EBP1,EP300,FOS,FOXO3,GNA13,GNA15,GNAI2,GNAS,GNB1,GNB2,GNG11,GNG5,GSK3A,GSK3B,HIF1A,HNRNPD,HRAS,HSP90AA1,HSP90AB1,IGF1R,IGF2R,JAK2,JUN,LIMK1,LIMK2,MAP2K2,MAPK1,MED10,MED13L,MED16,MED30,MED31,MED4,MMP25,MMP8,MMP9,MT-ATP6,MT-ND1,MT-ND3,MT-ND4…
Protein Ubiquitination Pathway	18.9	0.388	#NUM!	ANAPC11,ANAPC5,BAG1,CBL,CDC34,DNAJA1,DNAJB11,DNAJC1,DNAJC13,DNAJC15,DNAJC17,DNAJC19,DNAJC2,DNAJC21,DNAJC4,DNAJC7,DNAJC8,ELOB,ELOC,FBXW7,HLA-A,HLA-F,HSCB,HSP90AA1,HSP90AB1,HSPA8,HSPA9,HSPB1,HSPB11,HSPD1,HSPE1,HSPH1,MDM2,PSMA1,PSMA3,PSMA4,PSMA5,PSMA6,PSMA7,PSMB1,PSMB10,PSMB2,PSMB3,PSMB4,PSMB5,PSMB6,PSMB7,PSMB8,PSMB9,PSMC1,PSMC2,PSMC3,PSMC4,PSMC5,PSMC6,PSMD10,PSMD11,PSMD12,PSMD13,PSMD14,PSMD2,PSMD3,…
Glucocorticoid Receptor Signaling	16.5	0.303	#NUM!	ACTB,AKT1,AKT2,ANXA1,ARID2,ATP5F1A,ATP5F1B,ATP5F1C,ATP5F1D,ATP5F1E,ATP5MC1,ATP5PB,BAG1,CCL5,CD247,CD3D,CD3E,CDKN1A,CEBPA,CSF2RB,CXCR1,CXCR2,CYC1,DUSP1,EP300,FBP1,FKBP4,FKBP5,FOS,FOXO3,GTF2A2,GTF2B,GTF2F1,GTF2H5,H3-3A/H3-3B,HLA-A,HLA-DMA,HLA-DMB,HLA-DPA1,HLA-DPB1,HLA-DQA1,HLA-DQB1,HLA-DRA,HLA-DRB1,HLA-DRB5,HLA-F,HMGB1,HP,HRAS,HSP90AA1,HSP90AB1,HSPA8,HSPA9,IKBKG,IL10RA,IL15RA,IL17RA,IL18RAP,IL1R2,I…
Coronavirus Pathogenesis Pathway	15.9	0.407	3.989	ADAM17,ADAM9,ATF4,ATP6AP1,BAX,BST2,CASP1,CCDC22,CCL5,CDK4,DPP9,E2F4,EEF1A1,EIF2A,EIF4E,EP300,FAU,FOS,HDAC1,HDAC10,HDAC4,HIF1A,IL17RA,IRF7,JUN,MAPK1,MAPK14,NFKBIA,NFKBIB,NFKBIE,NPM1,OAS1,PA2G4,PIKFYVE,PTGES2,PYCARD,RELA,RELB,RPS10,RPS11,RPS12,RPS13,RPS14,RPS15,RPS15A,RPS16,RPS17,RPS18,RPS19,RPS2,RPS20,RPS21,RPS23,RPS24,RPS25,RPS26,RPS27,RPS27A,RPS27L,RPS28,RPS29,RPS3,RPS3A,RPS4X,RPS4Y1,RPS5,RPS6,R…
Inhibition of ARE-Mediated mRNA Degradation Pathway	15.5	0.431	-1.183	AGO3,AGO4,AKT1,AKT2,CNOT7,DCP2,EXOSC1,EXOSC3,EXOSC4,EXOSC5,EXOSC7,EXOSC8,LTB,MAPK1,MAPK14,PABPN1,PPP2CA,PPP2CB,PPP2R1A,PPP2R5A,PPP2R5C,PRKAR2B,PSMA1,PSMA3,PSMA4,PSMA5,PSMA6,PSMA7,PSMB1,PSMB10,PSMB2,PSMB3,PSMB4,PSMB5,PSMB6,PSMB7,PSMB8,PSMB9,PSMC1,PSMC2,PSMC3,PSMC4,PSMC5,PSMC6,PSMD10,PSMD11,PSMD12,PSMD13,PSMD14,PSMD2,PSMD3,PSMD4,PSMD6,PSMD7,PSMD8,PSMD9,PSME1,PSME2,PSME3,PSMF1,TNFRSF1B,TNFSF12,TNFSF…
Neutrophil Extracellular Trap Signaling Pathway	12.4	0.306	-6.379	AKT1,AKT2,ATP5F1A,ATP5F1B,ATP5F1C,ATP5F1D,ATP5F1E,ATP5MC1,ATP5PB,BPI,CAMP,CASP1,CASP4,CCL5,CD14,CXCR2,CYC1,FCAR,FCGR3A/FCGR3B,GSDMD,HIF1A,HMGB1,ITGAM,ITGB1,ITPR2,LAIR1,LTF,MAP2K2,MAPK1,MAPK14,MCL1,MMP9,MT-ATP6,MT-ND1,MT-ND3,MT-ND4L,MT-ND6,NDUFA10,NDUFA11,NDUFA12,NDUFA13,NDUFA2,NDUFA3,NDUFA4,NDUFA5,NDUFA6,NDUFA7,NDUFA8,NDUFA9,NDUFAB1,NDUFB1,NDUFB10,NDUFB11,NDUFB2,NDUFB3,NDUFB4,NDUFB5,NDUFB6,NDUFB7…
MicroRNA Biogenesis Signaling Pathway	10.6	0.361	-4.924	AAAS,ADAR,AGO3,AGO4,AKT1,AKT2,ATM,CSDE1,DDX1,DDX17,DICER1,DNAJA2,EXOSC1,EXOSC3,EXOSC4,EXOSC5,EXOSC7,EXOSC8,HMOX1,HNRNPA1,HNRNPD,HRAS,HSP90AA1,HSP90AB1,HSPA8,ILF2,ILF3,KHSRP,MAPK1,MAPK14,MYC,NRAS,NUP214,NUP62,NUP85,NUP93,PIK3CB,POLR2C,POLR2E,POLR2F,POLR2G,POLR2H,POLR2I,POLR2J,POLR2K,POLR2L,PRKRA,PTGES3,QKI,RALA,RAN,RAP1A,RAP1B,RRAS,SEC13,SF3A1,SF3A2,SRSF3,ST13,TARBP2,TP53,TSN,TSNAX,TUT4,TUT7,XRN1
Hypoxia Signaling in the Cardiovascular System	10.3	0.486	-1.5	AKT1,ATF4,ATM,CDC34,COPS5,CREB3,CREB5,EP300,HIF1A,HSP90AA1,HSP90AB1,JUN,LDHA,MDM2,NFKBIA,NFKBIB,NFKBIE,P4HB,PTEN,SUMO1,TP53,UBE2D2,UBE2D4,UBE2E1,UBE2E3,UBE2F,UBE2I,UBE2J2,UBE2L3,UBE2L6,UBE2M,UBE2N,UBE2Q1,UBE2Q2,UBE2S,UBE2V2
Spliceosomal Cycle	9.43	0.551	-5.099	BCAS2,CDC5L,CTNNBL1,CWC15,DDX23,DDX46,EFTUD2,EIF4A3,GPKOW,HSPA8,MAGOH,MAGOHB,PLRG1,PPIE,PRPF19,RBM8A,RBMX2,RNF113A,SF3A1,SF3A2,SF3A3,SF3B2,SF3B4,SF3B6,U2AF1L4,XAB2,YJU2
HER-2 Signaling in Breast Cancer	9.38	0.327	0.855	AAAS,AKT1,AKT1S1,AKT2,ARF1,ARF3,ARF4,ARF5,ARF6,BAD,BRAF,CDC42,CDK4,CDKN1A,COPS6,COX17,COX4I1,COX5A,COX5B,COX6A1,COX6B1,COX6C,COX7A2,COX7A2L,COX7B,COX7C,COX8A,ELF2,FCER1G,FOS,FOXO3,GSK3A,GSK3B,HRAS,IKBKG,ITGB1,JUN,MAP2K2,MAPK1,MDM2,MLST8,MT-CO1,MT-CO2,MT-CO3,MYC,NFKBIA,NFKBIB,NFKBIE,NRAS,NRG1,NUP214,NUP62,NUP85,NUP93,PIK3CB,PRKCB,PTEN,RAF1,RALA,RAP1A,RAP1B,RELA,RELB,RHEB,RPS6,RPS6KB2,RRAS,SEC13,SO…
PI3K/AKT Signaling	9.35	0.338	-3	AKT1,AKT2,BAD,CDC37,CDKN1A,CSF2RB,CXCR1,CXCR2,EIF4E,EIF4EBP1,FOXO3,GAB2,GSK3A,GSK3B,HRAS,HSP90AA1,HSP90AB1,IKBKG,IL10RA,IL15RA,IL17RA,IL18RAP,IL1R2,IL27RA,IL6R,ILK,INPP5K,INPPL1,ITGAE,ITGAM,ITGAX,ITGB1,JAK2,MAP2K2,MAP3K5,MAPK1,MCL1,MDM2,NFKBIA,NFKBIB,NFKBIE,NRAS,PIK3CB,PPP2CA,PPP2CB,PPP2R1A,PPP2R5A,PPP2R5C,PTEN,RAF1,RALA,RAP1A,RAP1B,RELA,RELB,RHEB,RPS6KB2,RRAS,SHC1,SOS2,SYNJ1,TP53,YWHAB,YWHAE,YWH…
CLEAR Signaling Pathway	9.25	0.306	1.294	AKT1,AKT1S1,AKT2,ATF4,ATP6AP1,ATP6AP2,ATP6V0B,ATP6V0C,ATP6V0D1,ATP6V0E1,ATP6V1D,ATP6V1E1,ATP6V1E2,ATP6V1F,ATP6V1G1,BECN1,BLOC1S1,BNIP3,CD63,CREB3,CREB5,CTSA,CTSB,CTSD,EP300,GABARAP,GLA,GLMP,GNPTG,GNS,GSK3A,GSK3B,GUSB,HEXB,HIF1A,HPS1,HRAS,IFI30,IGF1R,IGF2R,ITPR2,LAMTOR1,LAMTOR2,LAMTOR3,LAMTOR4,LAMTOR5,MAPK1,MAPK14,MCOLN1,MLST8,NAGPA,NEU1,NPRL3,NRAS,PPP2CA,PPP2CB,PPP2R1A,PPP2R5A,PPP2R5C,PPP3CA,PRKC…
NER (Nucleotide Excision Repair, Enhanced Pathway)	8.9	0.432	-2.535	COPS2,COPS3,COPS4,COPS5,COPS6,COPS7A,COPS8,DDB1,EP300,ERCC1,GPS1,GTF2H5,NEDD8,PCNA,POLD2,POLD4,POLE3,POLE4,POLR2C,POLR2E,POLR2F,POLR2G,POLR2H,POLR2I,POLR2J,POLR2K,POLR2L,RBX1,RFC2,RNF111,RPA1,RPA2,RPA3,TCEA1,UBE2I,UBE2N,XAB2,XPA
Phagosome Maturation	8.41	0.353	#NUM!	ATP6AP1,ATP6AP2,ATP6V0B,ATP6V0C,ATP6V0D1,ATP6V0E1,ATP6V1D,ATP6V1E1,ATP6V1E2,ATP6V1F,ATP6V1G1,CALR,CTSA,CTSB,CTSD,CTSH,CTSW,CTSZ,DYNC1I2,DYNLL1,DYNLL2,DYNLRB1,DYNLT1,DYNLT3,GPAA1,HLA-A,HLA-DRA,HLA-DRB1,HLA-DRB5,HLA-F,LAMP2,NAPA,NSF,PIKFYVE,PRDX1,PRDX2,PRDX5,PRDX6,RAB5C,RAC1,RAC2,RILP,STX16,TSG101,TUBA1B,TUBA1C,TUBB,TUBB4B,VAMP3,VPS16,VPS28,VTI1A,VTI1B,YKT6
NRF2-mediated Oxidative Stress Response	7.67	0.313	-3.307	ACTB,ACTG1,AKR1A1,AKR7A2,AKT1,ATF4,BACH1,CBR1,CCT7,CDC34,CLPP,DNAJA1,DNAJA2,DNAJB11,DNAJC1,DNAJC13,DNAJC15,DNAJC17,DNAJC19,DNAJC21,DNAJC4,DNAJC7,DNAJC8,EP300,ERP29,FKBP5,FOS,FTH1,FTL,GSK3B,GSTK1,GSTM1,GSTO1,GSTP1,GSTZ1,HMOX1,HRAS,HSP90AA1,HSP90AB1,JUN,JUND,KEAP1,MAP2K2,MAP3K5,MAPK1,MAPK14,MGST1,MGST2,MGST3,NRAS,PIK3CB,PPIB,PRDX1,PRKCB,RAF1,RALA,RAP1A,RAP1B,RBX1,RRAS,SOD1,SOD2,SQSTM1,STIP1,UBB,UBE…
Apoptosis Signaling	7.33	0.382	-1.333	AIFM1,APAF1,BAD,BAK1,BAX,BCL2A1,BID,CAPN1,CAPN2,CAPNS1,CYC1,CYCS,DFFA,ENDOG,FAS,HRAS,IKBKG,MAP2K2,MAP3K5,MAP4K4,MAPK1,MCL1,NAIP,NFKBIA,NFKBIB,NFKBIE,NRAS,PARP1,PLCG2,RAF1,RALA,RAP1A,RAP1B,RELA,RELB,ROCK1,RRAS,TNFRSF1B,TP53
Sumoylation Pathway	6.95	0.376	2.043	ARHGDIA,ARHGDIB,CDC42,CEBPA,CTBP1,EP300,FAS,FOS,HDAC1,JUN,KDM1A,MAP3K5,MDM2,NFKBIA,PCNA,PIAS1,PIAS4,RAC1,RAC2,RAN,RCOR1,RFC2,RHOA,RHOC,RHOG,RHOQ,RPA1,SAE1,SERBP1,SNCA,STUB1,SUMO1,SUMO2,SUMO3,TDG,TP53,UBA2,UBE2I
Ferroptosis Signaling Pathway	6.72	0.346	-1.372	ABCA1,ALOX5,ARF1,ARF3,ARF4,ARF5,ARF6,ATF4,BECN1,BID,BRAF,CDKN1A,CTSB,EIF2A,FDFT1,FTH1,FTL,GPX4,GSS,H2AX,H2AZ1,H2AZ2,H2BC12,HMOX1,HRAS,HSPB1,KEAP1,MACROH2A1,MAP2K2,MAPK1,NRAS,PEBP1,PHKG2,RAF1,RALA,RAP1A,RAP1B,RRAS,SLC1A5,SLC3A2,SQSTM1,STAT3,TP53,VDAC2
Integrin Signaling	6.66	0.302	-2.405	ACTB,ACTG1,ACTN1,AKT1,AKT2,ARF1,ARF3,ARF4,ARF5,ARF6,ARHGAP26,ARPC1B,ARPC2,ARPC3,ARPC5,ARPC5L,BRAF,CAPN1,CAPN2,CAPNS1,CDC42,GIT1,GSK3B,HRAS,ILK,ITGAE,ITGAM,ITGAX,ITGB1,MAP2K2,MAPK1,MYL12A,MYL12B,MYL9,NRAS,PARVB,PFN1,PIK3CB,PIKFYVE,PLCG2,PPP1R12A,PPP1R12B,PTEN,RAC1,RAC2,RAF1,RALA,RAP1A,RAP1B,RHOA,RHOC,RHOG,RHOQ,ROCK1,RRAS,SHC1,SOS2,TSPAN3,TSPAN4,VCL,WIPF1,ZYX
VEGF Signaling	6.44	0.371	-0.816	ACTB,ACTG1,ACTN1,AKT1,AKT2,BAD,EIF1,EIF1AX,EIF1AY,EIF2B1,EIF2B2,EIF2B4,EIF2S1,EIF2S2,EIF2S3,ELAVL1,FOXO3,HIF1A,HRAS,MAP2K2,MAPK1,NRAS,PIK3CB,PLCG2,PRKCB,PTPN6,RAF1,RALA,RAP1A,RAP1B,ROCK1,RRAS,SHC1,SOS2,VCL,YWHAE
Polyamine Regulation in Colon Cancer	5.89	0.424	-1.4	AKT1,AKT1S1,AKT2,ARG1,BRAF,CSNK2B,DHPS,EIF5A,FOS,GSK3B,JUN,MAP2K2,MAPK1,MLST8,MXD1,MYC,OAZ1,ODC1,RAF1,RHOA,SAT2,SLC3A2,SMS,SRM,TP53
Necroptosis Signaling Pathway	5.81	0.314	-4.041	CAPN1,CAPN2,CAPNS1,CASP1,CFLAR,EIF2AK2,FAS,FKBP1A,GLUD1,GLUL,IKBKG,MDM2,PELI1,PPID,PPIF,PPP3CA,PYCARD,PYGL,RBCK1,SHARPIN,SLC25A3,SLC25A5,SLC25A6,TICAM1,TIMM10,TIMM13,TIMM17A,TIMM17B,TIMM22,TIMM23,TIMM44,TIMM50,TIMM8B,TIMM9,TNFRSF1B,TOMM20,TOMM22,TOMM40,TOMM5,TOMM7,TP53,TRADD,TRPM7,TSPO,UBC,VDAC1,VDAC2,VDAC3
TCA Cycle II (Eukaryotic)	5.29	0.591	-3.606	ACO2,FH,IDH3A,IDH3B,IDH3G,MDH1,MDH2,SDHA,SDHB,SDHC,SDHD,SUCLA2,SUCLG1
IL-10 Signaling	5.21	0.305	0.885	AKT1,AKT2,ATF4,BHLHE40,BLVRA,BLVRB,CD86,CDKN1A,CREB3,CREB5,DUSP1,FCGR2A,FOS,GSK3B,HIF1A,HLA-A,HLA-DMA,HLA-DMB,HLA-DPA1,HLA-DPB1,HLA-DQA1,HLA-DQB1,HLA-DRA,HLA-DRB1,HLA-DRB5,HLA-F,HMOX1,IFNGR1,IKBKG,IL10RA,IL18,IL18RAP,IL1R2,IL6R,JUN,MAFB,MAP4K4,MAPK1,MAPK14,NFKBIA,NFKBIB,NFKBIE,PKM,RELA,RELB,STAT3
Insulin Receptor Signaling	4.98	0.309	-2.214	ACLY,AKT1,AKT2,BAD,CBL,EIF2B1,EIF2B2,EIF2B4,EIF4E,EIF4EBP1,FOXO3,GSK3A,GSK3B,HRAS,INPP5K,INPPL1,IRS2,JAK2,MAP2K2,MAPK1,NRAS,PIK3CB,PPP1CA,PPP1CC,PPP1R11,PPP1R12A,PPP1R14B,PPP1R7,PRKAR2B,PTEN,RAF1,RALA,RAP1A,RAP1B,RHOQ,RPS6KB2,RRAS,SGK1,SHC1,SOS2,STX4,SYNJ1
Prostate Cancer Signaling	4.88	0.324	#NUM!	AKT1,AKT2,ATF4,BAD,CDKN1A,CREB3,CREB5,E2F4,GSK3B,GSTP1,HDAC1,HDAC10,HDAC4,HRAS,HSP90AA1,HSP90AB1,MAP2K2,MAPK1,MDM2,NFKBIA,NFKBIB,NFKBIE,NRAS,PA2G4,PIK3CB,PTEN,RAF1,RALA,RAP1A,RAP1B,RELA,RELB,RRAS,SOS2,TFDP1,TP53
Acute Myeloid Leukemia Signaling	4.87	0.344	-1.225	AKT1,AKT2,BAD,BRAF,CEBPA,CSF2RB,CSF3R,EIF4EBP1,FLT3,FLT3LG,HRAS,IDH2,IDH3B,IDH3G,MAP2K2,MAPK1,MYC,NRAS,PIK3CB,RAF1,RALA,RAP1A,RAP1B,RELA,RELB,RPS6KB2,RRAS,RUNX1,SOS2,SPI1,STAT3
Hereditary Breast Cancer Signaling	4.72	0.302	#NUM!	ACTB,AKT1,AKT2,ARID2,ATM,CDK4,CDKN1A,EP300,H2AX,HDAC1,HDAC10,HDAC4,HRAS,NPM1,NRAS,PHF10,PIK3CB,POLR2C,POLR2E,POLR2F,POLR2G,POLR2H,POLR2I,POLR2J,POLR2K,POLR2L,PTEN,RALA,RAP1A,RAP1B,RFC2,RPA1,RPS27A,RRAS,SMARCB1,SMARCD2,SMARCD3,SMARCE1,TP53,UBA52,UBB,UBC
Macrophage Alternative Activation Signaling Pathway	4.72	0.283	-1.54	ABCA1,ACADM,ACLY,AKT1S1,AKT2,ARG1,ATF4,CLEC10A,CREB3,CREB5,DUSP1,EIF4EBP1,FCER1G,FOS,H3-3A/H3-3B,HLA-DMA,HLA-DMB,HLA-DPA1,HLA-DPB1,HLA-DQA1,HLA-DQB1,HLA-DRA,HLA-DRB1,HLA-DRB5,IL10RA,IL18,IL1R2,IRF5,IRS2,JAK2,JUN,KDM6B,KLF4,LAMTOR1,MAPK1,MAPK14,MARCO,MLST8,MYC,NFKBIA,NFKBIB,NFKBIE,NR1H2,PF4,PIK3CB,RELA,RELB,RPS6KA4,RPS6KC1,STAT3,TSC22D3
Autophagy	4.71	0.272	-1.722	AKT1,AKT1S1,AKT2,ATF4,ATG101,ATG3,ATG4B,ATG7,ATM,BAD,BECN1,BNIP3,CALM1 (includes others),CREB3,CREB5,DAPK2,EIF2A,FOS,FOXO3,GABARAP,GABARAPL2,GORASP2,GSK3A,GSK3B,HIF1A,IRS2,JUN,KAT5,LAMP2,MAP2K2,MAPK1,MLST8,MYC,PIK3CB,PLEKHM1,PPP2CA,PPP2CB,PPP2R1A,PPP2R5A,PPP2R5C,PPP3CA,PRKAR2B,PTEN,RAF1,RALA,RGS19,SLC1A5,SLC3A2,SNAP29,SQSTM1,TFEB,TICAM1,TNFRSF1B,TP53,ULK1,VAMP8,VPS16,WIPI2
HIF1α Signaling	4.68	0.275	-0.137	AKT1,AKT2,APEX1,BRAF,CAMK1,CCNG2,CDKN1A,COPS5,EIF4E,EIF4EBP1,ELOB,ELOC,EP300,GPI,HIF1A,HMOX1,HRAS,HSP90AA1,HSPA8,HSPA9,IL6R,JUN,KDM1A,LDHA,LDHB,MAP2K2,MAPK1,MDM2,MMP25,MMP8,MMP9,NAA10,NRAS,PIK3CB,PKM,PLCG2,PPP3CA,PRKCB,RAC1,RAC2,RACK1,RAF1,RALA,RAN,RAP1A,RAP1B,RBX1,RPS6,RPS6KB2,RRAS,SAT2,SLC2A3,STAT3,STUB1,TP53,VIM
Antigen Presentation Pathway	4.57	0.447	#NUM!	CALR,CD74,HLA-A,HLA-DMA,HLA-DMB,HLA-DPA1,HLA-DPB1,HLA-DQA1,HLA-DQB1,HLA-DRA,HLA-DRB1,HLA-DRB5,HLA-F,PSMB5,PSMB6,PSMB8,PSMB9
PTEN Signaling	4.48	0.291	1.947	AKT1,AKT2,BAD,CBL,CDC42,CDKN1A,CSNK2B,FOXO3,GSK3A,GSK3B,HRAS,IGF1R,IGF2R,IKBKG,ILK,INPP5K,INPPL1,ITGAE,ITGAM,ITGAX,ITGB1,MAP2K2,MAPK1,MCRS1,NRAS,PIK3CB,PTEN,RAC1,RAC2,RAF1,RALA,RAP1A,RAP1B,RELA,RELB,RPS6KB2,RRAS,SHARPIN,SHC1,SIRT6,SOS2,SYNJ1,TGFBR2,YWHAH
Renal Cell Carcinoma Signaling	4.37	0.346	-1.698	AKT1,AKT2,CDC42,ELOB,ELOC,EP300,FH,FOS,HIF1A,HRAS,JUN,MAP2K2,MAPK1,NRAS,PIK3CB,RAC1,RAF1,RALA,RAP1A,RAP1B,RBX1,RPS27A,RRAS,SOS2,UBA52,UBB,UBC
ERK5 Signaling	4.36	0.351	-2.353	AKT1,ATF4,BAD,CREB3,CREB5,FOS,FOXO3,GNA13,HRAS,MAP3K2,MEF2A,MYC,NRAS,RALA,RAP1A,RAP1B,RPS6KA4,RPS6KB2,RPS6KC1,RRAS,SGK1,YWHAB,YWHAE,YWHAG,YWHAH,YWHAQ
IL-8 Signaling	4.24	0.267	-2.143	AKT1,AKT2,ARRB2,BAX,BRAF,CDC42,CSTB,CXCR1,CXCR2,EIF4EBP1,FOS,GNA13,GNA15,GNAI2,GNAS,GNB1,GNB2,GNG11,GNG5,HMOX1,HRAS,IKBKG,IRAK1,IRAK3,ITGAM,ITGAX,JUN,LIMK1,LIMK2,MAP2K2,MAP4K4,MAPK1,MMP9,MYL12B,MYL9,NFKBIA,NFKBIB,NFKBIE,NRAS,PIK3CB,PLD3,PRKCB,RAC1,RAC2,RAF1,RALA,RAP1A,RAP1B,RELA,RHOA,RHOC,RHOG,RHOQ,ROCK1,RRAS
CSDE1 Signaling Pathway	4.23	0.382	-2.524	AGO3,AGO4,AKT1,AKT2,APAF1,CSDE1,DCP2,FOS,HNRNPC,HNRNPD,MYC,PABPC1,PABPC4,PABPN1,PAIP1,PTBP1,PTEN,RAC1,RPL9,SYNCRIP,VIM
Fcγ Receptor-mediated Phagocytosis in Macrophages and Monocytes	4.12	0.323	-2.191	ACTB,ACTG1,AKT1,AKT2,ARF6,ARPC1B,ARPC2,ARPC3,ARPC5,ARPC5L,CBL,CDC42,EZR,FCGR2A,FCGR3A/FCGR3B,FYB1,GAB2,HMOX1,LCP2,MAPK1,PLD3,PRKCB,PTEN,RAB11A,RAB11B,RAC1,RAC2,RPS6KB2,VAMP3,VAV3
fMLP Signaling in Neutrophils	4.07	0.295	-1.768	ARPC1B,ARPC2,ARPC3,ARPC5,ARPC5L,CALM1 (includes others),CDC42,FPR2,GNA13,GNA15,GNAI2,GNAS,GNB1,GNB2,GNG11,GNG5,HRAS,ITPR2,MAP2K2,MAPK1,NFAT5,NFKBIA,NFKBIB,NFKBIE,NRAS,PIK3CB,PLCB1,PPP3CA,PRKCB,RAC1,RAC2,RAF1,RALA,RAP1A,RAP1B,RELA,RELB,RRAS
FLT3 Signaling in Hematopoietic Progenitor Cells	4.04	0.333	-0.577	AKT1,AKT2,ATF4,BAD,CBL,CREB3,CREB5,EIF4E,EIF4EBP1,FLT3,FLT3LG,GAB2,HRAS,MAP2K2,MAPK1,MAPK14,NRAS,PIK3CB,RAF1,RALA,RAP1A,RAP1B,RPS6KA4,RRAS,SHC1,SOS2,STAT3
PPAR Signaling	3.91	0.308	1.616	AIP,CITED2,EP300,FOS,HRAS,HSP90AA1,HSP90AB1,IKBKG,IL18,IL18RAP,IL1R2,JUN,MAP2K2,MAP4K4,MAPK1,NFKBIA,NFKBIB,NFKBIE,NRAS,RAF1,RALA,RAP1A,RAP1B,RELA,RELB,RRAS,SCAND1,SHC1,SNW1,SOS2,SRA1,TNFRSF1B
Melanoma Signaling	3.85	0.38	-0.471	AKT1,AKT2,BAD,BRAF,CDK4,CDKN1A,HRAS,MAP2K2,MAPK1,MDM2,NRAS,PIK3CB,PTEN,RAF1,RALA,RAP1A,RAP1B,RRAS,TP53
Cell Cycle: G2/M DNA Damage Checkpoint Regulation	3.85	0.38	-1.069	ATM,CDC34,CDKN1A,CKS1B,CKS2,EP300,FBXL5,HIPK2,MDM2,MDM4,PTPMT1,SKP1,TP53,TRIP12,YWHAB,YWHAE,YWHAG,YWHAH,YWHAQ
Nucleotide Excision Repair Pathway	3.84	0.429	#NUM!	ERCC1,GTF2H5,POLR2C,POLR2E,POLR2F,POLR2G,POLR2H,POLR2I,POLR2J,POLR2K,POLR2L,RPA1,RPA2,RPA3,XPA
Telomerase Signaling	3.83	0.305	-1	AKT1,AKT2,CDKN1A,DKC1,ELF2,HDAC1,HDAC10,HDAC4,HRAS,HSP90AA1,HSP90AB1,MAP2K2,MAPK1,MYC,NRAS,PIK3CB,PPP2CA,PPP2CB,PPP2R1A,PPP2R5A,PPP2R5C,PTGES3,RAF1,RALA,RAP1A,RAP1B,RRAS,SHC1,SOS2,TERF2IP,TINF2,TP53
IGF-1 Signaling	3.83	0.305	-0.816	AKT1,AKT2,BAD,CSNK2B,FOS,FOXO3,HRAS,IGF1R,IGFBP2,IGFBP7,IRS2,JAK2,JUN,MAP2K2,MAPK1,NRAS,PIK3CB,PRKAR2B,RAF1,RALA,RAP1A,RAP1B,RPS6KB2,RRAS,SHC1,SOS2,STAT3,YWHAB,YWHAE,YWHAG,YWHAH,YWHAQ
Immunogenic Cell Death Signaling Pathway	3.74	0.321	-3.657	ANXA1,ATF4,ATG4D,BAK1,BAX,BCAP31,BECN1,CALR,CASP1,CFLAR,DAPK2,EIF2A,GZMA,GZMB,GZMH,HMGB1,HSP90AA1,HSP90AB1,HSPA8,HSPA9,IFNGR1,P2RX7,PRF1,PYCARD,ROCK1,STING1,TNFRSF1B
Induction of Apoptosis by HIV1	3.73	0.349	-1.147	APAF1,BAK1,BAX,BID,CYC1,CYCS,DFFA,FAS,IKBKG,MAP3K5,NAIP,NFKBIA,NFKBIB,NFKBIE,RELA,RELB,SLC25A3,SLC25A5,SLC25A6,TNFRSF1B,TP53,TRADD
Endometrial Cancer Signaling	3.61	0.35	-1.414	AKT1,AKT2,BAD,CTNNA1,FOXO3,GSK3B,HRAS,ILK,MAP2K2,MAPK1,MYC,NRAS,PIK3CB,PTEN,RAF1,RALA,RAP1A,RAP1B,RRAS,SOS2,TP53
14-3-3-mediated Signaling	3.6	0.286	-0.73	AKT1,AKT1S1,AKT2,BAD,BAX,CBL,FOS,GSK3A,GSK3B,HRAS,JUN,MAP2K2,MAP3K5,MAPK1,NRAS,PIK3CB,PLCB1,PLCG2,PLCL2,PRKCB,RAF1,RALA,RAP1A,RAP1B,RRAS,SNCA,TUBA1B,TUBA1C,TUBB,TUBB4B,VIM,YWHAB,YWHAE,YWHAG,YWHAH,YWHAQ
Chemokine Signaling	3.59	0.325	-1.4	CALM1 (includes others),CAMK1,CCL5,CFL1,FOS,GNAI2,HRAS,JUN,LIMK1,LIMK2,MAP2K2,MAPK1,MAPK14,NRAS,PLCB1,PLCG2,PPP1R12A,PPP1R12B,PRKCB,RAF1,RALA,RAP1A,RAP1B,RHOA,RRAS
Actin Nucleation by ARP-WASP Complex	3.5	0.308	-3.545	ARPC1B,ARPC2,ARPC3,ARPC5,ARPC5L,CDC42,HRAS,ITGAE,ITGAM,ITGAX,ITGB1,NRAS,PPP1R12A,PPP1R12B,PPP1R12C,RAC1,RAC2,RALA,RAP1A,RAP1B,RHOA,RHOC,RHOG,RHOQ,ROCK1,RRAS,SOS2,WIPF1
iNOS Signaling	3.47	0.378	-0.535	CALM1 (includes others),CD14,FOS,HMGA1,IFNGR1,IKBKG,IRAK1,IRAK3,JAK2,JUN,MAPK1,MAPK14,NFKBIA,NFKBIB,NFKBIE,RELA,RELB
Chronic Myeloid Leukemia Signaling	3.46	0.241	-1.116	ADAR,AKT1,AKT1S1,AKT2,BAD,CALM1 (includes others),CDK4,CDKN1A,CEBPA,CTBP1,E2F4,FAS,FOS,FOXO3,GAB2,GSK3B,HDAC1,HDAC10,HDAC4,HNRNPA1,HRAS,HSP90AA1,HSP90AB1,IKBKG,ITGB1,JAK2,JUN,KLF4,MAP2K2,MAPK1,MCL1,MDM2,MLST8,MMP9,MYC,NFAT5,NOTCH2,NRAS,NUMB,PA2G4,PCBP2,PIK3CB,PLCB1,PLCG2,PLCL2,PPP3CA,PTEN,PTPN6,RAC1,RAC2,RAF1,RALA,RAN,RAP1A,RAP1B,RELA,RELB,RRAS,SET,SOS2,STAT3,TFDP1,TGFBR2,TP53,ULK1
ERK/MAPK Signaling	3.45	0.251	-0.295	ATF1,ATF4,BAD,BRAF,CREB3,CREB5,DUSP1,DUSP6,EIF4E,EIF4EBP1,ELF2,FOS,H3-3A/H3-3B,HRAS,HSPB1,ITGAE,ITGAM,ITGAX,ITGB1,LAMTOR3,MAP2K2,MAPK1,MYC,NRAS,PIK3CB,PLCG2,PPP1CA,PPP1CC,PPP1R11,PPP1R12A,PPP1R14B,PPP1R7,PPP2CA,PPP2CB,PPP2R1A,PPP2R5A,PPP2R5C,PRKAR2B,PRKCB,RAC1,RAC2,RAF1,RALA,RAP1A,RAP1B,RPS6KA4,RRAS,SHC1,SOS2,STAT3,YWHAB,YWHAG,YWHAH,YWHAQ
NGF Signaling	3.44	0.286	-2.475	AKT1,AKT2,ATF4,BAX,CDC42,CREB3,CREB5,HRAS,IKBKG,MAP2K2,MAP3K13,MAP3K2,MAP3K5,MAPK1,NRAS,PIK3CB,PLCG2,RAC1,RAF1,RALA,RAP1A,RAP1B,RELA,RELB,RHOA,RHOG,ROCK1,RPS6KA4,RPS6KB2,RPS6KC1,RRAS,SHC1,SOS2,TP53
GM-CSF Signaling	3.43	0.329	0	AKT1,AKT2,BCL2A1,CISH,CSF2RB,HRAS,JAK2,MAP2K2,MAPK1,NRAS,PIK3CB,PPP3CA,PRKCB,RACK1,RAF1,RALA,RAP1A,RAP1B,RRAS,RUNX1,SHC1,SOS2,STAT3
IL-17A Signaling in Fibroblasts	3.37	0.395	#NUM!	CEBPD,FOS,GSK3B,IKBKG,IL17RA,JUN,LCN2,MAPK1,MAPK14,NFKBIA,NFKBIB,NFKBIE,NFKBIZ,RELA,RELB
Insulin Secretion Signaling Pathway	3.36	0.24	-2.394	AGO3,AGO4,ATF4,CACNA2D4,CREB3,CREB5,EIF1,EIF2A,EIF2B1,EIF2B2,EIF2B4,EIF2S1,EIF2S2,EIF2S3,EIF4A1,EIF4A2,EIF4A3,EIF4E,EIF4EBP1,EIF4EBP2,EIF4EBP3,EIF4G3,GNA15,GNAS,GPAA1,ITPR2,JAK2,MAPK1,MAPK14,NAPA,NSF,PABPC1,PAIP1,PDHB,PIK3CB,PLCB1,PLCG2,PLCL2,PRKAR2B,PRKCB,RAP1A,RAP1B,RPS6KB2,SEC11A,SEC11C,SEC61B,SEC61G,SLC2A3,SPCS1,SPCS2,SRP14,SRP19,SRP68,SRP72,SRP9,SSR2,SSR3,SSR4,STAT3,STX16,VAMP3,VTI1A,VTI1B,Y…
Assembly of RNA Polymerase II Complex	3.34	0.36	-4.243	GTF2A2,GTF2B,GTF2F1,GTF2H5,POLR2C,POLR2E,POLR2F,POLR2G,POLR2H,POLR2I,POLR2J,POLR2K,POLR2L,TAF10,TAF11,TAF6,TAF6L,TAF9
PEDF Signaling	3.34	0.31	-1.706	AKT1,AKT2,CFLAR,FAS,HRAS,IKBKG,MAPK1,MAPK14,NFKBIA,NFKBIB,NFKBIE,NRAS,PIK3CB,RAC1,RAF1,RALA,RAP1A,RAP1B,RELA,RELB,RHOA,ROCK1,RRAS,SOD2,TCF12,TP53
MSP-RON Signaling In Macrophages Pathway	3.32	0.284	1.257	ARG1,ATF4,CREB3,CREB5,FOS,GAB2,HLA-DMA,HLA-DMB,HLA-DPA1,HLA-DPB1,HLA-DQA1,HLA-DQB1,HLA-DRA,HLA-DRB1,HLA-DRB5,HRAS,IFNGR1,IKBKG,ITGAM,JAK2,JUN,MAPK1,NFKBIZ,NRAS,PIK3CB,RALA,RAP1A,RAP1B,RELA,RELB,RRAS,SOS2,STAT3
Natural Killer Cell Signaling	3.3	0.254	0	AKT1,AKT2,CD247,CD48,CDC42,CFL1,FCER1G,FCGR2A,FCGR3A/FCGR3B,HCST,HLA-A,HLA-F,HRAS,HSPA8,HSPA9,IL18,IL18RAP,ITGB1,JAK2,LAIR1,LCP2,LIMK1,LIMK2,MAP2K2,MAP3K13,MAP3K2,MAP3K5,MAPK1,MAPK14,NFAT5,NRAS,PIK3CB,PLCG2,PTPN6,RAC1,RAC2,RAF1,RALA,RAP1A,RAP1B,RELA,RELB,ROCK1,RRAS,SIGLEC7,SOS2,TYROBP,VAV3,WIPF1
Unfolded protein response	3.29	0.303	-2.138	ATF4,CALR,CEBPA,CEBPD,CEBPE,CEBPG,CEBPZ,DNAJA1,DNAJA2,DNAJB11,DNAJC1,DNAJC13,DNAJC15,DNAJC17,DNAJC19,DNAJC21,DNAJC4,DNAJC7,DNAJC8,EIF2A,HSPA8,HSPA9,HSPH1,MAP3K5,P4HB,SEL1L,XBP1
Ribonucleotide Reductase Signaling Pathway	3.27	0.26	-0.457	ACTB,AKT1,AKT1S1,AKT2,ARID2,ATF4,ATM,BAD,BRAF,CDC34,CDK4,CDKN1A,CREB3,CREB5,E2F4,EIF4E,EIF4EBP1,FBXL5,FOS,FOXO3,H3-3A/H3-3B,HIF1A,JUN,LINC00667,MAPK1,MAPK14,MLST8,MMP9,MYC,NFYB,NRAS,PARP1,PHF10,PIK3CB,SKP1,SMARCB1,SMARCD2,SMARCD3,SMARCE1,STAT3,TBRG4,TNKS,TP53,YBX1
Ephrin B Signaling	3.24	0.319	-1.213	ACP1,CBL,CDC42,CFL1,EPHB6,GNA13,GNA15,GNAI2,GNAS,GNB1,GNB2,GNG11,GNG5,HNRNPK,HRAS,ITSN2,LIMK1,MAPK1,RAC1,RAC2,RHOA,ROCK1,VAV3
Glioma Signaling	3.22	0.279	-1.091	AKT1,AKT2,CALM1 (includes others),CAMK1,CDK4,CDKN1A,E2F4,HDAC1,HDAC10,HDAC4,HRAS,IDH2,IDH3B,IDH3G,IGF1R,IGF2R,MAP2K2,MAPK1,MDM2,NRAS,PA2G4,PIK3CB,PLCG2,PRKCB,PTEN,RAF1,RALA,RAP1A,RAP1B,RRAS,SHC1,SOS2,TFDP1,TP53
Heme Degradation	3.19	1	-2	BLVRA,BLVRB,HMOX1,HMOX2
D-glucuronate Degradation I	3.19	1	#NUM!	AKR1A1,AKR1B1,CRYL1,DCXR
Iron homeostasis signaling pathway	3.18	0.273	#NUM!	ACO2,ATP6AP1,ATP6AP2,ATP6V0B,ATP6V0C,ATP6V0D1,ATP6V0E1,ATP6V1D,ATP6V1E1,ATP6V1E2,ATP6V1F,ATP6V1G1,CDC34,CIAO1,FBXL5,FTH1,FTL,HIF1A,HMOX1,HMOX2,HP,HSCB,HSPA9,IL6R,ISCU,JAK2,LYRM4,MAPK1,MCOLN1,NUBP1,NUBP2,PCBP1,SKP1,SLC25A37,SLC40A1,STAT3
Toll-like Receptor Signaling	3.18	0.312	-0.535	CD14,ECSIT,EIF2AK2,FOS,IKBKG,IL18,IRAK1,IRAK3,JUN,MAP4K4,MAPK1,MAPK14,NFKBIA,RELA,RELB,RPS27A,SIGIRR,TICAM1,TLR1,TLR8,TOLLIP,UBA52,UBB,UBC
ERB2-ERBB3 Signaling	3.18	0.328	-1.342	AKT1,BAD,GSK3A,GSK3B,HRAS,JUN,MAP2K2,MAPK1,MYC,NRAS,NRG1,PIK3CB,PTEN,RAF1,RALA,RAP1A,RAP1B,RRAS,SHC1,SOS2,STAT3
ILK Signaling	3.14	0.25	-2.03	ACTB,ACTG1,ACTN1,AKT1,AKT2,ATF4,CDC42,CFL1,CREB3,CREB5,FLNA,FOS,GSK3A,GSK3B,HIF1A,ILK,IRS2,ITGB1,JUN,MAPK1,MMP9,MYC,MYH9,MYL6,MYL6B,MYL9,NACA,PARVB,PIK3CB,PPP1R12A,PPP1R14B,PPP2CA,PPP2CB,PPP2R1A,PPP2R5A,PPP2R5C,PTEN,RAC1,RAC2,RELA,RELB,RHOA,RHOC,RHOG,RHOQ,RPS6KA4,TMSB10/TMSB4X,VCL,VIM
Ephrin Receptor Signaling	3.14	0.249	-3.015	ACP1,ADAM10,AKT1,AKT2,ARPC1B,ARPC2,ARPC3,ARPC5,ARPC5L,ATF4,CDC42,CFL1,CREB3,CREB5,DOK1,EPHB6,GNA13,GNA15,GNAI2,GNAS,GNB1,GNB2,GNG11,GNG5,GRINA,HRAS,ITGAE,ITGAM,ITGAX,ITGB1,JAK2,LIMK1,LIMK2,MAP2K2,MAP4K4,MAPK1,NRAS,RAC1,RAC2,RAF1,RALA,RAP1A,RAP1B,RHOA,ROCK1,RRAS,SHC1,SOS2,STAT3,WIPF1
JAK/STAT Signaling	3.13	0.305	-0.408	AKT1,AKT2,CDKN1A,CISH,FOS,HRAS,JAK2,JUN,MAP2K2,MAPK1,NRAS,PIAS1,PIAS4,PIK3CB,PTPN6,RAF1,RALA,RAP1A,RAP1B,RELA,RELB,RRAS,SHC1,SOS2,STAT3
BER (Base Excision Repair) Pathway	3.09	0.364	-3.5	APEX1,ARL6IP5,HMGB1,MAP2K2,MAPK1,MPG,NTHL1,PARP1,PCNA,POLB,POLG,RFC2,RPA1,SMUG1,TDG,TP53
3-phosphoinositide Degradation	3.09	0.251	-2.137	ACP1,ACP5,ALPL,DUSP1,DUSP12,DUSP23,DUSP6,G6PC3,IGBP1,INPP5K,INPPL1,MDP1,MTMR3,NT5C,NUDT1,NUDT14,NUDT2,NUDT5,PIKFYVE,PIP4P2,PPP1CA,PPP1CC,PPP1R11,PPP1R12A,PPP1R12B,PPP1R12C,PPP1R14B,PPP1R7,PPP2CA,PPP2CB,PPP2R1A,PPP2R5A,PPP2R5C,PPP3CA,PPP4C,PPP5C,PSPH,PTEN,PTPMT1,PTPN6,PTPRC,PTPRJ,SET,SSH2,STYXL1,SYNJ1,WBP11
PDGF Signaling	3.08	0.299	-0.392	ACP1,CSNK2B,EIF2AK2,FOS,HRAS,INPP5K,INPPL1,JAK2,JUN,MAP2K2,MAPK1,MYC,NRAS,PIK3CB,PLCG2,PRKCB,RAF1,RALA,RAP1A,RAP1B,RRAS,SHC1,SOS2,SPHK1,STAT3,SYNJ1
Regulation of Actin-based Motility by Rho	3.08	0.282	-4.041	ACTB,ARHGDIA,ARPC1B,ARPC2,ARPC3,ARPC5,ARPC5L,CDC42,CFL1,ITGAE,ITGAM,ITGAX,ITGB1,LIMK1,MYL12A,MYL12B,MYL6,MYL6B,MYL9,PFN1,PIKFYVE,PPP1R12A,PPP1R12B,RAC1,RAC2,RHOA,RHOC,RHOG,RHOQ,ROCK1,WIPF1
Role of MAPK Signaling in Promoting the Pathogenesis of Influenza	3.08	0.282	-2.414	ATP6AP1,ATP6AP2,ATP6V0B,ATP6V0C,ATP6V0D1,ATP6V0E1,ATP6V1D,ATP6V1E1,ATP6V1E2,ATP6V1F,ATP6V1G1,BAX,BECN1,BRAF,HRAS,JUN,MAP2K2,MAP3K5,MAPK1,MAPK14,NFKBIA,NFKBIB,NFKBIE,NRAS,PLA2G7,PRDX6,RAF1,RALA,RAP1A,RAP1B,RRAS
IL-6 Signaling	3.07	0.271	-0.87	AKT1,AKT2,CD14,CSNK2B,FOS,HRAS,HSPB1,IKBKG,IL18,IL18RAP,IL1R2,IL6R,JAK2,JUN,MAP2K2,MAP4K4,MAPK1,MAPK14,MCL1,NFKBIA,NFKBIB,NFKBIE,NRAS,PIK3CB,RAF1,RALA,RAP1A,RAP1B,RELA,RELB,RRAS,SHC1,SOS2,STAT3,TNFRSF1B
SPINK1 General Cancer Pathway	3.05	0.328	0.447	AKT1,AKT2,GZMA,HRAS,IL6R,JAK2,MAP2K2,MAPK1,MT1E,MT1F,MT1X,MT2A,NRAS,PIK3CB,RAF1,RALA,RAP1A,RAP1B,RRAS,STAT3
Production of Nitric Oxide and Reactive Oxygen Species in Macrophages	3.03	0.25	0.316	AKT1,AKT2,CDC42,CYBA,FOS,IFNGR1,IKBKG,JAK2,JUN,LYZ,MAP3K13,MAP3K2,MAP3K5,MAPK1,MAPK14,NCF4,NFKBIA,NFKBIB,NFKBIE,ORM1,PIK3CB,PLCG2,PPP1CA,PPP1CC,PPP1R11,PPP1R12A,PPP1R14B,PPP1R7,PPP2CA,PPP2CB,PPP2R1A,PPP2R5A,PPP2R5C,PRKCB,PTPN6,RAC1,RAC2,RAP1A,RAP1B,RELA,RELB,RHOA,RHOC,RHOG,RHOQ,SPI1,TNFRSF1B
IL-3 Signaling	3	0.304	0	AKT1,AKT2,BAD,CSF2RB,FOS,GAB2,HRAS,JAK2,JUN,MAP2K2,MAPK1,NRAS,PIK3CB,PPP3CA,PRKCB,PTPN6,RAC1,RAF1,RALA,RAP1A,RAP1B,RRAS,SHC1,STAT3
p53 Signaling	2.94	0.286	0.447	AKT1,AKT2,APAF1,ATM,BAX,CCNG1,CDK4,CDKN1A,COQ8A,EP300,FAS,GNL3,GSK3B,HDAC1,HIF1A,HIPK2,JUN,MAPK14,MDM2,MDM4,PCNA,PIAS1,PIK3CB,PTEN,ST13,TIGAR,TP53,TP53INP1
Epithelial Adherens Junction Signaling	2.89	0.256	-0.632	AKT1,AKT2,ARPC1B,ARPC2,ARPC3,ARPC5,ARPC5L,CDC42,CFL1,CTNNA1,HRAS,IGF1R,LATS2,LIMK1,LIMK2,MYL12A,MYL12B,NOTCH2,NRAS,PPP2CA,PPP2CB,PPP2R1A,PPP2R5A,PPP2R5C,PTEN,RAC1,RALA,RAP1A,RAP1B,RHOA,ROCK1,RRAS,STK4,TGFBR2,VCL,YWHAB,YWHAE,YWHAG,YWHAH,YWHAQ
Death Receptor Signaling	2.89	0.287	-0.408	ACTB,ACTG1,APAF1,ARHGDIB,BID,CFLAR,CYC1,CYCS,DFFA,FAS,HSPB1,IKBKG,LIMK1,MAP3K5,MAP4K4,NAIP,NFKBIA,NFKBIB,NFKBIE,PARP1,RELA,RELB,ROCK1,TNFRSF1B,TNFSF12,TNKS,TRADD
Cell Cycle: G1/S Checkpoint Regulation	2.89	0.313	0	ATM,CDC34,CDK4,CDKN1A,E2F4,FBXL5,GNL3,GSK3B,HDAC1,HDAC10,HDAC4,MDM2,MYC,NRG1,PA2G4,PAK1IP1,RPL11,RPL5,SKP1,TFDP1,TP53
Protein Kinase A Signaling	2.89	0.218	0.717	ACP1,AKAP13,AKAP7,ANAPC11,ANAPC13,ANAPC5,APEX1,ATF1,ATF4,BAD,BRAF,CALM1 (includes others),CDC26,CREB3,CREB5,DUSP1,DUSP12,DUSP3,DUSP6,FLNA,GDE1,GNA13,GNAI2,GNAS,GNB1,GNB2,GNG11,GNG5,GSK3A,GSK3B,H1-10,H3-3A/H3-3B,ITPR2,KDELR1,KDELR2,MAP2K2,MAPK1,MTMR3,MYL12A,MYL12B,MYL6,MYL6B,MYL9,NFAT5,NFKBIA,NFKBIB,NFKBIE,PDE4B,PDE6D,PGP,PHKG2,PLCB1,PLCG2,PLCL2,PPP1CA,PPP1CC,PPP1R11,PPP1R12A,PPP1R14B,PPP1R7,PPP2C…
D-myo-inositol (1,4,5,6)-Tetrakisphosphate Biosynthesis	2.88	0.25	-1.915	ACP1,ACP5,ALPL,DUSP1,DUSP12,DUSP23,DUSP6,G6PC3,IGBP1,INPPL1,IPMK,MDP1,NT5C,NUDT1,NUDT14,NUDT2,NUDT5,PIKFYVE,PPP1CA,PPP1CC,PPP1R11,PPP1R12A,PPP1R12B,PPP1R12C,PPP1R14B,PPP1R7,PPP2CA,PPP2CB,PPP2R1A,PPP2R5A,PPP2R5C,PPP3CA,PPP4C,PPP5C,PSPH,PTEN,PTPN6,PTPRC,PTPRJ,SET,SSH2,STYXL1,SYNJ1,WBP11
D-myo-inositol (3,4,5,6)-tetrakisphosphate Biosynthesis	2.88	0.25	-1.915	ACP1,ACP5,ALPL,DUSP1,DUSP12,DUSP23,DUSP6,G6PC3,IGBP1,INPPL1,IPMK,MDP1,NT5C,NUDT1,NUDT14,NUDT2,NUDT5,PIKFYVE,PPP1CA,PPP1CC,PPP1R11,PPP1R12A,PPP1R12B,PPP1R12C,PPP1R14B,PPP1R7,PPP2CA,PPP2CB,PPP2R1A,PPP2R5A,PPP2R5C,PPP3CA,PPP4C,PPP5C,PSPH,PTEN,PTPN6,PTPRC,PTPRJ,SET,SSH2,STYXL1,SYNJ1,WBP11
LPS-stimulated MAPK Signaling	2.88	0.294	-2.294	ATF1,CD14,CDC42,FOS,HRAS,IKBKG,JUN,MAP2K2,MAP3K5,MAPK1,MAPK14,NFKBIA,NFKBIB,NFKBIE,NRAS,PIK3CB,PRKCB,RAC1,RAF1,RALA,RAP1A,RAP1B,RELA,RELB,RRAS
Thrombopoietin Signaling	2.85	0.317	0	FOS,GAB2,HRAS,IRS2,JAK2,JUN,MAP2K2,MAPK1,MYC,NRAS,PIK3CB,PLCG2,PRKCB,RAF1,RALA,RAP1A,RAP1B,RRAS,SHC1,STAT3
tRNA Charging	2.83	0.368	-3.742	CARS2,DARS1,EPRS1,FARSA,GARS1,IARS2,KARS1,LARS1,NARS1,RARS1,SARS1,TARS1,WARS1,YARS1
Granzyme B Signaling	2.79	0.5	-1.134	APAF1,BID,CYCS,DFFA,ENDOG,GZMB,PARP1,PRF1
MSP-RON Signaling In Cancer Cells Pathway	2.74	0.259	-2.058	AKT1,AKT2,ATF4,BRAF,CREB3,CREB5,CSF2RB,ELF2,FLNA,FOS,GSK3B,HIF1A,HRAS,ITGB1,JUN,MAP2K2,MAPK1,MYC,NFKBIA,NRAS,PIK3CB,RAF1,RALA,RAP1A,RAP1B,RELA,RELB,RRAS,SOS2,STAT3,VIM,YWHAB,YWHAE,YWHAG,YWHAH,YWHAQ
Actin Cytoskeleton Signaling	2.73	0.233	-3.286	ACTB,ACTG1,ACTN1,ARHGAP24,ARPC1B,ARPC2,ARPC3,ARPC5,ARPC5L,BRK1,CD14,CDC42,CFL1,CSK,CYFIP1,DIAPH2,EZR,FLNA,GIT1,GNA13,HRAS,ITGAE,ITGAM,ITGAX,ITGB1,LIMK1,LIMK2,MAP2K2,MAPK1,MYH9,MYL12A,MYL12B,MYL6,MYL6B,MYL9,NRAS,PFN1,PIK3CB,PPP1R12A,PPP1R12B,RAC1,RAC2,RAF1,RALA,RAP1A,RAP1B,RDX,RHOA,ROCK1,RRAS,SHC1,SOS2,SSH2,TMSB10/TMSB4X,VAV3,VCL
Macrophage Classical Activation Signaling Pathway	2.67	0.244	-1.581	ACO2,BPI,CCL5,CD14,CD40,CD86,HIF1A,HLA-DMA,HLA-DMB,HLA-DPA1,HLA-DPB1,HLA-DQA1,HLA-DQB1,HLA-DRA,HLA-DRB1,HLA-DRB5,IFNGR1,IKBKG,IL18,IRAK1,IRF5,JAK2,LTB,MT-CO1,NFKBIA,NFKBIB,NFKBIE,PDHB,PKM,RBBP4,RBBP7,RELA,SDHA,SDHB,SDHC,SDHD,SPI1,STAT3,STK38,TICAM1,TNFSF12,TNFSF13B,UQCRC2,YY1
Xenobiotic Metabolism AHR Signaling Pathway	2.63	0.291	-2.132	AIP,ALDH16A1,ALDH1A1,ALDH2,ALDH3A2,ALDH9A1,CYP1B1,EP300,GSTK1,GSTM1,GSTO1,GSTP1,GSTZ1,HDAC4,HSP90AA1,HSP90AB1,MGST1,MGST2,MGST3,PTGES3,RELA,RELB,SUMO1
Tumoricidal Function of Hepatic Natural Killer Cells	2.62	0.417	-0.707	AIFM1,APAF1,BAX,BID,CYCS,DFFA,ENDOG,FAS,GZMB,PRF1
Glycolysis I	2.62	0.417	-3.162	ALDOA,ENO1,FBP1,GAPDH,GPI,PFKL,PGAM1,PGK1,PKM,TPI1
Virus Entry via Endocytic Pathways	2.61	0.265	#NUM!	ACTB,ACTG1,AP1B1,AP1G1,AP1M1,AP1S1,AP1S2,AP2M1,AP2S1,AP3D1,AP3S1,AP5B1,CD55,CDC42,CLTA,CLTB,FLNA,HLA-A,HLA-F,HRAS,ITGB1,NRAS,PIK3CB,PLCG2,PRKCB,RAC1,RAC2,RALA,RAP1A,RAP1B,RRAS
Ethanol Degradation II	2.59	0.393	-1.897	ACSL1,ACSS1,ADH5,AKR1A1,ALDH1A1,ALDH2,ALDH3A2,ALDH9A1,DHRS4,DHRS9,DIP2A
D-myo-inositol-5-phosphate Metabolism	2.58	0.24	-1.521	ACP1,ACP5,ALPL,DUSP1,DUSP12,DUSP23,DUSP6,G6PC3,IGBP1,INPPL1,MDP1,NT5C,NUDT1,NUDT14,NUDT2,NUDT5,PIKFYVE,PIP4P2,PLCB1,PLCG2,PPP1CA,PPP1CC,PPP1R11,PPP1R12A,PPP1R12B,PPP1R12C,PPP1R14B,PPP1R7,PPP2CA,PPP2CB,PPP2R1A,PPP2R5A,PPP2R5C,PPP3CA,PPP4C,PPP5C,PSPH,PTEN,PTPN6,PTPRC,PTPRJ,SET,SSH2,STYXL1,SYNJ1,WBP11
Role of PKR in Interferon Induction and Antiviral Response	2.58	0.258	1.671	APAF1,BAX,BID,CASP1,CYC1,CYCS,EIF2AK2,EIF2S1,FAS,FOS,HMGB1,HSP90AA1,HSP90AB1,HSPA8,HSPA9,IFNGR1,IKBKG,IL18,JUN,MAPK1,MAPK14,MARCO,METAP2,NFKBIA,NFKBIB,NFKBIE,NPM1,PRKRA,PYCARD,RELA,RELB,STAT3,TARBP2,TP53
Interferon Signaling	2.58	0.361	-0.832	BAK1,BAX,IFI35,IFI6,IFITM1,IFITM2,IFNGR1,ISG15,JAK2,OAS1,PIAS1,PSMB8,RELA
Fatty Acid β-oxidation I	2.57	0.375	-2.887	ACAA1,ACAA2,ACADM,ACSL1,ECHS1,ECI1,ECI2,HADHA,HSD17B10,SCP2,SLC27A1,SLC27A3
Aryl Hydrocarbon Receptor Signaling	2.57	0.252	0.894	AIP,ALDH16A1,ALDH1A1,ALDH2,ALDH3A2,ALDH9A1,APAF1,ATM,BAX,CDK4,CDKN1A,CTSD,CYP1B1,EP300,FAS,FOS,GSTK1,GSTM1,GSTO1,GSTP1,GSTZ1,HSP90AA1,HSP90AB1,HSPB1,JUN,MAPK1,MDM2,MGST1,MGST2,MGST3,MYC,NEDD8,PTGES3,RELA,RELB,TFDP1,TP53
Androgen Signaling	2.57	0.246	-0.905	CACNA2D4,CALM1 (includes others),CALR,CATSPER1,EP300,GNA13,GNA15,GNAI2,GNAS,GNB1,GNB2,GNG11,GNG5,GTF2A2,GTF2B,GTF2F1,GTF2H5,H3-3A/H3-3B,HSP90AA1,ITPR2,JUN,MAPK1,POLR2C,POLR2E,POLR2F,POLR2G,POLR2H,POLR2I,POLR2J,POLR2K,POLR2L,PRKAR2B,PRKCB,RELA,RELB,SHC1,TAF10,TAF11,TAF6,TAF6L,TAF9
Cancer Drug Resistance By Drug Efflux	2.5	0.31	-0.728	AKT1,AKT2,BRAF,FOXO3,HRAS,MAP2K2,MAPK1,MDM2,NRAS,PIK3CB,PTEN,RAF1,RALA,RAP1A,RAP1B,RRAS,TP53,YBX1
Senescence Pathway	2.46	0.221	-1.172	AKT1,AKT2,ANAPC11,ANAPC13,ANAPC5,ATM,BHLHE40,BRAF,CACNA2D4,CALM1 (includes others),CAPN1,CAPN2,CAPNS1,CDC26,CDK4,CDKN1A,DMTF1,E2F4,EIF4E,EIF4EBP1,ELF2,EP300,FOXO3,HIPK2,HRAS,IKBKG,ING1,ITPR2,ITSN2,JUN,MAP2K2,MAPK1,MAPK14,MAPKAPK3,MDM2,NFAT5,NRAS,PARP1,PCGF1,PDHB,PDK2,PDK3,PHF19,PIK3CB,PPP1CA,PPP2CA,PPP2CB,PPP2R1A,PPP2R5A,PPP2R5C,PPP3CA,PTEN,RAF1,RALA,RAP1A,RAP1B,RING1,RNF2,RPS6KA4,RRAS,SOD2,SQSTM…
Neuregulin Signaling	2.43	0.261	-1.633	ADAM17,AKT1,AKT2,BAD,CDK5,HRAS,HSP90AA1,HSP90AB1,ITGAE,ITGAM,ITGAX,ITGB1,MAP2K2,MAPK1,MYC,NRAS,NRG1,PLCG2,PRKCB,PTEN,RAF1,RALA,RAP1A,RAP1B,RNF41,RPS6,RPS6KB2,RRAS,SHC1,SOS2
FAT10 Cancer Signaling Pathway	2.43	0.32	-0.832	AKT1,AKT2,EEF1A1,GSK3B,IKBKG,MAD2L2,NFKBIA,NFKBIB,NFKBIE,PCNA,RELA,RELB,STAT3,TGFBR2,TNFRSF1B,TP53
Coenzyme A Biosynthesis	2.39	1	#NUM!	COASY,PPCDC,PPCS
CD27 Signaling in Lymphocytes	2.37	0.309	0.302	APAF1,BID,CYC1,CYCS,FOS,IKBKG,JUN,MAP2K2,MAP3K13,MAP3K2,MAP3K5,NFKBIA,NFKBIB,NFKBIE,RELA,RELB,SIVA1
CXCR4 Signaling	2.37	0.241	-3.087	AKT1,AKT2,CD4,CDC42,ELMO1,FOS,GNA13,GNA15,GNAI2,GNAS,GNB1,GNB2,GNG11,GNG5,HRAS,ITPR2,JUN,MAP2K2,MAPK1,MYL12A,MYL12B,MYL6,MYL6B,MYL9,NRAS,PIK3CB,PLCB1,PRKCB,RAC1,RAC2,RAF1,RALA,RAP1A,RAP1B,RHOA,RHOC,RHOG,RHOQ,ROCK1,RRAS
NF-κB Activation by Viruses	2.35	0.282	-2.4	AKT1,AKT2,CD4,EIF2AK2,HRAS,IKBKG,ITGB1,MAPK1,NFKBIA,NFKBIB,NFKBIE,NRAS,PIK3CB,PRKCB,RAF1,RALA,RAP1A,RAP1B,RELA,RELB,RRAS,TNFRSF14
RAC Signaling	2.31	0.248	-3.528	ARFIP2,ARPC1B,ARPC2,ARPC3,ARPC5,ARPC5L,BRK1,CD44,CDC42,CFL1,CYFIP1,HRAS,ITGAE,ITGAM,ITGAX,ITGB1,JUN,LIMK1,LIMK2,MAP2K2,MAPK1,NRAS,PIK3CB,PIKFYVE,RAC1,RAC2,RAF1,RALA,RAP1A,RAP1B,RELA,RELB,RHOA,RRAS
Non-Small Cell Lung Cancer Signaling	2.3	0.269	-0.943	AKT1,AKT2,BAD,CDK4,E2F4,FOXO3,HDAC1,HDAC10,HDAC4,HRAS,ITPR2,MAP2K2,MAPK1,NRAS,PA2G4,PIK3CB,RAF1,RALA,RAP1A,RAP1B,RRAS,SOS2,STK4,TFDP1,TP53
Tight Junction Signaling	2.29	0.236	#NUM!	ACTB,ACTG1,AKT1,AKT2,CDC42,CDK4,CEBPA,CPSF3,CTNNA1,FOS,GPAA1,HSF1,JUN,MYH9,MYL6,MYL6B,MYL9,NAPA,NSF,NUDT21,PPP2CA,PPP2CB,PPP2R1A,PPP2R5A,PPP2R5C,PRKAR2B,PTEN,RAB13,RAC1,RELA,RELB,RHOA,STX16,STX4,TGFBR2,TNFRSF1B,VAMP3,VCL,VTI1A,VTI1B,YBX3,YKT6
Erythropoietin Signaling Pathway	2.27	0.238	0.48	AKT1,AKT2,APAF1,BAD,CSF2RB,FOS,FOXO3,GSK3B,HIF1A,HRAS,IL18,IRS2,ITPR2,JAK2,JUN,LTB,MAP2K2,MAPK1,MDM2,NFKBIA,NFKBIB,NFKBIE,NRAS,PIK3CB,PRKCB,PTPN6,RAC1,RAC2,RAF1,RALA,RAP1A,RAP1B,RELA,RELB,RRAS,SHC1,SOS2,TNFSF12,TNFSF13B,TP53
Oncostatin M Signaling	2.26	0.326	-1.069	CHI3L1,HRAS,JAK2,MAP2K2,MAPK1,MT2A,NRAS,RAF1,RALA,RAP1A,RAP1B,RRAS,SHC1,STAT3
ERBB4 Signaling	2.21	0.288	-0.728	ADAM17,AKT1,APH1A,HRAS,MAP2K2,MAPK1,NRAS,NRG1,PIK3CB,PLCG2,PRKCB,PSENEN,RAF1,RALA,RAP1A,RAP1B,RRAS,SHC1,SOS2
Remodeling of Epithelial Adherens Junctions	2.21	0.288	-2.646	ACTB,ACTG1,ACTN1,ARF6,ARPC1B,ARPC2,ARPC3,ARPC5,ARPC5L,CTNNA1,MAPRE2,RAB5C,RALA,TUBA1B,TUBA1C,TUBB,TUBB4B,VCL,ZYX
Clathrin-mediated Endocytosis Signaling	2.2	0.228	#NUM!	ACTB,ACTG1,AP1B1,AP1G1,AP1M1,AP1S1,AP1S2,AP2M1,AP2S1,AP3D1,AP3S1,AP5B1,ARF6,ARPC1B,ARPC2,ARPC3,ARPC5,ARPC5L,ARRB1,ARRB2,CBL,CDC42,CLTA,CLTB,CSNK2B,DAB2,EPN1,HSPA8,ITGB1,LYZ,MDM2,NUMB,ORM1,PIK3CB,PPP3CA,RAB11A,RAB11B,RAB4A,RAB5C,RAC1,RPS27A,SH3GLB2,SYNJ1,TSG101,UBA52,UBB,UBC
Cardiac Hypertrophy Signaling	2.18	0.22	-1.414	AKT1,CACNA2D4,CALM1 (includes others),CDC42,EIF2B1,EIF2B2,EIF2B4,EIF4E,EP300,GNA13,GNA15,GNAI2,GNAS,GNB1,GNB2,GNG11,GNG5,GSK3B,HRAS,HSPB1,IGF1R,IL6R,JUN,MAP2K2,MAP3K13,MAP3K2,MAP3K5,MAPK1,MAPK14,MAPKAPK3,MEF2A,MYL12A,MYL12B,MYL6,MYL6B,MYL9,NRAS,PIK3CB,PLCB1,PLCG2,PLCL2,PPP3CA,PRKAR2B,RAC1,RAC2,RAF1,RALA,RAP1A,RAP1B,RHOA,RHOC,RHOG,RHOQ,ROCK1,RRAS,TGFBR2
GDNF Family Ligand-Receptor Interactions	2.16	0.276	-1.342	CDC42,DOK1,DOK2,FOS,HRAS,IRS2,ITPR2,JUN,MAP2K2,MAPK1,NRAS,PIK3CB,PLCG2,RAC1,RAF1,RALA,RAP1A,RAP1B,RRAS,SHC1,SOS2
Role Of Osteoclasts In Rheumatoid Arthritis Signaling Pathway	2.16	0.216	-1.069	ACP5,ADAM10,ADAM17,ADAM19,ADAM8,ADAM9,AKT1,AKT2,ATF4,BAD,BRAF,CALM1 (includes others),CBL,CDC42,CREB3,CREB5,CTNNA1,FCGR2A,FCGR3A/FCGR3B,FOS,FOXO3,GSK3B,HCST,HRAS,IKBKG,IL18,IL18RAP,IL1R2,JUN,LCP2,MAP2K2,MAP3K5,MAPK1,MAPK14,MMP25,MMP8,MMP9,NAIP,NFKBIA,NFKBIB,NFKBIE,NRAS,PIK3CB,PLCG2,PPP3CA,RAC1,RAC2,RAF1,RALA,RAP1A,RAP1B,RELA,RHOA,RHOC,RHOG,RHOQ,RRAS,SHC1,SOS2,SPI1,TNFRSF1B,TYROBP,VAV3
3-phosphoinositide Biosynthesis	2.15	0.228	-2.058	ACP1,ACP5,ALPL,CDIPT,DUSP1,DUSP12,DUSP23,DUSP6,G6PC3,IGBP1,INPPL1,IPMK,MDP1,NT5C,NUDT1,NUDT14,NUDT2,NUDT5,PIK3CB,PIKFYVE,PPP1CA,PPP1CC,PPP1R11,PPP1R12A,PPP1R12B,PPP1R12C,PPP1R14B,PPP1R7,PPP2CA,PPP2CB,PPP2R1A,PPP2R5A,PPP2R5C,PPP3CA,PPP4C,PPP5C,PSPH,PTEN,PTPN6,PTPRC,PTPRJ,SET,SSH2,STYXL1,SYNJ1,WBP11
BEX2 Signaling Pathway	2.14	0.272	0	AKT1,AKT2,BAD,BAK1,CDKN1A,GSK3B,HIF1A,JUN,LGALS1,LMO2,NFKBIA,PLXNC1,PPP2CA,PPP2CB,PPP2R1A,PPP2R5A,PPP2R5C,PTEN,RELA,RELB,SMARCB1,STAT3
Germ Cell-Sertoli Cell Junction Signaling	2.13	0.235	#NUM!	ACTB,ACTG1,ACTN1,AKT1,CDC42,CFL1,CTNNA1,EPN1,HRAS,ILK,ITGB1,KEAP1,LIMK1,LIMK2,MAP2K2,MAP3K13,MAP3K2,MAP3K5,MAPK1,MAPK14,NRAS,PIK3CB,RAC1,RAC2,RALA,RAP1A,RAP1B,RHOA,RHOC,RHOG,RHOQ,RRAS,TGFBR2,TUBA1B,TUBA1C,TUBB,TUBB4B,VCL,ZYX
Superpathway of Inositol Phosphate Compounds	2.12	0.223	-1.718	ACP1,ACP5,ALPL,CDIPT,DUSP1,DUSP12,DUSP23,DUSP6,G6PC3,IGBP1,INPP5K,INPPL1,IP6K2,IPMK,MDP1,NT5C,NUDT1,NUDT14,NUDT2,NUDT5,PIK3CB,PIKFYVE,PIP4P2,PLCB1,PLCG2,PPP1CA,PPP1CC,PPP1R11,PPP1R12A,PPP1R12B,PPP1R12C,PPP1R14B,PPP1R7,PPP2CA,PPP2CB,PPP2R1A,PPP2R5A,PPP2R5C,PPP3CA,PPP4C,PPP5C,PSPH,PTEN,PTPN6,PTPRC,PTPRJ,SET,SSH2,STYXL1,SYNJ1,WBP11
Ceramide Signaling	2.12	0.264	-2.711	AKT1,AKT2,BAD,CTSD,CYCS,FOS,HRAS,JUN,NRAS,PIK3CB,PPP2CA,PPP2CB,PPP2R1A,PPP2R5A,PPP2R5C,RAF1,RALA,RAP1A,RAP1B,RELA,RELB,RRAS,SPHK1,TNFRSF1B
TWEAK Signaling	2.1	0.333	-0.302	APAF1,BID,CYCS,IKBKG,NAIP,NFKBIA,NFKBIB,NFKBIE,RELA,RELB,TNFSF12,TRADD
Superpathway of Cholesterol Biosynthesis	2.06	0.357	-2.333	ACAA2,ACAT1,ACAT2,EBP,FDFT1,FDPS,HADHA,LBR,MVD,PMVK
Glutathione Redox Reactions I	2.05	0.375	-3	GPX4,GSTK1,GSTM1,GSTP1,GSTZ1,MGST1,MGST2,MGST3,PRDX6
Th1 Pathway	2.04	0.248	-2.785	APH1A,CD247,CD3D,CD3E,CD4,CD40,CD86,HLA-A,HLA-DMA,HLA-DMB,HLA-DPA1,HLA-DPB1,HLA-DQA1,HLA-DQB1,HLA-DRA,HLA-DRB1,HLA-DRB5,IFNGR1,IL10RA,IL18,IL27RA,IL6R,JAK2,LGALS9,NOTCH2,PIK3CB,PSENEN,RUNX3,STAT3
Multiple Sclerosis Signaling Pathway	2.04	0.224	-1.896	AIFM1,BAX,BID,BRAF,CAPN1,CAPN2,CAPNS1,CASP1,DUSP1,DUSP6,FAS,GRINA,HLA-A,HLA-DMA,HLA-DMB,HLA-DPA1,HLA-DPB1,HLA-DQA1,HLA-DQB1,HLA-DRA,HLA-DRB1,HLA-DRB5,HLA-F,IFNGR1,IL17RA,IL18,LTB,MAPK1,MAPK14,MBP,MGAT1,MMP9,P2RX4,P2RX7,PARP1,PYCARD,RBBP4,RBBP7,SLC8A1,STK38,TLR1,TLR8,TNFSF12,TNFSF13B,TNKS,UBR2,YY1
Gαq Signaling	1.99	0.232	-1.512	AKT1,AKT2,CALM1 (includes others),CDC42,CSK,GNA13,GNA15,GNAI2,GNAS,GNB1,GNB2,GNG11,GNG5,GSK3B,HMOX1,IKBKG,ITPR2,MAP2K2,MAPK1,NFKBIA,NFKBIB,NFKBIE,PIK3CB,PLCB1,PLCG2,PLD3,PPP3CA,PRKCB,RAC1,RAC2,RAF1,RELA,RELB,RHOA,RHOC,RHOG,RHOQ,ROCK1
Mevalonate Pathway I	1.99	0.462	-2.236	ACAA2,ACAT1,ACAT2,HADHA,MVD,PMVK
UVC-Induced MAPK Signaling	1.94	0.294	-0.775	BRAF,FOS,HRAS,JUN,MAP2K2,MAPK1,MAPK14,NRAS,PRKCB,RAF1,RALA,RAP1A,RAP1B,RRAS,TP53
Small Cell Lung Cancer Signaling	1.94	0.255	-1	AKT1,AKT2,APAF1,BID,CDK4,CKS1B,CYC1,CYCS,E2F4,HDAC1,HDAC10,HDAC4,IKBKG,MYC,NFKBIA,NFKBIB,NFKBIE,PA2G4,PIK3CB,PTEN,RELA,RELB,TFDP1,TP53
Phosphatidylglycerol Biosynthesis II (Non-plastidic)	1.94	0.345	1	ABHD5,AGPAT1,AGPAT2,GPD2,LPCAT2,LPGAT1,MBOAT1,MBOAT2,PGS1,PTPMT1
Coronavirus Replication Pathway	1.94	0.31	-3.051	COPE,COPZ1,DDX1,GSK3A,GSK3B,HNRNPA1,IFITM1,IFITM2,TUBA1B,TUBA1C,TUBB,TUBB4B,ZCRB1
ATM Signaling	1.94	0.253	-0.218	ATF1,ATF4,ATM,BID,BRAT1,CBX1,CBX3,CDKN1A,CREB3,CREB5,H2AX,JUN,KAT5,MAPK14,MDM2,MDM4,NFKBIA,PPP1CC,PPP2CA,PPP2CB,PPP2R1A,PPP2R5A,PPP2R5C,TP53,TRIM28
Isoleucine Degradation I	1.93	0.412	-2.449	ACAA2,ACAT1,ACAT2,BCAT2,ECHS1,HADHA,HSD17B10
Superpathway of Geranylgeranyldiphosphate Biosynthesis I (via Mevalonate)	1.93	0.412	-2.449	ACAA2,ACAT1,ACAT2,FDPS,HADHA,MVD,PMVK
Xenobiotic Metabolism Signaling	1.93	0.213	#NUM!	AIP,ALDH16A1,ALDH1A1,ALDH2,ALDH3A2,ALDH9A1,CAMK1,CES2,CITED2,CYP1B1,DNAJC7,EP300,ESD,FTL,GSTK1,GSTM1,GSTO1,GSTP1,GSTZ1,HDAC4,HMOX1,HRAS,HSP90AA1,HSP90AB1,KEAP1,MAP2K2,MAP3K13,MAP3K2,MAP3K5,MAPK1,MAPK14,MGMT,MGST1,MGST2,MGST3,NRAS,PIK3CB,PPP2CA,PPP2CB,PPP2R1A,PPP2R5A,PPP2R5C,PRKCB,PTGES3,RAF1,RALA,RAP1A,RAP1B,RBX1,RELA,RELB,RRAS,SCAND1,SNW1,SRA1,SULT1A1,SULT1A2,SUMO1
Gluconeogenesis I	1.92	0.36	-3	ALDOA,ENO1,FBP1,GAPDH,GPI,MDH1,MDH2,PGAM1,PGK1
CCR3 Signaling in Eosinophils	1.9	0.238	-0.775	CALM1 (includes others),CFL1,GNA13,GNA15,GNAI2,GNAS,GNB1,GNB2,GNG11,GNG5,HRAS,ITPR2,LIMK1,LIMK2,MAP2K2,MAPK1,MAPK14,NRAS,PIK3CB,PLCB1,PPP1R12A,PPP1R12B,PRKCB,RAC1,RAF1,RALA,RAP1A,RAP1B,RHOA,ROCK1,RRAS
Dolichyl-diphosphooligosaccharide Biosynthesis	1.89	0.5	-2.236	ALG3,ALG5,DPM1,DPM2,DPM3
4-1BB Signaling in T Lymphocytes	1.86	0.324	-0.378	IKBKG,JUN,MAP2K2,MAP3K5,MAPK1,MAPK14,NFKBIA,NFKBIB,NFKBIE,RELA,RELB
PPARα/RXRα Activation	1.86	0.224	0.354	ABCA1,ACAA1,AIP,EP300,GNA15,GNAS,GOT2,GPD2,HRAS,HSP90AA1,HSP90AB1,IKBKG,IL18RAP,IL1R2,JAK2,JUN,MAP2K2,MAP4K4,MAPK1,MAPK14,NFKBIA,NFKBIB,NFKBIE,NRAS,PLCB1,PLCG2,PLCL2,PRKAR2B,PRKCB,RAF1,RALA,RAP1A,RAP1B,RELA,RELB,RRAS,SHC1,SLC27A1,SOS2,TGFBR2,TGS1
α-Adrenergic Signaling	1.83	0.245	-1.147	CALM1 (includes others),GNA13,GNA15,GNAI2,GNAS,GNB1,GNB2,GNG11,GNG5,HRAS,ITPR2,MAP2K2,MAPK1,NRAS,PHKG2,PLCG2,PRKAR2B,PRKCB,PYGB,PYGL,RAF1,RALA,RAP1A,RAP1B,RRAS,SLC8A1
Acute Phase Response Signaling	1.82	0.223	-1	AKT1,AKT2,ECSIT,FOS,FTL,HMOX1,HMOX2,HNRNPK,HP,HRAS,IKBKG,IL18,IL6R,IRAK1,JAK2,JUN,MAP2K2,MAP3K5,MAPK1,MAPK14,NFKBIA,NFKBIB,NFKBIE,NOLC1,NRAS,ORM1,PIK3CB,RAF1,RALA,RAP1A,RAP1B,RBP7,RELA,RELB,RRAS,SHC1,SOD2,SOS2,STAT3,TNFRSF1B,TRADD
IL-2 Signaling	1.82	0.274	-1.291	AKT1,AKT2,CSNK2B,FOS,HRAS,JUN,MAP2K2,MAPK1,NRAS,PIK3CB,RAF1,RALA,RAP1A,RAP1B,RRAS,SHC1,SOS2
Endocannabinoid Developing Neuron Pathway	1.8	0.236	-2.646	AKT1,AKT1S1,AKT2,ATF4,BRAF,CREB3,CREB5,GNAI2,GNB1,GNB2,GNG11,GNG5,GSK3B,HRAS,MAP2K2,MAPK1,MAPK14,MLST8,NRAS,PIK3CB,PRKAR2B,RAC1,RAC2,RAF1,RALA,RAP1A,RAP1B,RHOA,RRAS,STAT3
TREM1 Signaling	1.79	0.264	-0.471	AKT1,AKT2,CASP1,CD40,CD86,IL18,IRAK1,ITGAX,ITGB1,JAK2,MAPK1,PLCG2,RELA,RELB,SIGIRR,STAT3,TLR1,TLR8,TYROBP
Cholecystokinin/Gastrin-mediated Signaling	1.79	0.239	-0.6	CDC42,FOS,GNA13,HRAS,IL18,ITPR2,JUN,MAP2K2,MAPK1,MAPK14,MEF2A,NRAS,PLCB1,PRKCB,RAC1,RAC2,RAF1,RALA,RAP1A,RAP1B,RHOA,RHOC,RHOG,RHOQ,ROCK1,RRAS,SHC1,SOS2
PAK Signaling	1.79	0.239	-2.041	CDC42,CFL1,GIT1,HRAS,ITGAE,ITGAM,ITGAX,ITGB1,LIMK1,LIMK2,MAP2K2,MAPK1,MYL12A,MYL12B,MYL6,MYL6B,MYL9,NRAS,PAK1IP1,PIK3CB,RAC1,RAF1,RALA,RAP1A,RAP1B,RRAS,SHC1,SOS2
Thyroid Cancer Signaling	1.78	0.26	-2.236	AKT1,AKT2,BRAF,FOS,GSK3B,HRAS,IRS2,JUN,MAP2K2,MAPK1,MYC,NRAS,PIK3CB,PTEN,RALA,RAP1A,RAP1B,RRAS,SHC1,TP53
Glutaryl-CoA Degradation	1.78	0.389	-2.449	ACAA2,ACAT1,ACAT2,GCDH,HADHA,HSD17B10,PARK7
DNA Methylation and Transcriptional Repression Signaling	1.77	0.247	-2.524	ARID4B,CDK10,CDK13,CDK19,CDK4,CDK5,DNMT1,E2F4,HDAC1,MBD2,MBD3,MTA2,MYC,RBBP4,RBBP7,RELA,SAP18,SMUG1,TCF12,TCF25,TDG,TET2,TFAM,TP53
HOTAIR Regulatory Pathway	1.76	0.226	-0.686	AGO3,AGO4,AKT1,AKT2,ATG3,ATG7,CD44,CDKN1A,ELAVL1,EP300,H3-3A/H3-3B,HDAC1,HSF1,KDM1A,KMT2C,LAMTOR5,MDM2,MMP25,MMP8,MMP9,MYC,NFKBIA,PIK3CB,PTEN,RBBP4,RBBP7,RCOR1,RELA,RELB,RHOC,ROCK1,SNUPN,STAT3,STK38,VIM,YY1
Gα12/13 Signaling	1.76	0.233	-2.117	AKT1,AKT2,CDC42,GNA13,HRAS,IKBKG,JUN,MAP2K2,MAP3K5,MAPK1,MEF2A,MYL12A,MYL12B,MYL6,MYL6B,MYL9,NFKBIA,NFKBIB,NFKBIE,NRAS,PIK3CB,RAF1,RALA,RAP1A,RAP1B,RELA,RELB,RHOA,ROCK1,RRAS,VAV3
Chaperone Mediated Autophagy Signaling Pathway	1.74	0.198	0.863	AKT1,ATP6AP1,ATP6AP2,ATP6V0B,ATP6V0C,ATP6V0D1,ATP6V0E1,ATP6V1D,ATP6V1E1,ATP6V1E2,ATP6V1F,ATP6V1G1,BAG1,CASP1,CD247,CD3D,CD3E,CTSA,EEF1A1,EIF4A1,EP300,FCER1G,FLT3,GPX4,HDAC10,HIF1A,HMGB1,HSP90AA1,HSP90AB1,HSPA8,HSPA9,HSPBP1,IDH2,IGF1R,IL17RA,IL18,LAMP2,LRRK2,MAPK1,MAPK14,MCL1,MDM2,MEF2A,MLST8,MMP25,MMP8,MMP9,MYC,NFKBIA,PARK7,PEA15,PIK3CB,PLIN2,PLIN3,PPP3CA,PSMA1,PSMA3,PSMA4,PSMA5,PSMA6,PSMA7,PSMB1…
TNFR2 Signaling	1.72	0.323	-2.333	FOS,IKBKG,JUN,NAIP,NFKBIA,NFKBIB,NFKBIE,RELA,RELB,TNFRSF1B
Neurotrophin/TRK Signaling	1.72	0.256	-1.342	AKT1,ATF4,CDC42,CREB3,CREB5,FOS,HRAS,JUN,MAP2K2,MAP3K5,MAPK1,NRAS,PIK3CB,RAF1,RALA,RAP1A,RAP1B,RRAS,SHC1,SOS2
Melanocyte Development and Pigmentation Signaling	1.72	0.245	-1.043	ATF4,CREB3,CREB5,EP300,GNAS,HRAS,MAP2K2,MAPK1,NRAS,PIK3CB,PLCG2,PRKAR2B,PTPN6,RAF1,RALA,RAP1A,RAP1B,RPS6KA4,RPS6KB2,RPS6KC1,RRAS,SH2B2,SHC1,SOS2
ABRA Signaling Pathway	1.72	0.25	0.426	ACTB,ACTG1,ACTN1,CFL1,ESRRA,FOS,ITGB1,JUND,LIMK1,LIMK2,MEF2A,MMP9,MYH9,MYL9,PPP1CA,PPP3CA,RHOA,ROCK1,SVIL,TPM3,TPM4,VCL
AMPK Signaling	1.7	0.212	1.095	ACTB,AK2,AK6,AKT1,AKT1S1,AKT2,ARID2,ATF4,CDKN1A,CREB3,CREB5,EEF2,EIF4EBP1,ELAVL1,EP300,FOXO3,GNA13,GNA15,GNAI2,GNAS,GNB1,GNB2,GNG11,GNG5,IRS2,MAPK1,MAPK14,MLST8,ORAI1,PCK2,PFKFB2,PFKFB3,PFKL,PHF10,PIK3CB,PPM1B,PPM1G,PPM1M,PPP2CA,PPP2CB,PPP2R1A,PPP2R5A,PPP2R5C,PRKAR2B,RAB11A,RAB8A,SMARCB1,SMARCD2,SMARCD3,SMARCE1,ULK1
Ketogenesis	1.69	0.455	-2	ACAA2,ACAT1,ACAT2,HADHA,HMGCL
STAT3 Pathway	1.67	0.23	0.426	CDKN1A,CISH,CSF2RB,CXCR1,CXCR2,HRAS,IGF1R,IGF2R,IL10RA,IL15RA,IL17RA,IL18RAP,IL1R2,IL27RA,IL6R,JAK2,MAP2K2,MAPK1,MAPK14,MYC,NDUFA13,NRAS,PTPN6,RAC1,RAF1,RALA,RAP1A,RAP1B,RRAS,STAT3,TGFBR2
MYC Mediated Apoptosis Signaling	1.66	0.28	-2.138	APAF1,BAX,BID,CFLAR,CYCS,FAS,IKBKG,MCL1,MDM2,MYC,PRKAR2B,TNFRSF1B,TP53,TRADD
TNFR1 Signaling	1.66	0.28	-2.496	APAF1,BID,CDC42,CYCS,FOS,IKBKG,JUN,NAIP,NFKBIA,NFKBIB,NFKBIE,RELA,RELB,TRADD
Telomere Extension by Telomerase	1.65	0.4	#NUM!	HNRNPA1,TERF2IP,TINF2,TNKS,XRCC5,XRCC6
Mechanisms of Viral Exit from Host Cells	1.63	0.293	#NUM!	ACTB,ACTG1,CHMP2A,CHMP4A,CHMP6,PRKCB,SH3GLB2,SNF8,TSG101,VPS25,VPS28,VPS36
Aldosterone Signaling in Epithelial Cells	1.62	0.22	1.941	AHCY,DNAJA1,DNAJB11,DNAJC1,DNAJC13,DNAJC15,DNAJC17,DNAJC19,DNAJC2,DNAJC21,DNAJC4,DNAJC7,DNAJC8,DUSP1,HSCB,HSP90AA1,HSP90AB1,HSPA8,HSPA9,HSPB1,HSPB11,HSPD1,HSPE1,HSPH1,ITPR2,MAP2K2,MAPK1,PIK3CB,PIKFYVE,PLCB1,PLCG2,PLCL2,PRKCB,RAF1,SGK1,SOS2,TRAP1
Flavin Biosynthesis IV (Mammalian)	1.59	1	#NUM!	FLAD1,RFK
Cardiolipin Biosynthesis II	1.59	1	#NUM!	PGS1,PTPMT1
Formaldehyde Oxidation II (Glutathione-dependent)	1.59	1	#NUM!	ADH5,ESD
Role of Tissue Factor in Cancer	1.59	0.214	-1.067	AKT1,AKT2,ARRB1,ARRB2,BRAF,CFL1,EIF4E,FOS,GNA13,GNA15,HRAS,IKBKG,ITGB1,JAK2,JUN,LIMK1,LIMK2,MAP2K2,MAPK1,MAPK14,MMP9,NRAS,P4HB,PIK3CB,PLCB1,PPP2CA,PPP2CB,PPP2R1A,PPP2R5A,PPP2R5C,PTEN,RAC1,RAF1,RALA,RAP1A,RAP1B,RPS6KA4,RPS6KB2,RPS6KC1,RRAS,TGFBR2,TNFRSF1B,TP53
P2Y Purigenic Receptor Signaling Pathway	1.58	0.227	-1.512	AKT1,AKT2,ATF4,CREB3,CREB5,FOS,GNAI2,GNB1,GNB2,GNG11,GNG5,HRAS,JUN,MAP2K2,MAPK1,MYC,NRAS,PIK3CB,PLCB1,PLCG2,PLCL2,PRKAR2B,PRKCB,RAF1,RALA,RAP1A,RAP1B,RELA,RELB,RRAS
Paxillin Signaling	1.58	0.236	-1.279	ACTB,ACTG1,ACTN1,ARF1,ARF6,ARFIP2,CDC42,CSK,GIT2,HRAS,ITGAE,ITGAM,ITGAX,ITGB1,MAPK1,MAPK14,NRAS,PIK3CB,RAC1,RALA,RAP1A,RAP1B,RRAS,SOS2,VCL
Ketolysis	1.58	0.5	#NUM!	ACAA2,ACAT1,ACAT2,HADHA
CNTF Signaling	1.57	0.268	-1.291	AKT1,HRAS,JAK2,MAP2K2,MAPK1,NRAS,PIK3CB,RAF1,RALA,RAP1A,RAP1B,RPS6KA4,RPS6KB2,RRAS,STAT3
RHOGDI Signaling	1.57	0.211	3.43	ACTB,ACTG1,ARHGDIA,ARHGDIB,ARPC1B,ARPC2,ARPC3,ARPC5,ARPC5L,CD44,CDC42,CFL1,EP300,EZR,GNA13,GNA15,GNAI2,GNAS,GNB1,GNB2,GNG11,GNG5,ITGAE,ITGAM,ITGAX,ITGB1,LIMK1,LIMK2,MYH9,MYL12A,MYL12B,MYL6,MYL6B,MYL9,PIKFYVE,PPP1R12A,PPP1R12B,PPP1R12C,RAC1,RAC2,RDX,RHOA,RHOC,RHOG,RHOQ,ROCK1
IL-1 Signaling	1.56	0.24	-1.291	ECSIT,FOS,GNA13,GNA15,GNAI2,GNAS,GNB1,GNB2,GNG11,GNG5,IKBKG,IRAK1,IRAK3,JUN,MAPK1,MAPK14,NFKBIA,NFKBIB,NFKBIE,PRKAR2B,RELA,RELB,TOLLIP
RHOA Signaling	1.56	0.23	-3.024	ACTB,ACTG1,ARPC1B,ARPC2,ARPC3,ARPC5,ARPC5L,CFL1,EZR,GNA13,IGF1R,KTN1,LIMK1,LIMK2,MYL12A,MYL12B,MYL6,MYL6B,MYL9,PFN1,PIKFYVE,PKN1,PPP1R12A,PPP1R12B,RAPGEF6,RDX,RHOA,ROCK1
Glioma Invasiveness Signaling	1.55	0.254	-1.807	CD44,CDC42,HRAS,MAPK1,MMP9,NRAS,PIK3CB,RAC1,RAC2,RALA,RAP1A,RAP1B,RHOA,RHOC,RHOG,RHOQ,RRAS,TIMP1
Xenobiotic Metabolism General Signaling Pathway	1.55	0.225	-1.826	AKT1,AKT2,EP300,FTL,GSTK1,GSTM1,GSTO1,GSTP1,GSTZ1,HMOX1,HRAS,KEAP1,MAP2K2,MAP3K13,MAP3K2,MAP3K5,MAPK1,MAPK14,MGST1,MGST2,MGST3,NR1H2,NRAS,PIK3CB,PRKCB,RAF1,RALA,RAP1A,RAP1B,RBX1,RRAS
Molecular Mechanisms of Cancer	1.53	0.194	#NUM!	AKT1,AKT2,APAF1,APH1A,ATM,BAD,BAK1,BAX,BID,BRAF,CBL,CDC42,CDK10,CDK13,CDK19,CDK4,CDK5,CDKN1A,CFLAR,CTNNA1,CYCS,E2F4,EP300,FAS,FOS,GAB2,GNA13,GNA15,GNAI2,GNAS,GNB1,GNB2,GNG11,GNG5,GSK3A,GSK3B,HAT1,HDAC1,HDAC10,HDAC4,HIF1A,HIPK2,HRAS,ITGAE,ITGAM,ITGAX,ITGB1,JAK2,JUN,LAMTOR3,MAP2K2,MAP3K5,MAPK1,MAPK14,MDM2,MYC,NAIP,NFKBIA,NFKBIB,NFKBIE,NRAS,PA2G4,PIK3CB,PLCB1,PRKAR2B,PRKCB,PSENEN,RABIF,RAC1,RAC2,RAF…
Synaptic Long Term Potentiation	1.52	0.227	0.186	ATF4,CALM1 (includes others),CREB3,CREB5,EP300,GNA15,GRINA,HRAS,ITPR2,MAP2K2,MAPK1,NRAS,PLCB1,PLCG2,PLCL2,PPP1CA,PPP1CC,PPP1R11,PPP1R12A,PPP1R14B,PPP1R7,PPP3CA,PRKAR2B,PRKCB,RAF1,RALA,RAP1A,RAP1B,RRAS
Ethanol Degradation IV	1.52	0.35	-1.633	ACSL1,ACSS1,ALDH1A1,ALDH2,ALDH3A2,ALDH9A1,DIP2A
Apelin Endothelial Signaling Pathway	1.51	0.223	-1.4	AKT1,AKT2,CALM1 (includes others),FOS,GNA13,GNA15,GNAI2,GNAS,GNB1,GNB2,GNG11,GNG5,HDAC4,HIF1A,HRAS,JUN,MAP2K2,MAPK1,MEF2A,NRAS,PIK3CB,PLCB1,PRKCB,RAF1,RALA,RAP1A,RAP1B,RELA,RELB,RPS6KB2,RRAS
Thrombin Signaling	1.51	0.209	-1.3	AKT1,AKT2,ARHGEF10L,CAMK1,CDC42,GNA13,GNA15,GNAI2,GNAS,GNB1,GNB2,GNG11,GNG5,HRAS,ITPR2,MAP2K2,MAPK1,MAPK14,MYL12A,MYL12B,MYL6,MYL6B,MYL9,NRAS,PIK3CB,PLCB1,PLCG2,PLCL2,PPP1R12A,PPP1R12B,PRKCB,RAC1,RAC2,RAF1,RALA,RAP1A,RAP1B,RELA,RELB,RHOA,RHOC,RHOG,RHOQ,ROCK1,RRAS,SHC1
Docosahexaenoic Acid (DHA) Signaling	1.5	0.289	#NUM!	AKT1,AKT2,APAF1,BAD,BAX,BCL2A1,BID,CYCS,GSK3A,GSK3B,PIK3CB
CMP-N-acetylneuraminate Biosynthesis I (Eukaryotes)	1.5	0.6	#NUM!	CMAS,NAGK,NANS
Acetate Conversion to Acetyl-CoA	1.5	0.6	#NUM!	ACSL1,ACSS1,DIP2A
IL-17A Signaling in Airway Cells	1.5	0.254	1.291	AKT1,AKT2,GSK3B,IKBKG,IL17RA,JAK2,MAP2K2,MAPK1,MAPK14,NFKBIA,NFKBIB,NFKBIE,PIK3CB,PTEN,RELA,RELB,STAT3
Signaling by Rho Family GTPases	1.48	0.204	-3.904	ACTB,ACTG1,ARFIP2,ARPC1B,ARPC2,ARPC3,ARPC5,ARPC5L,CDC42,CFL1,CYFIP1,EZR,FOS,GNA13,GNA15,GNAI2,GNAS,GNB1,GNB2,GNG11,GNG5,ITGAE,ITGAM,ITGAX,ITGB1,JUN,LIMK1,LIMK2,MAP2K2,MAPK1,MYL12A,MYL12B,MYL6,MYL6B,MYL9,PIK3CB,PIKFYVE,PKN1,PPP1R12A,PPP1R12B,PPP1R12C,RAC1,RAC2,RAF1,RDX,RELA,RELB,RHOA,RHOC,RHOG,RHOQ,ROCK1,VIM,WIPF1
NAD Signaling Pathway	1.48	0.221	-2.294	ACADM,AIFM1,AKT1,AKT2,ETFA,GSK3B,H1-10,H2BC12,HIF1A,HSPD1,IDH2,LDHA,LDHB,NAMPT,NAPRT,PARP1,PIK3CB,POLR2C,POLR2E,POLR2F,POLR2G,POLR2H,POLR2I,POLR2J,POLR2K,POLR2L,SIRT2,SIRT6,SOD2,TNKS,TP53,TRPM2
B Cell Activating Factor Signaling	1.48	0.279	-0.378	FOS,IKBKG,JUN,MAPK1,MAPK14,NFAT5,NFKBIA,NFKBIB,NFKBIE,RELA,RELB,TNFSF13B
Pancreatic Adenocarcinoma Signaling	1.47	0.226	-0.447	AKT1,AKT2,BAD,CDC42,CDK4,CDKN1A,E2F4,HDAC1,HDAC10,HDAC4,HMOX1,JAK2,MAP2K2,MAPK1,MDM2,MMP9,PA2G4,PIK3CB,PLD3,RAC1,RAF1,RALA,RELA,RELB,STAT3,TFDP1,TGFBR2,TP53
RANK Signaling in Osteoclasts	1.45	0.239	0.243	AKT1,AKT2,CALM1 (includes others),CBL,FOS,IKBKG,JUN,MAP2K2,MAP3K13,MAP3K2,MAP3K5,MAPK1,MAPK14,NFKBIA,NFKBIB,NFKBIE,PIK3CB,PPP3CA,RAF1,RELA,RELB
CDK5 Signaling	1.45	0.228	-2.2	CAPN1,CDK5,GNAS,HRAS,ITGB1,MAP2K2,MAPK1,MAPK14,NRAS,PPP1CA,PPP1CC,PPP1R11,PPP1R12A,PPP1R14B,PPP1R7,PPP2CA,PPP2CB,PPP2R1A,PPP2R5A,PPP2R5C,PRKAR2B,RAF1,RALA,RAP1A,RAP1B,RRAS
PD-1, PD-L1 cancer immunotherapy pathway	1.43	0.231	1.964	AKT1,AKT2,CD247,CSK,CSNK2B,GSK3B,HLA-A,HLA-DMA,HLA-DMB,HLA-DPA1,HLA-DPB1,HLA-DQA1,HLA-DQB1,HLA-DRA,HLA-DRB1,HLA-DRB5,HLA-F,IFNGR1,JAK2,LATS2,LCP2,PIK3CB,PTEN,TNFRSF1B
Neuroinflammation Signaling Pathway	1.41	0.199	-2.1	AKT1,AKT2,APH1A,ATF4,CASP1,CCL5,CD40,CD86,CFLAR,CREB3,CREB5,CX3CR1,FAS,FOS,GLUL,GRINA,GSK3B,HLA-A,HLA-DMA,HLA-DMB,HLA-DPA1,HLA-DPB1,HLA-DQA1,HLA-DQB1,HLA-DRA,HLA-DRB1,HLA-DRB5,HLA-F,HMGB1,HMOX1,IFNGR1,IKBKG,IL18,IL6R,IRAK1,IRAK3,IRF7,JAK2,JUN,MAPK1,MAPK14,MMP9,NAIP,NFAT5,P2RX7,PIK3CB,PLCG2,PPP3CA,PSENEN,PYCARD,RAC1,RAC2,RELA,RELB,SNCA,SOD2,TGFBR2,TICAM1,TLR1,TLR8,TYROBP
HGF Signaling	1.4	0.221	-0.6	AKT1,AKT2,CDC42,CDKN1A,ELF2,FOS,HRAS,ITGAE,ITGAM,ITGAX,ITGB1,JUN,MAP2K2,MAP3K13,MAP3K2,MAP3K5,MAPK1,NRAS,PIK3CB,PLCG2,PRKCB,RAC1,RAF1,RALA,RAP1A,RAP1B,RRAS,SOS2,STAT3
MIF Regulation of Innate Immunity	1.4	0.273	-1.508	CD14,CD74,FOS,JUN,MAPK1,MIF,NFKBIA,NFKBIB,NFKBIE,RELA,RELB,TP53
Noradrenaline and Adrenaline Degradation	1.4	0.3	-2.333	ADH5,AKR1A1,ALDH1A1,ALDH2,ALDH3A2,ALDH9A1,COMT,DHRS4,DHRS9
Cyclins and Cell Cycle Regulation	1.4	0.238	0	ATM,CDC34,CDK4,CDKN1A,E2F4,FBXL5,GSK3B,HDAC1,HDAC10,HDAC4,PA2G4,PPP2CA,PPP2CB,PPP2R1A,PPP2R5A,PPP2R5C,RAF1,SKP1,TFDP1,TP53
Semaphorin Signaling in Neurons	1.38	0.254	#NUM!	CDC42,CDK5,CFL1,ITGB1,LIMK1,LIMK2,MAPK1,RAC1,RAC2,RHOA,RHOC,RHOG,RHOQ,ROCK1,SEMA4D
Renin-Angiotensin Signaling	1.38	0.223	-0.816	CCL5,FOS,HRAS,ITPR2,JAK2,JUN,MAP2K2,MAPK1,MAPK14,NRAS,PIK3CB,PLCG2,PRKAR2B,PRKCB,PTGER2,PTPN6,RAC1,RAF1,RALA,RAP1A,RAP1B,RELA,RELB,RRAS,SHC1,SOS2,STAT3
Opioid Signaling Pathway	1.36	0.2	-1.857	AKT1,AKT2,AP2M1,AP2S1,ARRB1,ARRB2,ATF4,BAD,BRAF,CACNA2D4,CALM1 (includes others),CAMK1,CATSPER1,CDC42,CLTA,CLTB,CREB3,CREB5,EP300,FOS,GNA13,GNA15,GNAI2,GNAS,GNB1,GNB2,GNG11,GNG5,GRINA,GSK3B,HRAS,ITPR2,MAP2K2,MAPK1,MYC,NFKBIA,NRAS,OGFR,PLCB1,PPP3CA,PRKAR2B,PRKCB,RAC1,RAC2,RAF1,RALA,RAP1A,RAP1B,RGS10,RGS19,RPS6KA4,RPS6KB2,RRAS,SIGMAR1,SOS2
Assembly of RNA Polymerase III Complex	1.36	0.385	-2	GTF3A,GTF3C2,GTF3C5,SF3A1,SF3A2
Histamine Degradation	1.36	0.385	-2.236	ALDH1A1,ALDH2,ALDH3A2,ALDH9A1,HNMT
Glutathione-mediated Detoxification	1.35	0.308	-2.828	GSTK1,GSTM1,GSTO1,GSTP1,GSTZ1,MGST1,MGST2,MGST3
HIPPO signaling	1.35	0.235	2.496	CD44,LATS2,PPP1CA,PPP1CC,PPP1R11,PPP1R12A,PPP1R14B,PPP1R7,PPP2CA,PPP2CB,PPP2R1A,PPP2R5A,PPP2R5C,SKP1,STK4,YWHAB,YWHAE,YWHAG,YWHAH,YWHAQ
Estrogen-Dependent Breast Cancer Signaling	1.34	0.237	-1.698	AKT1,AKT2,ATF4,CREB3,CREB5,FOS,HRAS,HSD17B10,IGF1R,JUN,MAPK1,NRAS,PIK3CB,RALA,RAP1A,RAP1B,RELA,RELB,RRAS
Amyloid Processing	1.33	0.26	0.333	AKT1,AKT2,APH1A,CAPN1,CAPN2,CAPNS1,CDK5,CSNK2B,GSK3B,MAPK1,MAPK14,PRKAR2B,PSENEN
TGF-β Signaling	1.32	0.229	-0.894	CDC42,EP300,FOS,HDAC1,HRAS,IRF7,JUN,MAP2K2,MAPK1,MAPK14,NRAS,PIAS4,RAF1,RALA,RAP1A,RAP1B,RNF111,RRAS,RUNX3,SOS2,TGFBR2,TGIF1
Superpathway of D-myo-inositol (1,4,5)-trisphosphate Metabolism	1.3	0.318	-0.378	IMPA2,INPP1,INPP5K,INPPL1,IPMK,PTEN,SYNJ1
Kinetochore Metaphase Signaling Pathway	1.3	0.224	0.218	ANAPC11,ANAPC13,ANAPC5,BUB3,CDC26,CENPT,CENPW,ENSA,H2AX,H2AZ1,H2AZ2,KAT5,MACROH2A1,MAD2L2,NSL1,PPP1CA,PPP1CC,PPP1R11,PPP1R12A,PPP1R14B,PPP1R7,PPP2R5A,PPP2R5C,SKA2
Semaphorin Neuronal Repulsive Signaling Pathway	1.28	0.214	0	AKT1,AKT2,CD44,CDK5,CFL1,GSK3B,ITGAE,ITGAM,ITGAX,ITGB1,LIMK1,LIMK2,MAP2K2,MYL12A,MYL12B,MYL6,MYL6B,MYL9,PDE4B,PIK3CB,PLCG2,PPP1R12A,PPP1R12B,PRKAR2B,RAC1,RHOA,ROCK1,RRAS,SEMA4D,TP53,VCAN
UVA-Induced MAPK Signaling	1.28	0.227	-0.535	ATM,CYCS,FOS,HRAS,JUN,MAPK1,MAPK14,NRAS,PARP1,PIK3CB,PLCB1,PLCG2,PLCL2,RALA,RAP1A,RAP1B,RPS6KA4,RPS6KB2,RPS6KC1,RRAS,TNKS,TP53
Role Of Chondrocytes In Rheumatoid Arthritis Signaling Pathway	1.27	0.214	1.095	AKT1S1,CAPN2,CASP1,CEBPA,CEBPD,CEBPE,CEBPG,CEBPZ,CFLAR,FOS,FOXO3,IL17RA,IL18,IL18RAP,IL1R2,IL6R,IRAK1,ITGB1,JAK2,JUN,MAPK1,MAPK14,MLST8,MMP25,MMP8,MMP9,PPP3CA,PYCARD,STAT3,TNFRSF1B
EGF Signaling	1.27	0.25	0.535	AKT1,AKT2,CSNK2B,FOS,HRAS,ITPR2,JUN,MAPK1,MAPK14,PIK3CB,RAF1,SHC1,SOS2,STAT3
CDP-diacylglycerol Biosynthesis I	1.26	0.296	1.134	ABHD5,AGPAT1,AGPAT2,GPD2,LPCAT2,LPGAT1,MBOAT1,MBOAT2
Arginine Biosynthesis IV	1.25	0.5	#NUM!	ASL,GLUD1,OAT
GDP-mannose Biosynthesis	1.25	0.5	#NUM!	GMPPA,GPI,PMM1
Urate Biosynthesis/Inosine 5'-phosphate Degradation	1.23	0.357	-1.342	IMPDH1,IMPDH2,NT5C,NT5C2,PNP
Colanic Acid Building Blocks Biosynthesis	1.23	0.357	-2.236	GALK1,GFUS,GMPPA,GPI,PMM1
ERBB Signaling	1.22	0.226	-1.091	AKT1,CDC42,FOS,GSK3B,HRAS,JUN,MAP2K2,MAPK1,MAPK14,NRAS,NRG1,PIK3CB,PLCG2,PRKCB,RAF1,RALA,RAP1A,RAP1B,RRAS,SHC1,SOS2
Pyrimidine Ribonucleotides Interconversion	1.22	0.27	-2.828	DHX9,ENTPD6,NME2,NME3,NME4,NTPCR,NUDT16,NUDT18,NUDT5,PGP
Notch Signaling	1.22	0.27	0.707	ADAM17,APH1A,LFNG,MAML2,MAML3,MFNG,NOTCH2,NUMB,PSENEN,RFNG
Colorectal Cancer Metastasis Signaling	1.22	0.197	-0.905	AKT1,AKT2,APPL1,ARRB1,BAD,BAX,BRAF,CDC42,E2F4,FOS,GNA13,GNA15,GNAI2,GNAS,GNB1,GNB2,GNG11,GNG5,GSK3B,HRAS,IFNGR1,IL6R,JAK2,JUN,MAP2K2,MAPK1,MMP25,MMP8,MMP9,MYC,NRAS,PIK3CB,PRKAR2B,PTGER2,RAC1,RAC2,RALA,RAP1A,RAP1B,RELA,RELB,RHOA,RHOC,RHOG,RHOQ,RRAS,SOS2,STAT3,TGFBR2,TLR1,TLR8,TP53
Pentose Phosphate Pathway	1.21	0.4	-1	H6PD,PGLS,TALDO1,TKT
April Mediated Signaling	1.21	0.262	1.265	FOS,IKBKG,JUN,MAPK1,MAPK14,NFAT5,NFKBIA,NFKBIB,NFKBIE,RELA,RELB
Methionine Degradation I (to Homocysteine)	1.21	0.304	-2.449	AHCY,FTSJ1,MAT2B,MGMT,MRM2,PRMT1,THUMPD3
Regulation Of The Epithelial Mesenchymal Transition By Growth Factors Pathway	1.19	0.203	-0.973	AKT1,AKT2,BRAF,CDC42,FOS,GSK3B,HRAS,HSF1,ID2,IKBKG,IL6R,JAK2,JUN,LATS2,LTB,MAP2K2,MAPK1,MAPK14,MMP9,NRAS,PIK3CB,RAC1,RAF1,RALA,RAP1A,RAP1B,RELA,RELB,RHOA,RRAS,SHC1,SOS2,STAT3,TGFBR2,TNFRSF1B,TNFSF12,TNFSF13B,VIM,ZEB2
IL-7 Signaling Pathway	1.18	0.233	1.069	AKT1,AKT2,BAD,BAK1,BAX,BCL6,FOXO3,GSK3A,GSK3B,JUN,MAPK1,MAPK14,MCL1,MYC,PIK3CB,SHC1,SOS2
NADH Repair	1.16	0.667	#NUM!	GAPDH,NAXE
Methylglyoxal Degradation I	1.16	0.667	#NUM!	GLO1,HAGH
Guanine and Guanosine Salvage I	1.16	0.667	#NUM!	HPRT1,PNP
Ascorbate Recycling (Cytosolic)	1.16	0.667	#NUM!	GLRX,GSTO1
L-cysteine Degradation III	1.16	0.667	#NUM!	CISD1,MPST
Inosine-5'-phosphate Biosynthesis II	1.16	0.667	#NUM!	ADSL,ATIC
Hypusine Biosynthesis	1.16	0.667	#NUM!	DHPS,EIF5A
Thiosulfate Disproportionation III (Rhodanese)	1.16	0.667	#NUM!	MPST,TST
Adenine and Adenosine Salvage I	1.16	0.667	#NUM!	APRT,PNP
Fatty Acid β-oxidation III (Unsaturated, Odd Number)	1.16	0.667	#NUM!	ECI1,ECI2
Role of PI3K/AKT Signaling in the Pathogenesis of Influenza	1.16	0.238	-0.577	AKT1,AKT2,CCL5,GNAI2,GSK3B,KPNA3,MAP2K2,MAPK1,NFKBIA,NFKBIB,NFKBIE,PIK3CB,PLAC8,RELA,RELB
Tryptophan Degradation X (Mammalian, via Tryptamine)	1.16	0.316	-2.449	AKR1A1,ALDH1A1,ALDH2,ALDH3A2,ALDH9A1,RDH14
Methylglyoxal Degradation III	1.16	0.316	-2	AKR1A1,AKR1B1,AKR7A2,CBR1,DHRS1,PTGR3
Cell Cycle Regulation by BTG Family Proteins	1.15	0.263	#NUM!	BTG2,CDK4,CNOT7,E2F4,PPP2CA,PPP2CB,PPP2R1A,PPP2R5A,PPP2R5C,PRMT1
Prolactin Signaling	1.14	0.221	-0.229	EP300,FOS,HRAS,JAK2,JUN,MAP2K2,MAPK1,MYC,NMI,NRAS,PIK3CB,PLCG2,PRKCB,RAF1,RALA,RAP1A,RAP1B,RRAS,SHC1,SOS2,STAT3
Antiproliferative Role of Somatostatin Receptor 2	1.13	0.23	-1.807	BRAF,CDKN1A,GNB1,GNB2,GNG11,GNG5,HRAS,MAP2K2,MAPK1,NRAS,NT5C,PIK3CB,PTPN6,RALA,RAP1A,RAP1B,RRAS
Pyroptosis Signaling Pathway	1.13	0.222	-1.342	BAX,CASP1,CASP4,DHX9,ELAVL1,FOXO3,GSDMD,GZMA,HMGB1,IL18,MAPK1,MAPK14,NAIP,P2RX7,PRKAR2B,PYCARD,RHOA,TLR1,TLR8,TNFRSF1B
Dopamine Degradation	1.12	0.292	-2.646	ALDH1A1,ALDH2,ALDH3A2,ALDH9A1,COMT,SULT1A1,SULT1A2
Tumor Microenvironment Pathway	1.11	0.202	0.169	AKT1,AKT2,ARG1,BAD,BRAF,CD44,CFLAR,FAS,FOS,FOXO3,HIF1A,HLA-A,HLA-F,HRAS,IL6R,JAK2,JUN,LGALS9,MAP2K2,MAPK1,MMP25,MMP8,MMP9,MYC,NRAS,PIK3CB,RAC1,RAF1,RALA,RAP1A,RAP1B,RELA,RELB,RRAS,SLC2A3,STAT3
Leukotriene Biosynthesis	1.11	0.333	-1	ALOX5,ALOX5AP,LTA4H,MGST2,MGST3
Role of p14/p19ARF in Tumor Suppression	1.1	0.276	0	MDM2,NPM1,PIK3CB,RAC1,SF3A1,SF3A2,TP53,UBTF
Hepatic Fibrosis Signaling Pathway	1.1	0.186	-2.151	AKT1,AKT2,ATF4,BRAF,CACNA2D4,CALM1 (includes others),CCL5,CD40,CDC42,CREB3,CREB5,FOS,FTH1,FTL,GNAI2,GSK3B,HIF1A,HRAS,IKBKG,IL17RA,IL18,IL18RAP,IL1R2,IRAK1,IRAK3,IRS2,ITGAE,ITGAM,ITGAX,ITGB1,JAK2,JUN,MAP2K2,MAPK1,MAPK14,MYC,MYL12A,MYL12B,MYL6,MYL6B,MYL9,NFKBIA,NFKBIB,NFKBIE,NRAS,PIK3CB,PLCG2,PRKAR2B,PRKCB,PTEN,RAC1,RAC2,RAF1,RALA,RAP1A,RAP1B,RELA,RELB,RHOA,RHOC,RHOG,RHOQ,ROCK1,RPS6KB2,RRAS,SDHA,SD…
Lymphotoxin β Receptor Signaling	1.1	0.241	0.333	AKT1,AKT2,APAF1,CYC1,CYCS,EP300,IKBKG,LTB,MAPK1,NFKBIA,PIK3CB,RELA,RELB
G Beta Gamma Signaling	1.09	0.209	-2.449	AKT1,AKT2,CACNA2D4,CATSPER1,CDC42,GNA13,GNA15,GNAI2,GNAS,GNB1,GNB2,GNG11,GNG5,HRAS,ITPR2,MAPK1,NRAS,PLCG2,PRKAR2B,PRKCB,RAF1,RALA,RAP1A,RAP1B,RRAS,SHC1,SOS2
Glioblastoma Multiforme Signaling	1.08	0.202	-1.095	AKT1,AKT2,CDC42,CDK4,CDKN1A,E2F4,GSK3B,HRAS,IGF1R,ITPR2,MAP2K2,MAPK1,MDM2,MYC,NRAS,PIK3CB,PLCB1,PLCG2,PLCL2,PTEN,RAC1,RAC2,RAF1,RALA,RAP1A,RAP1B,RHOA,RHOC,RHOG,RHOQ,RRAS,SHC1,SOS2,TP53
Purine Nucleotides De Novo Biosynthesis II	1.07	0.364	-2	ADSL,ATIC,IMPDH1,IMPDH2
Sertoli Cell-Sertoli Cell Junction Signaling	1.07	0.198	#NUM!	ACTB,ACTG1,ACTN1,AKT1,AKT2,CDC42,CTNNA1,EPN1,GSK3A,GSK3B,HRAS,ILK,ITGAE,ITGAM,ITGAX,ITGB1,JUN,KEAP1,MAP2K2,MAP3K13,MAP3K2,MAP3K5,MAPK1,MAPK14,NRAS,PRKAR2B,PTEN,RAC1,RAF1,RALA,RAP1A,RAP1B,RRAS,SPTBN1,TUBA1B,TUBA1C,TUBB,TUBB4B,VCL,YBX3
Pyridoxal 5'-phosphate Salvage Pathway	1.06	0.231	-0.775	AKT2,BRAF,CDK4,CDK5,DYRK1A,EIF2AK2,HIPK1,IRAK1,LIMK1,LIMK2,MAP2K2,MAPK1,PDXK,PKN1,SGK1
Glycoaminoglycan-protein Linkage Region Biosynthesis	1.06	0.429	#NUM!	B3GALT6,B3GAT3,B4GALT7
Aspartate Degradation II	1.06	0.429	#NUM!	GOT2,MDH1,MDH2
Inflammasome pathway	1.06	0.3	-1.633	CASP1,CTSB,IL18,NAIP,P2RX7,PYCARD
Angiopoietin Signaling	1.05	0.224	-1.291	AKT1,AKT2,BAD,DOK2,HRAS,IKBKG,NFKBIA,NFKBIB,NFKBIE,NRAS,PIK3CB,RALA,RAP1A,RAP1B,RELA,RELB,RRAS
Tryptophan Degradation III (Eukaryotic)	1.04	0.28	-2.449	ACAA2,ACAT1,ACAT2,GCDH,HADHA,HSD17B10,PARK7
Cysteine Biosynthesis III (mammalia)	1.04	0.28	-2.449	AHCY,FTSJ1,MAT2B,MGMT,MRM2,PRMT1,THUMPD3
Role of Macrophages, Fibroblasts and Endothelial Cells in Rheumatoid Arthritis	1.03	0.189	#NUM!	AKT1,AKT2,ATF4,C5AR1,CALM1 (includes others),CCL5,CEBPA,CEBPD,CEBPE,CEBPG,CEBPZ,CREB3,CREB5,FCGR3A/FCGR3B,FOS,GSK3B,HRAS,IKBKG,IL17RA,IL18,IL18RAP,IL1R2,IL32,IL6R,IRAK1,IRAK3,JAK2,JUN,LTB,MAP2K2,MAPK1,MAPK14,MIF,MYC,NFAT5,NFKBIA,NFKBIB,NFKBIE,NRAS,PIK3CB,PLCB1,PLCG2,PLCL2,PPP3CA,PRKCB,RAC1,RAF1,RALA,RAP1A,RAP1B,RELA,RHOA,ROCK1,RRAS,STAT3,TLR1,TLR8,TNFRSF1B,TNFSF13B,TRADD
Pyrimidine Ribonucleotides De Novo Biosynthesis	1.02	0.25	-2.828	DHX9,ENTPD6,NME2,NME3,NME4,NTPCR,NUDT16,NUDT18,NUDT5,PGP
p38 MAPK Signaling	1.02	0.208	-0.655	ATF1,ATF4,CREB3,CREB5,DUSP1,FAS,H3-3A/H3-3B,HSPB1,IL18,IL18RAP,IL1R2,IRAK1,IRAK3,MAP3K5,MAPK14,MAPKAPK3,MEF2A,MYC,RPS6KA4,RPS6KB2,RPS6KC1,TGFBR2,TNFRSF1B,TP53,TRADD
CD40 Signaling	1.02	0.227	1.069	ATF1,CD40,FOS,IKBKG,JUN,MAP2K2,MAPK1,MAPK14,NFKBIA,NFKBIB,NFKBIE,PIK3CB,RELA,RELB,STAT3
HMGB1 Signaling	1.02	0.201	-3.272	AKT1,AKT2,CDC42,FOS,HAT1,HMGB1,HRAS,IFNGR1,IL18,JUN,LTB,MAP2K2,MAPK1,MAPK14,NRAS,PIK3CB,RAC1,RAC2,RALA,RAP1A,RAP1B,RBBP7,RELA,RELB,RHOA,RHOC,RHOG,RHOQ,RRAS,TNFRSF1B,TNFSF12,TNFSF13B
D-myo-inositol (1,4,5)-trisphosphate Degradation	1.01	0.312	-1.342	IMPA2,INPP1,INPP5K,INPPL1,SYNJ1
Parkinson's Signaling	1.01	0.312	#NUM!	CYCS,MAPK1,MAPK14,PARK7,SNCA
GNRH Signaling	0.996	0.197	-1.414	ATF4,CACNA2D4,CALM1 (includes others),CATSPER1,CDC42,CREB3,CREB5,FOS,GNA15,GNAI2,GNAS,GNB1,GNB2,GNG11,GNG5,HRAS,ITPR2,JUN,MAP2K2,MAP3K13,MAP3K2,MAP3K5,MAPK1,MAPK14,NRAS,PLCB1,PRKAR2B,PRKCB,RAC1,RAF1,RALA,RAP1A,RAP1B,RELA,RELB,RRAS,SOS2
Synaptogenesis Signaling Pathway	0.982	0.188	-2.673	AKT1,AKT2,AP2M1,AP2S1,ARPC1B,ARPC2,ARPC3,ARPC5,ARPC5L,ATF4,BAD,BRAF,CALM1 (includes others),CDC42,CDK5,CFL1,CREB3,CREB5,EIF4EBP1,EIF4EBP2,EIF4EBP3,EPHB6,GPAA1,GRINA,GSK3B,HRAS,HSPA8,ITSN2,LIMK1,MAPK1,MAPK14,NAP1L1,NAPA,NRAS,NSF,PIK3CB,PLCG2,PRKAR2B,RAB5C,RAC1,RAF1,RALA,RAP1A,RAP1B,RASGRP2,RHOA,RPS6KB2,RRAS,SGTA,SHC1,SNCA,SOS2,STX16,STXBP2,VAMP3,VTI1A,VTI1B,YKT6
DNA damage-induced 14-3-3σ Signaling	0.974	0.239	-0.905	AKT1,AKT2,APAF1,ATM,BAD,CASP1,CASP4,CDKN1A,COP1,MDM2,TP53
IL-17A Signaling in Gastric Cells	0.963	0.269	0.816	CCL5,FOS,IL17RA,JUN,MAPK1,MAPK14,RELA
Role of JAK1, JAK2 and TYK2 in Interferon Signaling	0.963	0.269	2	IFNGR1,JAK2,PTPN6,RAF1,RELA,RELB,STAT3
MIF-mediated Glucocorticoid Regulation	0.961	0.25	-2.121	CD14,CD74,MAPK1,MIF,NFKBIA,NFKBIB,NFKBIE,RELA,RELB
Stearate Biosynthesis I (Animals)	0.961	0.226	-2.121	ACOT8,ACOT9,ACSL1,CBR1,DHRS1,ELOVL1,LPGAT1,PTGR3,SIRT2,SIRT6,SLC27A1,SLC27A3,SRD5A3,TECR
UVB-Induced MAPK Signaling	0.935	0.231	-0.302	AKT1,BAD,EIF4E,EIF4EBP1,FOS,H3-3A/H3-3B,JUN,MAPK1,MAPK14,PIK3CB,PRKCB,TP53
Agrin Interactions at Neuromuscular Junction	0.932	0.221	-3.357	ACTB,ACTG1,CDC42,HRAS,ITGB1,JUN,MAPK1,NRAS,NRG1,RAC1,RAC2,RALA,RAP1A,RAP1B,RRAS
RAN Signaling	0.914	0.294	-2.236	KPNA2,KPNA3,KPNA6,RAN,RANBP1
D-myo-inositol (1,3,4)-trisphosphate Biosynthesis	0.914	0.294	0.447	INPP5K,INPPL1,IPMK,PTEN,SYNJ1
Putrescine Degradation III	0.914	0.294	-2.236	ALDH1A1,ALDH2,ALDH3A2,ALDH9A1,SAT2
Role of NFAT in Cardiac Hypertrophy	0.913	0.191	-0.507	AKT1,AKT2,CACNA2D4,CALM1 (includes others),CAMK1,CATSPER1,EP300,GNAI2,GNAS,GNB1,GNB2,GNG11,GNG5,GSK3B,HDAC1,HDAC10,HDAC4,HRAS,IGF1R,IL6R,ITPR2,MAP2K2,MAPK1,MAPK14,MEF2A,NRAS,PIK3CB,PLCB1,PLCG2,PLCL2,PPP3CA,PRKAR2B,PRKCB,RAF1,RALA,RAP1A,RAP1B,RRAS,SHC1,SLC8A1,SOS2,TGFBR2
Sucrose Degradation V (Mammalian)	0.913	0.375	#NUM!	ALDOA,TKFC,TPI1
Pentose Phosphate Pathway (Oxidative Branch)	0.912	0.5	#NUM!	H6PD,PGLS
Phenylethylamine Degradation I	0.912	0.5	#NUM!	ALDH2,ALDH3A2
Eumelanin Biosynthesis	0.912	0.5	#NUM!	DDT,MIF
Glutathione Redox Reactions II	0.912	0.5	#NUM!	GLRX,TXNDC12
Arginine Degradation I (Arginase Pathway)	0.912	0.5	#NUM!	ARG1,OAT
Oxidized GTP and dGTP Detoxification	0.912	0.5	#NUM!	NUDT1,RUVBL2
N-acetylglucosamine Degradation II	0.912	0.5	#NUM!	GNPDA1,NAGK
Phenylalanine Degradation I (Aerobic)	0.912	0.5	#NUM!	PCBD1,QDPR
Fc Epsilon RI Signaling	0.91	0.203	-0.408	AKT1,AKT2,FCER1G,HRAS,INPP5K,INPPL1,LCP2,MAP2K2,MAPK1,MAPK14,NRAS,PIK3CB,PLCG2,PRKCB,RAC1,RAC2,RAF1,RALA,RAP1A,RAP1B,RRAS,SOS2,SYNJ1,VAV3
Salvage Pathways of Pyrimidine Ribonucleotides	0.904	0.208	-1.789	AKT2,APOBEC3G,BRAF,CDK4,CDK5,DYRK1A,EIF2AK2,HIPK1,IRAK1,LIMK1,LIMK2,MAP2K2,MAPK1,NME2,NME3,NME4,PKN1,SGK1,UCKL1,UPP1
Inhibition of Angiogenesis by TSP1	0.896	0.25	-0.707	AKT1,AKT2,JUN,MAPK1,MAPK14,MMP9,TGFBR2,TP53
Crosstalk between Dendritic Cells and Natural Killer Cells	0.886	0.209	-2.138	ACTB,ACTG1,CD40,CD86,CSF2RB,FAS,HLA-A,HLA-DRA,HLA-DRB1,HLA-DRB5,HLA-F,IL15RA,IL18,LTB,PRF1,RELA,RELB,TNFRSF1B,TYROBP
Myelination Signaling Pathway	0.885	0.184	-1.953	ADAM17,AKT1,AKT1S1,AKT2,APH1A,ARF6,ATF4,BRAF,CALM1 (includes others),CDC42,CHD7,CNP,CREB3,CREB5,EIF4E,EIF4EBP1,EP300,FKBP1A,FOS,GSK3B,HDAC1,HDAC10,HDAC4,HRAS,ID2,IGF1R,IGF2R,ILK,ITGB1,JUN,MAP2K2,MAPK1,MBP,MLST8,MTHFD2,NDRG1,NOTCH2,NRAS,NRG1,OLIG1,PIK3CB,PLCG2,PPP3CA,PRKAR2B,PSENEN,PTEN,RAC1,RAF1,RALA,RAP1A,RAP1B,RHEB,RHOA,ROCK1,RPS6KB2,RRAS,SOS2,YY1,ZEB2
Apelin Muscle Signaling Pathway	0.873	0.229	-2	AKT1,AKT2,GNA13,GNA15,GNAI2,GNAS,GNB1,GNB2,GNG11,GNG5,TFAM
PFKFB4 Signaling Pathway	0.873	0.229	0	ATF4,CREB3,CREB5,FBP1,GNAS,GPI,MAP2K2,MAPK1,PRKAR2B,TKT,TP53
Xenobiotic Metabolism PXR Signaling Pathway	0.871	0.193	-3.773	ALDH16A1,ALDH1A1,ALDH2,ALDH3A2,ALDH9A1,CDK5,CES2,CITED2,DNAJC7,EP300,ESD,GSTK1,GSTM1,GSTO1,GSTP1,GSTZ1,HSP90AA1,HSP90AB1,MGST1,MGST2,MGST3,PPP1CA,PPP1CC,PPP1R11,PPP1R12A,PPP1R14B,PPP1R7,PRKAR2B,PRKCB,SCAND1,SNW1,SRA1,SULT1A1,SULT1A2
Bladder Cancer Signaling	0.862	0.202	-1.897	CDK4,CDKN1A,E2F4,HDAC1,HDAC10,HDAC4,HRAS,MAP2K2,MAPK1,MDM2,MMP25,MMP8,MMP9,MYC,NRAS,PA2G4,RAF1,RALA,RAP1A,RAP1B,RRAS,TFDP1,TP53
Glycogen Degradation III	0.851	0.308	0	MGAM,PYGB,PYGL,TYMP
Role of MAPK Signaling in the Pathogenesis of Influenza	0.851	0.21	#NUM!	AKT1,AKT2,BAX,CCL5,HRAS,MAP2K2,MAP3K5,MAPK1,MAPK14,NRAS,PLA2G7,PRDX6,RAF1,RALA,RAP1A,RAP1B,RRAS
IL-33 Signaling Pathway	0.847	0.192	0.557	AKT1,AKT2,ATF4,CASP1,CASP4,CCL5,CREB3,CREB5,FOS,H2AX,H2AZ1,H2AZ2,H2BC12,ICAM2,IKBKG,IL18,IRAK1,JAK2,JUN,MACROH2A1,MAP2K2,MAPK1,MAPK14,MMP9,NFKBIA,NFKBIB,NFKBIE,PIK3CB,PLCG2,PRKAR2B,RPS6KC1,SIGIRR,STAT3,TMED1
ID1 Signaling Pathway	0.847	0.19	-0.649	AKT1,AKT2,BAX,BHLHE40,BRAF,CDK4,CDKN1A,EP300,FOXO3,GSK3B,GSPT1,HIF1A,HRAS,IGF1R,IL6R,MAPK1,MAPK14,MDM2,MMP9,MYC,NRAS,PARK7,PIK3CB,PLAC8,PLXNB2,PTEN,RAF1,RALA,RAP1A,RAP1B,RHOC,RRAS,S100A9,STAT3,TGFBR2,TNFRSF1B,TP53,VIM
Macropinocytosis Signaling	0.833	0.211	-1.941	ARF6,CD14,CDC42,HRAS,ITGB1,NRAS,PIK3CB,PLCG2,PRKCB,RAB34,RAC1,RALA,RAP1A,RAP1B,RHOA,RRAS
Pyrimidine Deoxyribonucleotides De Novo Biosynthesis I	0.826	0.261	-2.449	APOBEC3G,DTYMK,DUT,NME2,NME3,NME4
Th1 and Th2 Activation Pathway	0.812	0.192	#NUM!	APH1A,CD247,CD3D,CD3E,CD4,CD40,CD86,HLA-A,HLA-DMA,HLA-DMB,HLA-DPA1,HLA-DPB1,HLA-DQA1,HLA-DQB1,HLA-DRA,HLA-DRB1,HLA-DRB5,IFNGR1,IL10RA,IL18,IL27RA,IL6R,JAK2,JUN,LGALS9,NOTCH2,PIK3CB,PSENEN,RUNX3,SPI1,STAT3,TGFBR2
Regulation of Cellular Mechanics by Calpain Protease	0.801	0.205	-2.714	ACTN1,CAPN1,CAPN2,CAPNS1,CDK4,EZR,HRAS,ITGAE,ITGAM,ITGAX,ITGB1,MAPK1,NRAS,RALA,RAP1A,RAP1B,RRAS,VCL
Role of JAK family kinases in IL-6-type Cytokine Signaling	0.797	0.208	0.5	ADAM10,ADAM17,CEBPD,FOS,HSP90AA1,HSP90AB1,IL27RA,IL6R,JAK2,MAPK1,MAPK14,MCL1,MYC,PIAS1,STAT3,TIMP1
Methylthiopropionate Biosynthesis	0.796	1	#NUM!	ADI1
Acyl Carrier Protein Metabolism	0.796	1	#NUM!	AASDHPPT
Acetyl-CoA Biosynthesis III (from Citrate)	0.796	1	#NUM!	ACLY
Glutamine Biosynthesis I	0.796	1	#NUM!	GLUL
Sorbitol Degradation I	0.796	1	#NUM!	SORD
Leucine Degradation I	0.789	0.333	#NUM!	ACADM,BCAT2,HMGCL
Heme Biosynthesis II	0.789	0.333	#NUM!	HMBS,UROD,UROS
Salvage Pathways of Pyrimidine Deoxyribonucleotides	0.789	0.333	#NUM!	APOBEC3G,TYMP,UPP1
Folate Transformations I	0.789	0.333	#NUM!	MTHFD2,MTHFD2L,SHMT2
Relaxin Signaling	0.783	0.192	-0.688	AKT1,AKT2,APEX1,BRAF,FOS,GDE1,GNA13,GNA15,GNAI2,GNAS,GNB1,GNB2,GNG11,GNG5,JUN,MAPK1,MMP9,NFKBIA,NFKBIB,NFKBIE,NT5C,PDE4B,PDE6D,PIK3CB,PRKAR2B,RAP1A,RAP1B,RELA,RELB
DNA Double-Strand Break Repair by Non-Homologous End Joining	0.76	0.286	#NUM!	ATM,PARP1,XRCC5,XRCC6
Phenylalanine Degradation IV (Mammalian, via Side Chain)	0.76	0.286	-2	ALDH2,ALDH3A2,GOT2,SLC27A3
Purine Nucleotides Degradation II (Aerobic)	0.755	0.263	-1.342	IMPDH1,IMPDH2,NT5C,NT5C2,PNP
Circadian Rhythm Signaling	0.752	0.183	#NUM!	AKT1S1,ATF4,BHLHE40,BRAF,CACNA2D4,CATSPER1,CIRBP,CREB3,CREB5,DBP,EIF4E,EIF4EBP1,EIF4EBP2,EIF4EBP3,GNA15,GNAI2,GNAS,GNB1,GNB2,GNG11,GNG5,GRINA,GSK3A,GSK3B,H3-3A/H3-3B,HIF1A,HRAS,HSF1,ITPR2,MAP2K2,MAPK1,MDM2,MLST8,MYC,NR1D2,NRAS,NT5C,PLCB1,PLCG2,PLCL2,PRKAR2B,PRKCB,RACK1,RAF1,RALA,RAP1A,RAP1B,RRAS
VEGF Family Ligand-Receptor Interactions	0.75	0.202	-0.728	AKT1,AKT2,FOS,HRAS,MAP2K2,MAPK1,NRAS,PIK3CB,PLCG2,PRKCB,RAF1,RALA,RAP1A,RAP1B,RRAS,SHC1,SOS2
Arsenate Detoxification I (Glutaredoxin)	0.737	0.4	#NUM!	GSTO1,PNP
Pyruvate Fermentation to Lactate	0.737	0.4	#NUM!	LDHA,LDHB
Tetrahydrofolate Salvage from 5,10-methenyltetrahydrofolate	0.737	0.4	#NUM!	MTHFD2,MTHFD2L
Tetrapyrrole Biosynthesis II	0.737	0.4	#NUM!	HMBS,UROS
Rapoport-Luebering Glycolytic Shunt	0.737	0.4	#NUM!	PGAM1,TIGAR
Tyrosine Degradation I	0.737	0.4	#NUM!	FAH,GSTZ1
Folate Polyglutamylation	0.737	0.4	#NUM!	FPGS,SHMT2
Dopamine Receptor Signaling	0.73	0.203	#NUM!	COMT,PCBD1,PPP1CA,PPP1CC,PPP1R11,PPP1R12A,PPP1R14B,PPP1R7,PPP2CA,PPP2CB,PPP2R1A,PPP2R5A,PPP2R5C,PRKAR2B,PTS,QDPR
Role of IL-17F in Allergic Inflammatory Airway Diseases	0.721	0.217	-0.707	ATF4,CREB3,CREB5,IL17RA,MAP2K2,MAPK1,RAF1,RELA,RELB,RPS6KA4
IL-23 Signaling Pathway	0.721	0.217	1	AKT1,AKT2,HIF1A,JAK2,NFKBIA,PIK3CB,RELA,RELB,RUNX1,STAT3
Serotonin Degradation	0.72	0.211	-2.309	ADH5,AKR1A1,ALDH1A1,ALDH2,ALDH3A2,ALDH9A1,B3GAT3,CSGALNACT1,DHRS4,DHRS9,SULT1A1,SULT1A2
Oxidative Ethanol Degradation III	0.715	0.233	-1.633	ACSL1,ACSS1,ALDH1A1,ALDH2,ALDH3A2,ALDH9A1,DIP2A
Activation of IRF by Cytosolic Pattern Recognition Receptors	0.703	0.206	-1.155	ADAR,CD40,IKBKG,IRF7,ISG15,JUN,NFKBIA,NFKBIB,NFKBIE,PIN1,PPIB,RELA,RELB
Xenobiotic Metabolism CAR Signaling Pathway	0.7	0.186	-4.596	ALDH16A1,ALDH1A1,ALDH2,ALDH3A2,ALDH9A1,CITED2,DNAJC7,EP300,GSTK1,GSTM1,GSTO1,GSTP1,GSTZ1,HSP90AA1,HSP90AB1,MAP2K2,MAPK1,MGST1,MGST2,MGST3,PPP2CA,PPP2CB,PPP2R1A,PPP2R5A,PPP2R5C,PRKCB,RACK1,SCAND1,SNW1,SRA1,SULT1A1,SULT1A2
Mouse Embryonic Stem Cell Pluripotency	0.691	0.194	-0.894	AKT1,AKT2,GSK3B,HRAS,ID2,JAK2,MAP2K2,MAPK1,MAPK14,MYC,NRAS,PIK3CB,RAF1,RALA,RAP1A,RAP1B,RRAS,SOS2,STAT3,TP53
Apelin Adipocyte Signaling Pathway	0.688	0.198	-1.807	GNAI2,GPX4,GSTK1,GSTM1,GSTP1,GSTZ1,HIF1A,MAPK1,MAPK14,MGST1,MGST2,MGST3,PRDX6,PRKAR2B,RAC1,RAC2,SOD1
Antioxidant Action of Vitamin C	0.684	0.193	0.258	CSF2RB,GLRX,GSTO1,HMOX1,IKBKG,JAK2,MAPK1,MAPK14,NFKBIA,NFKBIB,NFKBIE,PLA2G7,PLCB1,PLCG2,PLCL2,PLD3,PRDX6,RELA,RELB,SLC2A3,TXNRD2
Role of CHK Proteins in Cell Cycle Checkpoint Control	0.683	0.207	-1	ATM,CDKN1A,E2F4,PCNA,PPP2CA,PPP2CB,PPP2R1A,PPP2R5A,PPP2R5C,RFC2,RPA1,TP53
Complement System	0.683	0.222	-0.816	C1QBP,C5AR1,CD46,CD55,CFD,CR1,ITGAM,ITGAX
Caveolar-mediated Endocytosis Signaling	0.678	0.2	#NUM!	ACTB,ACTG1,CD48,CD55,COPE,COPZ1,FLNA,HLA-A,HLA-F,ITGAE,ITGAM,ITGAX,ITGB1,MAP3K2,RAB5C
Apelin Cardiomyocyte Signaling Pathway	0.671	0.194	0.688	AKT1,AKT2,ATP2A3,GNAI2,HIF1A,MAPK1,MAPK14,MYL12A,MYL12B,MYL6,MYL6B,MYL9,PIK3CB,PLCB1,PLCG2,PLCL2,PRKCB,SLC8A1,SLC9A8
Th2 Pathway	0.662	0.188	-2.858	APH1A,CD247,CD3D,CD3E,CD4,CD40,CD86,HLA-A,HLA-DMA,HLA-DMB,HLA-DPA1,HLA-DPB1,HLA-DQA1,HLA-DQB1,HLA-DRA,HLA-DRB1,HLA-DRB5,JAK2,JUN,NOTCH2,PIK3CB,PSENEN,RUNX3,SPI1,TGFBR2
Serotonin Receptor Signaling	0.658	0.174	-4.163	ACAT1,AKT1,AKT2,ARFGEF1,ARRB1,ARRB2,ATF4,BRAF,CACNA2D4,CALM1 (includes others),CD44,CDC42,CDK5,COPS5,CREB3,CREB5,EIF4EBP1,F13A1,FBP1,FOXO3,G6PC3,GNA13,GNA15,GNAI2,GNAS,GNB1,GNB2,GNG11,GNG5,GPBAR1,GSK3B,H3-3A/H3-3B,HIF1A,HMOX1,HRAS,ITGB1,JAK2,JUN,MAP2K2,MAP3K5,MAPK1,MAPK14,MMP9,MYC,NFKBIA,NRAS,ORAI1,ORAI3,PCBD1,PIK3CB,PLA2G7,PLCB1,PLCG2,PLCL2,PLD3,PPP1R12A,PPP1R12B,PRDX6,PRKAR2B,PRKCB,PTS,QDPR,RAB…
GADD45 Signaling	0.647	0.203	1.732	ATM,CDK4,CDKN1A,FOXO3,MAPK1,MAPK14,MYC,PCNA,RELA,RELB,TGFBR2,TP53
Role of MAPK Signaling in Inhibiting the Pathogenesis of Influenza	0.647	0.197	1.069	BAX,BRAF,CCL5,EIF2AK2,JUN,MAP2K2,MAP3K5,MAPK1,MAPK14,NFKBIA,NFKBIB,NFKBIE,PLA2G7,PRDX6,RAF1
Adrenomedullin signaling pathway	0.633	0.181	-1.219	AKT1,AKT2,BAD,BAX,BRAF,CALM1 (includes others),CSK,FOS,GNA15,GNAS,GSK3A,GSK3B,HIF1A,HRAS,IL18,ITPR2,MAP2K2,MAPK1,MAPK14,NRAS,NT5C,PIK3CB,PLCB1,PLCG2,PLCL2,PRKAR2B,RAF1,RALA,RAP1A,RAP1B,RELA,RELB,RRAS,SHC1,SOS2
Endocannabinoid Cancer Inhibition Pathway	0.633	0.185	0.577	AKT1,AKT1S1,AKT2,ATF4,BAD,CASP1,CASP4,CDKN1A,CREB3,CREB5,EIF2A,GNA13,GNAI2,GSK3B,HIF1A,MAP2K2,MAPK1,MAPK14,MLST8,MYC,PIK3CB,PRKAR2B,RAF1,RHOA,ROCK1,SPTLC2,VIM
Endoplasmic Reticulum Stress Pathway	0.626	0.238	-1.342	ATF4,CALR,EIF2S1,MAP3K5,XBP1
WNK Renal Signaling Pathway	0.618	0.19	0	AKT1,AKT2,ANAPC11,ANAPC5,CALM1 (includes others),CBL,ELOB,ELOC,IRS2,MAPK14,MDM2,PIK3CB,PRKCB,RBX1,SGK1,SKP1,SLC12A6,SUGT1,UBR2
Fatty Acid α-oxidation	0.61	0.25	-2	ALDH1A1,ALDH2,ALDH3A2,ALDH9A1
Urea Cycle	0.608	0.333	#NUM!	ARG1,ASL
Chondroitin and Dermatan Biosynthesis	0.608	0.333	#NUM!	CSGALNACT1,CSGALNACT2
Arginine Degradation VI (Arginase 2 Pathway)	0.608	0.333	#NUM!	ARG1,OAT
Pentose Phosphate Pathway (Non-oxidative Branch)	0.608	0.333	#NUM!	TALDO1,TKT
Selenocysteine Biosynthesis II (Archaea and Eukaryotes)	0.608	0.333	#NUM!	SARS1,SEPHS2
Assembly of RNA Polymerase I Complex	0.599	0.273	#NUM!	POLR1D,POLR2F,UBTF
Glycogen Degradation II	0.599	0.273	#NUM!	PYGB,PYGL,TYMP
Leukocyte Extravasation Signaling	0.599	0.18	-0.354	ACTB,ACTG1,ACTN1,CD44,CD99,CDC42,CTNNA1,CYBA,EZR,GNAI2,ITGAM,ITGB1,MAP2K2,MAPK1,MAPK14,MMP25,MMP8,MMP9,MYL6,NCF4,PIK3CB,PLCG2,PRKCB,RAC1,RAC2,RAP1A,RAP1B,RDX,RHOA,ROCK1,TIMP1,VAV3,VCL,WIPF1
Superpathway of Methionine Degradation	0.595	0.211	-2.646	AHCY,FTSJ1,GOT2,MAT2B,MGMT,MRM2,PRMT1,THUMPD3
Role of RIG1-like Receptors in Antiviral Innate Immunity	0.58	0.205	-1	EP300,IKBKG,IRF7,NFKBIA,NFKBIB,NFKBIE,RELA,RELB,TRIM25
Oxytocin Signaling Pathway	0.575	0.175	-2.887	AKT1,AKT2,ARRB1,ARRB2,ATF4,CACNA2D4,CALM1 (includes others),CCL5,CREB3,CREB5,EEF2,FOS,GNA13,GNAI2,GNB1,GNB2,GNG11,GNG5,GSK3B,HRAS,HSPB1,ITPR2,MAPK1,MAPK14,MYH9,MYL6,MYL6B,MYL9,NRAS,NT5C,PIK3CB,PLCB1,PPP1R12A,PPP1R12B,PPP3CA,PRKAR2B,PRKCB,RAF1,RALA,RAP1A,RAP1B,RELA,RELB,RHOA,ROCK1,RRAS,SHC1,SOS2
Role of JAK1 and JAK3 in γc Cytokine Signaling	0.573	0.194	#NUM!	HRAS,IL15RA,IRS2,JAK2,MAPK1,NRAS,PIK3CB,RALA,RAP1A,RAP1B,RRAS,SHC1,STAT3
Amyotrophic Lateral Sclerosis Signaling	0.563	0.184	-1.606	APAF1,BAX,BID,CACNA2D4,CAPN1,CAPN2,CAPNS1,CASP1,CCS,CYCS,GLUL,GRINA,NAIP,PIK3CB,PPP3CA,RAB5C,RAC1,RNF19A,SOD1,SSR4,TP53
Reelin Signaling in Neurons	0.555	0.181	-2.711	AKT1,AKT2,ARHGEF10L,ARPC1B,ARPC2,ARPC3,ARPC5,ARPC5L,CDC42,CDK5,CFL1,GRINA,GSK3B,ITGB1,LIMK1,MAP2K2,MAPK1,PAFAH1B3,PDK2,PDK3,PIK3CB,RAC1,RAP1A,RAP1B,RHOA
Ovarian Cancer Signaling	0.551	0.179	-1.886	AKT1,AKT2,ARRB1,BRAF,CD44,CDK4,E2F4,GSK3B,HDAC1,HDAC10,HDAC4,HRAS,MAP2K2,MAPK1,MMP9,NRAS,PA2G4,PIK3CB,PRKAR2B,PTEN,RAF1,RALA,RAP1A,RAP1B,RPS6KB2,RRAS,TFDP1,TP53
1D-myo-inositol Hexakisphosphate Biosynthesis II (Mammalian)	0.548	0.235	0	INPP5K,INPPL1,IPMK,SYNJ1
Role of BRCA1 in DNA Damage Response	0.535	0.188	0	ACTB,ARID2,ATF1,ATM,BABAM1,CDKN1A,E2F4,PHF10,RFC2,RPA1,SMARCB1,SMARCD2,SMARCD3,SMARCE1,TP53
Asparagine Degradation I	0.531	0.5	#NUM!	ASRGL1
Epoxysqualene Biosynthesis	0.531	0.5	#NUM!	FDFT1
Spermine Biosynthesis	0.531	0.5	#NUM!	SMS
L-DOPA Degradation	0.531	0.5	#NUM!	COMT
S-methyl-5-thio-α-D-ribose 1-phosphate Degradation	0.531	0.5	#NUM!	APIP
Spermidine Biosynthesis I	0.531	0.5	#NUM!	SRM
Xanthine and Xanthosine Salvage	0.531	0.5	#NUM!	PNP
Thyroid Hormone Biosynthesis	0.531	0.5	#NUM!	CTSD
Glycerol-3-phosphate Shuttle	0.531	0.5	#NUM!	GPD2
GDP-L-fucose Biosynthesis I (from GDP-D-mannose)	0.531	0.5	#NUM!	GFUS
Putrescine Biosynthesis III	0.531	0.5	#NUM!	ODC1
Glycine Biosynthesis I	0.531	0.5	#NUM!	SHMT2
Glutamate Biosynthesis II	0.531	0.5	#NUM!	GLUD1
Glutamate Degradation X	0.531	0.5	#NUM!	GLUD1
Role of IL-17A in Arthritis	0.527	0.193	#NUM!	CCL5,IL17RA,MAP2K2,MAPK1,MAPK14,NFKBIA,NFKBIB,NFKBIE,PIK3CB,RELA,RELB
Cleavage and Polyadenylation of Pre-mRNA	0.525	0.25	#NUM!	CPSF3,NUDT21,PABPN1
Vitamin-C Transport	0.52	0.217	-0.447	GLRX,GSTO1,SLC2A3,STOM,TXNRD2
NOD1/2 Signaling Pathway	0.514	0.176	-1.616	CARD9,CASP1,FOS,HSP90AA1,HSP90AB1,HSPA8,HSPA9,IKBKG,IL18,IRF5,IRF7,JUN,LTB,MAP2K2,MAP4K4,MAPK1,MAPK14,NFKBIA,NFKBIB,NFKBIE,PYCARD,RAC1,RBCK1,RELA,SHARPIN,SLC15A3,SUGT1,TLR1,TLR8,TNFSF12,TNFSF13B
Ceramide Biosynthesis	0.507	0.286	#NUM!	SPTLC2,SPTSSA
Inositol Pyrophosphates Biosynthesis	0.507	0.286	#NUM!	IP6K2,IPMK
Adenine and Adenosine Salvage III	0.507	0.286	#NUM!	HPRT1,PNP
Triacylglycerol Biosynthesis	0.503	0.192	0.707	ABHD5,AGPAT1,AGPAT2,ELOVL1,LPCAT2,LPGAT1,MBOAT1,MBOAT2,SIRT2,SIRT6
Cardiac Hypertrophy Signaling (Enhanced)	0.502	0.168	-0.563	AKAP13,AKT1,AKT2,APEX1,ATP2A3,CACNA2D4,CALM1 (includes others),CSF2RB,CXCR1,CXCR2,DIAPH2,EIF2B1,EIF2B2,EIF2B4,EIF4E,EIF4EBP1,EP300,GDE1,GNA13,GNA15,GNAI2,GNAS,GNB1,GNB2,GNG11,GNG5,GSK3A,GSK3B,HDAC1,HDAC10,HDAC4,HRAS,HSPB1,IGF1R,IKBKG,IL10RA,IL15RA,IL17RA,IL18,IL18RAP,IL1R2,IL27RA,IL6R,ITGAE,ITGAM,ITGAX,ITGB1,ITPR2,JAK2,JUN,LTB,MAP2K2,MAP3K13,MAP3K2,MAP3K5,MAPK1,MAPK14,MAPKAPK3,MEF2A,MYC,NFAT5,NRA…
Mitotic Roles of Polo-Like Kinase	0.493	0.188	-2	ANAPC11,ANAPC13,ANAPC5,CAPN1,CDC26,HSP90AA1,HSP90AB1,PPP2CA,PPP2CB,PPP2R1A,PPP2R5A,PPP2R5C
Ephrin A Signaling	0.477	0.191	#NUM!	ADAM10,CDC42,CFL1,LIMK1,PIK3CB,RAC1,RHOA,ROCK1,VAV3
IL-22 Signaling	0.474	0.208	0.447	AKT1,AKT2,MAPK1,MAPK14,STAT3
WNT/Ca+ pathway	0.467	0.185	0.905	ATF4,CREB3,CREB5,GSK3B,NFAT5,PDE6D,PLCB1,PLCG2,PLCL2,PPP3CA,RELA,RELB
Growth Hormone Signaling	0.465	0.183	1.732	CEBPA,FOS,IGF1R,JAK2,MAPK1,PIK3CB,PLCG2,PRKCB,PTPN6,RPS6KA4,RPS6KB2,RPS6KC1,STAT3
Cholesterol Biosynthesis I	0.461	0.231	#NUM!	EBP,FDFT1,LBR
Cholesterol Biosynthesis II (via 24,25-dihydrolanosterol)	0.461	0.231	#NUM!	EBP,FDFT1,LBR
Guanosine Nucleotides Degradation III	0.461	0.231	#NUM!	NT5C,NT5C2,PNP
Cholesterol Biosynthesis III (via Desmosterol)	0.461	0.231	#NUM!	EBP,FDFT1,LBR
γ-linolenate Biosynthesis II (Animals)	0.442	0.211	-1	ACSL1,CYB5R3,SLC27A1,SLC27A3
Histidine Degradation III	0.427	0.25	#NUM!	MTHFD2,MTHFD2L
Superoxide Radicals Degradation	0.427	0.25	#NUM!	SOD1,SOD2
Gαi Signaling	0.411	0.171	-0.218	CXCR2,FPR2,GNA13,GNA15,GNAI2,GNAS,GNB1,GNB2,GNG11,GNG5,HRAS,MAPK1,NRAS,P2RY13,PRKAR2B,RAF1,RALA,RAP1A,RAP1B,RGS10,RRAS,SHC1,SOS2,STAT3
Chondroitin Sulfate Degradation (Metazoa)	0.406	0.214	#NUM!	CEMIP2,HEXB,OGA
FGF Signaling	0.398	0.174	0.775	AKT1,AKT2,ATF4,CREB3,CREB5,HRAS,MAP3K5,MAPK1,MAPK14,PIK3CB,PTPN6,RAC1,RAF1,SOS2,STAT3
Valine Degradation I	0.398	0.2	-2	BCAT2,BCKDHA,ECHS1,HADHA
Corticotropin Releasing Hormone Signaling	0.397	0.17	0.229	ARPC5,ATF4,BRAF,CACNA2D4,CALM1 (includes others),CATSPER1,CREB3,CREB5,FOS,GNAI2,GNAS,ITPR2,JUN,JUND,MAP2K2,MAPK1,MAPK14,MEF2A,NT5C,PLCG2,PRKAR2B,PRKCB,RAF1,RAP1A,RAP1B
Axonal Guidance Signaling	0.394	0.165	#NUM!	ADAM10,ADAM17,ADAM19,ADAM8,ADAM9,AFG3L2,AKT1,AKT2,ARPC1B,ARPC2,ARPC3,ARPC5,ARPC5L,CDC42,CDK5,CFL1,CHMP1A,COPS5,EIF3F,EIF3H,EIF4E,EPHB6,GIT1,GNA13,GNA15,GNAI2,GNAS,GNB1,GNB2,GNG11,GNG5,GSK3B,HRAS,ITGAE,ITGAM,ITGAX,ITGB1,LIMK1,LIMK2,MAP2K2,MAPK1,MMP25,MMP8,MMP9,MYL12A,MYL12B,MYL6,MYL6B,MYL9,NFAT5,NRAS,PFN1,PIK3CB,PLCB1,PLCG2,PLCL2,PLXNB2,PLXNC1,PMPCA,PMPCB,PPP3CA,PRKAR2B,PRKCB,PSMD14,RAC1,RAC2,RAF1…
Estrogen-mediated S-phase Entry	0.394	0.192	-1	CDK4,CDKN1A,E2F4,MYC,TFDP1
Cell Cycle Control of Chromosomal Replication	0.392	0.179	-1.897	CDK10,CDK13,CDK19,CDK4,CDK5,MCM5,PCNA,RPA1,RPA2,RPA3
L-carnitine Biosynthesis	0.39	0.333	#NUM!	ALDH9A1
Uracil Degradation II (Reductive)	0.39	0.333	#NUM!	DPYD
Diphthamide Biosynthesis	0.39	0.333	#NUM!	EEF2
Glutathione Biosynthesis	0.39	0.333	#NUM!	GSS
Tetrahydrobiopterin Biosynthesis I	0.39	0.333	#NUM!	PTS
Thymine Degradation	0.39	0.333	#NUM!	DPYD
Anandamide Degradation	0.39	0.333	#NUM!	NAAA
1D-myo-inositol Hexakisphosphate Biosynthesis V (from Ins(1,3,4)P3)	0.39	0.333	#NUM!	IPMK
Tetrahydrobiopterin Biosynthesis II	0.39	0.333	#NUM!	PTS
Glutamate Degradation II	0.39	0.333	#NUM!	GOT2
S-adenosyl-L-methionine Biosynthesis	0.39	0.333	#NUM!	MAT2B
Tyrosine Biosynthesis IV	0.39	0.333	#NUM!	PCBD1
N-acetylglucosamine Degradation I	0.39	0.333	#NUM!	GNPDA1
Aspartate Biosynthesis	0.39	0.333	#NUM!	GOT2
Sphingosine-1-phosphate Signaling	0.388	0.171	-0.243	AKT1,AKT2,CASP1,CASP4,CDC42,GNA13,GNAI2,MAPK1,NAAA,PIK3CB,PLCB1,PLCG2,PLCL2,RAC1,RAC2,RHOA,RHOC,RHOG,RHOQ,SPHK1
Dopamine-DARPP32 Feedback in cAMP Signaling	0.364	0.167	0.192	ATF1,ATF4,ATP2A3,CACNA2D4,CALM1 (includes others),CDK5,CREB3,CREB5,GNAI2,GNAS,GRINA,ITPR2,KCNJ15,PLCB1,PLCG2,PLCL2,PPP1CA,PPP1CC,PPP1R11,PPP1R12A,PPP1R14B,PPP1R7,PPP2CA,PPP2CB,PPP2R1A,PPP2R5A,PPP2R5C,PPP3CA,PRKAR2B,PRKCB
Adipogenesis pathway	0.362	0.168	0.626	AGPAT2,AKT1,ATG7,CDK5,CEBPA,CEBPD,CTBP1,DGKD,FBXW7,GTF2H5,HAT1,HDAC1,HDAC10,HDAC4,HIF1A,KDM1A,RBBP4,RBBP7,RPS6KC1,SAP18,SIRT2,TP53,XBP1
Citrulline Biosynthesis	0.362	0.222	#NUM!	ARG1,OAT
Retinoate Biosynthesis I	0.36	0.182	-1.342	AKR1B1,ALDH1A1,DHRS4,DHRS9,RBP7,RDH14
Fatty Acid Activation	0.358	0.2	#NUM!	ACSL1,SLC27A1,SLC27A3
Superpathway of Citrulline Metabolism	0.358	0.2	#NUM!	ARG1,ASL,OAT
Dermatan Sulfate Degradation (Metazoa)	0.358	0.2	#NUM!	CEMIP2,HEXB,OGA
The Visual Cycle	0.358	0.19	-1	DHRS4,DHRS9,RBP7,RDH14
Endothelin-1 Signaling	0.341	0.165	-0.73	BRAF,CASP1,CASP4,FOS,GNA13,GNA15,GNAI2,GNAS,HMOX1,HRAS,ITPR2,JUN,MAPK1,MAPK14,MYC,NRAS,PIK3CB,PLA2G7,PLCB1,PLCG2,PLCL2,PLD3,PRDX6,PRKCB,PTGER2,RAF1,RALA,RAP1A,RAP1B,RRAS,SHC1
RAR Activation	0.338	0.163	-1.833	ACTB,ADAM10,ADAM17,AKT1,AKT2,ALDH1A1,APEX1,ARID2,ATF4,CARM1,CDC42,CDKN1A,CITED2,CREB3,CREB5,CSF2RB,CSK,CSNK2B,DHRS9,DUSP1,EP300,FABP5,FOS,GDE1,GNA15,GNB1,GNGT2,GTF2H5,HIF1A,IL18,JAK2,JUN,LTB,MAPK1,MAPK14,MMP8,MMP9,PARP1,PDE4B,PDE6D,PHF10,PIK3CB,PRKAR2B,PRMT1,PSMC5,PTEN,RAC1,RAC2,RBP7,RDH14,RELA,RELB,RHOA,RHOC,RHOG,RHOQ,RPL7A,SCAND1,SMARCB1,SMARCD2,SMARCD3,SMARCE1,SNW1,SRA1,TGFBR2,TNFSF12,TNFSF13B
VDR/RXR Activation	0.335	0.169	-1.134	CAMP,CCL5,CCNC,CD14,CDKN1A,CEBPA,EP300,GTF2B,KLF4,MXD1,PRKCB,PSMC5,YY1
Cardiac β-adrenergic Signaling	0.324	0.164	0.943	AKAP13,AKAP7,APEX1,ATP2A3,CACNA2D4,GDE1,GNA13,GNA15,GNAI2,GNAS,GNB1,GNB2,GNG11,GNG5,PDE4B,PDE6D,PPP1CA,PPP1CC,PPP1R11,PPP1R12A,PPP1R14B,PPP1R7,PPP2CA,PPP2CB,PPP2R1A,PPP2R5A,PPP2R5C,PRKAR2B,SLC8A1
NAD Salvage Pathway II	0.322	0.182	-1	ACP1,ACP5,NT5C,NT5C2
WNT/β-catenin Signaling	0.322	0.164	-0.655	AKT1,AKT2,APPL1,CD44,CSNK2B,EP300,GSK3A,GSK3B,HDAC1,ILK,JUN,MDM2,MYC,PIN1,PPP2CA,PPP2CB,PPP2R1A,PPP2R5A,PPP2R5C,RPS27A,RUVBL2,SOX4,TGFBR2,TLE3,TP53,UBA52,UBB,UBC
Adenosine Nucleotides Degradation II	0.316	0.188	#NUM!	NT5C,NT5C2,PNP
Prostanoid Biosynthesis	0.309	0.2	#NUM!	PTGES2,PTGES3
Calcium Transport I	0.309	0.2	#NUM!	ANXA5,ATP2A3
NAD Phosphorylation and Dephosphorylation	0.309	0.2	#NUM!	ACP1,ACP5
Pulmonary Fibrosis Idiopathic Signaling Pathway	0.308	0.161	-1.131	ACTB,ACTG1,ADAM10,AKT1,AKT2,BAX,BRAF,EIF4EBP1,EIF4EBP2,EIF4EBP3,EP300,FOS,FOXO3,GNA13,GSK3B,HRAS,IL17RA,ILK,ITGB1,JAK2,JUN,LATS2,MAPK1,MAPK14,MMP25,MMP8,MMP9,NOTCH2,NRAS,PIK3CB,PTEN,RAF1,RALA,RAP1A,RAP1B,RBBP4,RBBP7,RELA,RELB,RHOA,ROCK1,RPS6KA4,RPS6KB2,RPS6KC1,RRAS,SOS2,STAT3,STK38,TGFBR2,TP53,VIM,YY1
IL-9 Signaling	0.304	0.171	1	CISH,IRS2,PIK3CB,RELA,RELB,STAT3
Retinoate Biosynthesis II	0.299	0.25	#NUM!	RBP7
Branched-chain α-keto acid Dehydrogenase Complex	0.299	0.25	#NUM!	BCKDHA
Heme Biosynthesis from Uroporphyrinogen-III I	0.299	0.25	#NUM!	UROD
Spermine and Spermidine Degradation I	0.299	0.25	#NUM!	SAT2
Trans, trans-farnesyl Diphosphate Biosynthesis	0.299	0.25	#NUM!	FDPS
NAD Biosynthesis III	0.299	0.25	#NUM!	NAMPT
L-cysteine Degradation I	0.299	0.25	#NUM!	GOT2
Molybdenum Cofactor Biosynthesis	0.299	0.25	#NUM!	MOCS2
Mismatch Repair in Eukaryotes	0.247	0.167	#NUM!	PCNA,RFC2,RPA1
Proline Biosynthesis II (from Arginine)	0.235	0.2	#NUM!	OAT
Protein Citrullination	0.235	0.2	#NUM!	PADI4
Creatine-phosphate Biosynthesis	0.235	0.2	#NUM!	MAP4K4
Superpathway of Serine and Glycine Biosynthesis I	0.235	0.2	#NUM!	SHMT2
Glycerol Degradation I	0.235	0.2	#NUM!	GPD2
Lysine Degradation II	0.235	0.2	#NUM!	AASDHPPT
Myo-inositol Biosynthesis	0.235	0.2	#NUM!	IMPA2
Lysine Degradation V	0.235	0.2	#NUM!	AASDHPPT
Citrulline-Nitric Oxide Cycle	0.235	0.2	#NUM!	ASL
Galactose Degradation I (Leloir Pathway)	0.235	0.2	#NUM!	GALK1
dTMP De Novo Biosynthesis	0.235	0.2	#NUM!	SHMT2
UDP-N-acetyl-D-galactosamine Biosynthesis II	0.226	0.167	#NUM!	GNPDA1,GPI
Acetyl-CoA Biosynthesis I (Pyruvate Dehydrogenase Complex)	0.188	0.167	#NUM!	PDHB
α-tocopherol Degradation	0.188	0.167	#NUM!	CYP4F3
Zymosterol Biosynthesis	0.188	0.167	#NUM!	LBR
Dilated Cardiomyopathy Signaling Pathway	0	0.153	0.943	ACTB,ACTG1,AKT1,AKT2,BAD,BAX,CACNA2D4,CAMK1,CATSPER1,GNAS,GSK3B,ILK,ITPR2,KDM1A,MAPK1,MAPK14,MYH9,MYL6,MYL6B,MYL9,PRKAR2B,TNNI2,TNNT1
Neurovascular Coupling Signaling Pathway	0	0.0731	-0.5	CACNA2D4,CALM1 (includes others),CATSPER1,ENTPD6,GRINA,ITPR2,KCNJ15,NT5C,PLA2G7,PLCB1,PPP1R12A,PPP1R12B,PRDX6,PRKAR2B,RHOA,ROCK1
Oxytocin In Brain Signaling Pathway	0	0.16	-1.616	AKT1,AKT2,ATF4,CACNA2D4,CALM1 (includes others),CASP1,CATSPER1,CREB3,CREB5,EIF2A,GNAI2,GNB1,GNB2,GNG11,GNG5,HRAS,ITPR2,MAP2K2,MAPK1,MEF2A,NRAS,PIK3CB,PLA2G7,PRDX6,PRKCB,PYCARD,RAF1,RALA,RAP1A,RAP1B,RRAS
Pulmonary Healing Signaling Pathway	0	0.132	0	BRAF,CDC42,CFL1,EP300,HIF1A,HRAS,IDH2,MAPK1,MAPK14,MMP25,MMP8,MMP9,MYC,NFKBIA,NOTCH2,NRAS,PRKCB,RAC1,RAF1,RALA,RAP1A,RAP1B,RRAS,SOS2,STAT3,TNFRSF1B
Wound Healing Signaling Pathway	0	0.143	-0.686	CCL5,FOS,HRAS,IFNGR1,IL18,IL18RAP,IL1R2,ITGB1,JAK2,JUN,LTB,MAP2K2,MAPK1,MMP8,MMP9,NFKBIA,NFKBIB,NFKBIE,NRAS,PF4,RAC1,RAF1,RALA,RAP1A,RAP1B,RRAS,SHC1,SOS2,TGFBR2,TNFRSF1B,TNFSF12,TNFSF13B,TRADD,VIM
IL-13 Signaling Pathway	0	0.13	1.807	AKT1,AKT2,ARG1,CHI3L1,DUSP1,IL17RA,JAK2,JUN,MAPK1,MAPK14,PIK3CB,RHOA,ROCK1,STAT3,TP53
Oxytocin In Spinal Neurons Signaling Pathway	0	0.0312	#NUM!	NT5C
SNARE Signaling Pathway	0	0.159	-2.4	CALM1 (includes others),GPAA1,HSPA8,MYH9,MYL6,MYL6B,MYL9,NAPA,NSF,PRKAR2B,RAB11A,RAB8A,SGTA,SNAP29,SNCA,STX16,STXBP2,VAMP3,VTI1A,VTI1B,YKT6
CDX Gastrointestinal Cancer Signaling Pathway	0	0.118	2.132	AKT1,AKT2,BRAF,FOS,GSK3B,IKBKG,IL18,IL6R,JAK2,JUN,LTB,MAP2K2,MAPK1,MAPK14,PIK3CB,PTEN,RAC1,RAC2,RELA,RELB,STAT3,TNFSF12,TNFSF13B
Pathogen Induced Cytokine Storm Signaling Pathway	0	0.15	-1.82	BHLHE40,CASP1,CCL5,CKLF,CSF2RB,CXCR1,CXCR2,FOS,FTH1,FTL,GSDMD,GZMB,HLA-DMA,HLA-DMB,HLA-DPA1,HLA-DPB1,HLA-DQA1,HLA-DQB1,HLA-DRA,HLA-DRB1,HLA-DRB5,IFNGR1,IL18,IL18RAP,IL1R2,IL6R,IRF7,JAK2,JUN,LTB,LYST,MAPK1,MAPK14,MYC,P2RX7,PF4,PPBP,PRF1,PYCARD,SLC2A3,SPI1,STAT3,STING1,STXBP2,TICAM1,TLR1,TLR8,TNFRSF1B,TNFSF12,TNFSF13B,TRADD
Role Of Osteoblasts In Rheumatoid Arthritis Signaling Pathway	0	0.105	0	AKT1,AKT2,ALPL,CTSA,CTSB,CTSD,CTSH,CTSW,CTSZ,GSK3B,IGF1R,IGF2R,IL18,IL6R,JAK2,LTB,MAPK1,MMP25,MMP8,MMP9,PIK3CB,STAT3,TNFSF12,TNFSF13B
S100 Family Signaling Pathway	0	0.112	-1.091	ADAM10,ADGRG3,AHNAK,AKT1,AKT2,ANXA1,ANXA2,ATF4,ATP5F1A,ATP5F1B,ATP5F1C,ATP5F1D,ATP5F1E,ATP5PO,BRAF,BSG,C5AR1,CACNA2D4,CACYBP,CALM1 (includes others),CATSPER1,CDKN1A,COPS5,CREB3,CREB5,CTSD,CX3CR1,CXCR1,CYSLTR1,EZR,FCGR2A,FCGR3A/FCGR3B,FOS,FPR2,GPR137,GPR141,GPR35,GPR65,GSK3B,HIF1A,IL10RA,IL18,ILK,IRAK1,IRAK3,ITPR2,JUN,MAP2K2,MAPK1,MAPK14,MMP25,MMP8,MMP9,MYH9,NAPSA,NCL,P2RY13,PIK3CB,PLCB1,PLCG2,PLC…
Synaptic Long Term Depression	0	0.152	0	CACNA2D4,CATSPER1,GNA13,GNA15,GNAI2,GNAS,HRAS,IGF1R,ITPR2,MAP2K2,MAPK1,NRAS,NT5C,PLA2G7,PLCB1,PLCG2,PLCL2,PPP2CA,PPP2CB,PPP2R1A,PPP2R5A,PPP2R5C,PRDX6,PRKCB,RAF1,RALA,RAP1A,RAP1B,RRAS
Activin Inhibin Signaling Pathway	0	0.144	0.73	ABHD5,AKT1,AKT2,CDKN1A,CEBPA,EP300,FOS,FOXO3,GSK3B,IKBKG,IL18,IL18RAP,IL1R2,JUN,LIMK1,LIMK2,MAP2K2,MAPK1,MAPK14,MDM2,MXD1,NFKBIA,PIK3CB,RHOA,ROCK1,STAT3,TLR1,TLR8,TNFRSF1B,TNFSF13B
DHCR24 Signaling Pathway	0	0.124	-2.668	A1BG,AKT1,AKT2,GSK3B,HMOX1,HRAS,MDM2,NR1H2,NRAS,ORM1,PIK3CB,PRKCB,RALA,RAP1A,RAP1B,RRAS,TP53
LPS/IL-1 Mediated Inhibition of RXR Function	0	0.145	-1.265	ABCA1,ACSL1,ALDH16A1,ALDH1A1,ALDH2,ALDH3A2,ALDH9A1,CD14,CES2,CRAT,ECSIT,FABP5,GSTK1,GSTM1,GSTO1,GSTP1,GSTZ1,IL18,IL18RAP,IL1R2,IRAK1,JUN,MGMT,MGST1,MGST2,MGST3,NR1H2,SLC27A1,SLC27A3,SULT1A1,SULT1A2,TNFRSF1B
Coagulation System	0	0.0571	#NUM!	F13A1,F5
Hepatic Cholestasis	0	0.119	#NUM!	CD14,CYP27A1,IKBKG,IL18,IL18RAP,IL1R2,IRAK1,IRAK3,JUN,LTB,NFKBIA,NFKBIB,NFKBIE,NR1H2,PRKAR2B,PRKCB,RELA,RELB,SLCO3A1,TNFRSF1B,TNFSF12,TNFSF13B
LXR/RXR Activation	0	0.122	0	A1BG,ABCA1,CD14,ECHS1,FDFT1,IL18,IL18RAP,IL1R2,LYZ,MMP9,NR1H2,ORM1,RELA,RELB,TNFRSF1B
Hepatic Fibrosis / Hepatic Stellate Cell Activation	0	0.111	#NUM!	BAX,CCL5,CD14,CD40,FAS,IFNGR1,IGF1R,IL10RA,IL18RAP,IL1R2,IL6R,MMP9,MYH9,MYL6,MYL6B,MYL9,RELA,RELB,TGFBR2,TIMP1,TNFRSF1B
FXR/RXR Activation	0	0.072	#NUM!	A1BG,AKT1,AKT2,CYP27A1,FBP1,G6PC3,IL18,ORM1,PCK2
PXR/RXR Activation	0	0.143	-1.667	AKT1,AKT2,ALDH1A1,ALDH3A2,CES2,GSTM1,PCK2,PRKAR2B,RELA
TR/RXR Activation	0	0.119	#NUM!	AKT1,AKT2,ENO1,EP300,HIF1A,HP,MDM2,NRGN,PIK3CB,UCP2
IL-12 Signaling and Production in Macrophages	0	0.153	-1.183	AKT1,AKT2,CALM1 (includes others),CD40,CEBPA,EP300,FCGR2A,FCGR3A/FCGR3B,FOS,H3-3A/H3-3B,IFNGR1,IKBKG,IL10RA,IL18,IRF5,ITGAM,JAK2,JUN,LYZ,MAP2K2,MAPK1,MAPK14,NFAT5,ORM1,PIK3CB,POU2F2,PRKCB,RAC1,RELA,RELB,SPI1,STAT3,TNIP2,XRCC5,XRCC6
Role of Pattern Recognition Receptors in Recognition of Bacteria and Viruses	0	0.137	0.832	C5AR1,CASP1,CCL5,EIF2AK2,EIF2S1,IL18,IRF7,LTB,MAPK1,OAS1,PIK3CB,PLCG2,PRKCB,RELA,RELB,TICAM1,TLR1,TLR8,TNFSF12,TNFSF13B
Role of NFAT in Regulation of the Immune Response	0	0.107	-2.359	AKT1,AKT2,CALM1 (includes others),CD247,CD3D,CD3E,CD4,CD86,FCER1G,FCGR2A,FCGR3A/FCGR3B,FOS,GNA13,GNA15,GNAI2,GNAS,GNB1,GNB2,GNG11,GNG5,GSK3A,GSK3B,HLA-A,HLA-DMA,HLA-DMB,HLA-DPA1,HLA-DPB1,HLA-DQA1,HLA-DQB1,HLA-DRA,HLA-DRB1,HLA-DRB5,HRAS,IKBKG,ITPR2,JUN,KPNA2,KPNA3,KPNA6,LCP2,MAP2K2,MAPK1,MEF2A,NFAT5,NFKBIA,NFKBIB,NFKBIE,NRAS,ORAI1,PIK3CB,PLCB1,PLCG2,PPP3CA,RAF1,RALA,RAP1A,RAP1B,RELA,RELB,RRAS,SOS2
FcγRIIB Signaling in B Lymphocytes	0	0.0515	-1.508	AKT1,CACNA2D4,CATSPER1,DOK1,HRAS,ITPR2,NRAS,PIK3CB,PLCG2,RALA,RAP1A,RAP1B,RRAS,SHC1
CCR5 Signaling in Macrophages	0	0.0845	0	CACNA2D4,CALM1 (includes others),CATSPER1,CCL5,CD247,CD3D,CD3E,CD4,FAS,FCER1G,FOS,GNA13,GNA15,GNAI2,GNAS,GNB1,GNB2,GNG11,GNG5,ITPR2,JUN,MAPK1,MAPK14,PLCG2,PRKCB
Calcium-induced T Lymphocyte Apoptosis	0	0.0949	-2.357	ATP2A3,CALM1 (includes others),CAPN2,CD247,CD3D,CD3E,CD4,EP300,FCER1G,HDAC1,HLA-A,HLA-DMA,HLA-DMB,HLA-DPA1,HLA-DPB1,HLA-DQA1,HLA-DQB1,HLA-DRA,HLA-DRB1,HLA-DRB5,ITPR2,ORAI1,PPP3CA,PRKCB
Cytotoxic T Lymphocyte-mediated Apoptosis of Target Cells	0	0.0628	-1.508	APAF1,BID,CD247,CD3D,CD3E,CYC1,CYCS,DFFA,FAS,FCER1G,GZMB,HLA-A,HLA-F,PRF1
IL-17 Signaling	0	0.14	-1.4	AKT1,AKT2,FOS,GSK3B,HRAS,HSP90AA1,HSP90AB1,IL17RA,IL18,JAK2,JUN,LCN2,LTB,MAPK1,MAPK14,MMP9,NRAS,PIK3CB,RALA,RAP1A,RAP1B,RELA,RRAS,TNFSF12,TNFSF13B
Airway Pathology in Chronic Obstructive Pulmonary Disease	0	0.0885	#NUM!	GZMB,IL18,LCN2,LTB,MMP8,MMP9,ORM1,PRF1,TNFSF12,TNFSF13B
CTLA4 Signaling in Cytotoxic T Lymphocytes	0	0.151	0.412	AKT1,AKT2,AP1B1,AP1G1,AP1M1,AP1S1,AP1S2,AP2M1,AP2S1,ARF1,CD247,CD3D,CD3E,CD86,CLTA,CLTB,FCER1G,FOS,FYB1,GSK3A,GSK3B,HLA-A,HLA-DMA,HLA-DMB,HLA-DPA1,HLA-DPB1,HLA-DQA1,HLA-DQB1,HLA-DRA,HLA-DRB1,HLA-DRB5,HLA-F,HMOX1,HRAS,ITGB1,JUN,LCP2,MAPK1,MAPK14,NFAT5,NRAS,PIK3CB,PLCG2,PLD3,PPP2CA,PPP2CB,PPP2R1A,PPP2R5A,PPP2R5C,RAC1,RAC2,RALA,RAP1A,RAP1B,RRAS,VAV3
IL-15 Production	0	0.075	0	CLK4,CSK,DYRK1A,DYRK4,FLT3LG,IGF1R,JAK2,RELA,RELB
Airway Inflammation in Asthma	0	0.0909	#NUM!	IFNGR1,MMP9,RNASE2
T Helper Cell Differentiation	0	0.0899	#NUM!	BCL6,CD247,CD3D,CD3E,CD40,CD86,FCER1G,HLA-A,HLA-DMA,HLA-DMB,HLA-DPA1,HLA-DPB1,HLA-DQA1,HLA-DQB1,HLA-DRA,HLA-DRB1,HLA-DRB5,IFNGR1,IL10RA,IL18,IL6R,STAT3,TGFBR2,TNFRSF1B
CD28 Signaling in T Helper Cells	0	0.138	-1.4	AKT1,AKT2,ARPC1B,ARPC2,ARPC3,ARPC5,ARPC5L,CALM1 (includes others),CD247,CD3D,CD3E,CD4,CD86,CDC42,CSK,FCER1G,FOS,HLA-A,HLA-DMA,HLA-DMB,HLA-DPA1,HLA-DPB1,HLA-DQA1,HLA-DQB1,HLA-DRA,HLA-DRB1,HLA-DRB5,IKBKG,ITPR2,JUN,LCP2,MAP2K2,NFAT5,NFKBIA,NFKBIB,NFKBIE,PIK3CB,PPP3CA,PTPN6,PTPRC,RAC1,RELA,RELB
IL-15 Signaling	0	0.0906	-2.294	AKT1,AKT1S1,AKT2,GZMB,HRAS,IL15RA,JAK2,MAP2K2,MAPK1,MAPK14,MLST8,MYC,NRAS,PIK3CB,RAF1,RALA,RAP1A,RAP1B,RELA,RELB,RPS6KB2,RRAS,SHC1,STAT3
Role of Cytokines in Mediating Communication between Immune Cells	0	0.0385	#NUM!	IL18,IL32
Dendritic Cell Maturation	0	0.112	-2.722	AKT1,AKT2,ATF4,CD1D,CD247,CD3D,CD3E,CD40,CD86,CREB3,CREB5,FCER1G,FCGR2A,FCGR3A/FCGR3B,HLA-A,HLA-DMA,HLA-DMB,HLA-DPA1,HLA-DPB1,HLA-DQA1,HLA-DQB1,HLA-DRA,HLA-DRB1,HLA-DRB5,HLA-F,IKBKG,IL18,IL32,JAK2,LTB,MAPK1,MAPK14,NFKBIA,NFKBIB,NFKBIE,PIK3CB,PLCB1,PLCG2,PLCL2,RELA,RELB,TNFRSF1B,TYROBP
Melatonin Signaling	0	0.159	0.333	BRAF,CALM1 (includes others),GNAI2,MAP2K2,MAPK1,PLCB1,PLCG2,PLCL2,PRKAR2B,PRKCB,RAF1
Cellular Effects of Sildenafil (Viagra)	0	0.14	#NUM!	ACTB,ACTG1,CACNA2D4,CALM1 (includes others),GNAS,ITPR2,MYH9,MYL12A,MYL12B,MYL6,MYL6B,MYL9,PABPC4,PDE4B,PLCB1,PLCG2,PLCL2,PPP1R12A,PPP1R12B,PRKAR2B
Neuropathic Pain Signaling In Dorsal Horn Neurons	0	0.11	1.508	CAMK1,FOS,GRINA,ITPR2,MAPK1,PIK3CB,PLCB1,PLCG2,PLCL2,PRKAR2B,PRKCB
Factors Promoting Cardiogenesis in Vertebrates	0	0.0872	0.832	ATF4,CREB3,CREB5,GSK3B,MAPK14,MYC,PLCB1,PLCG2,PLCL2,PRKCB,RHOA,ROCK1,TGFBR2
ICOS-ICOSL Signaling in T Helper Cells	0	0.126	-2.6	AKT1,AKT2,BAD,CALM1 (includes others),CD247,CD3D,CD3E,CD4,CD40,CD86,CSK,FCER1G,GAB2,HLA-A,HLA-DMA,HLA-DMB,HLA-DPA1,HLA-DPB1,HLA-DQA1,HLA-DQB1,HLA-DRA,HLA-DRB1,HLA-DRB5,IKBKG,ITPR2,LCP2,NFAT5,NFKBIA,NFKBIB,NFKBIE,PIK3CB,PPP3CA,PTEN,PTPRC,RAC1,RELA,RELB,SHC1
Lipid Antigen Presentation by CD1	0	0.0472	#NUM!	AP2M1,AP2S1,ARF6,CALR,CD1D,CD247,CD3D,CD3E,FCER1G,PSAP
Maturity Onset Diabetes of Young (MODY) Signaling	0	0.0909	#NUM!	APOL2,APOL3,APPL1,CACNA2D4,EP300,GAPDH,UCP2
Human Embryonic Stem Cell Pluripotency	0	0.137	-1.732	AKT1,AKT2,BRAF,GSK3B,HRAS,HSP90AA1,HSP90AB1,ID2,JAK2,KLF4,MAP2K2,MAPK1,MYC,NFYB,NRAS,PIK3CB,PRKCB,RAF1,RALA,RAP1A,RAP1B,RRAS,SOS2,SPHK1,STAT3,TGFBR2,UTF1
Role of OCT4 in Mammalian Embryonic Stem Cell Pluripotency	0	0.133	#NUM!	MEF2A,PARP1,PHB1,PHC3,TP53,UTF1
Role of NANOG in Mammalian Embryonic Stem Cell Pluripotency	0	0.148	-0.943	AKT1,AKT2,GSK3B,HRAS,JAK2,MAP2K2,MAPK1,NRAS,PIK3CB,RAF1,RALA,RAP1A,RAP1B,RRAS,SHC1,SOS2,STAT3,TP53
CREB Signaling in Neurons	0	0.104	-0.762	ADGRG3,AKT1,AKT2,ATF4,C5AR1,CACNA2D4,CALM1 (includes others),CATSPER1,CREB3,CREB5,CX3CR1,CXCR1,CYSLTR1,EP300,FPR2,GNA13,GNA15,GNAI2,GNAS,GNB1,GNB2,GNG11,GNG5,GPR137,GPR141,GPR35,GPR65,GTF2B,HRAS,IGF1R,IGF2R,ITPR2,MAP2K2,MAPK1,NRAS,P2RY13,PIK3CB,PLCB1,PLCG2,PLCL2,POLR2C,POLR2E,POLR2F,POLR2G,POLR2H,POLR2I,POLR2J,POLR2K,POLR2L,PRKAR2B,PRKCB,PTGER2,RAF1,RALA,RAP1A,RAP1B,RRAS,SHC1,SLC52A2,SOS2,TGFBR2,…
Type I Diabetes Mellitus Signaling	0	0.128	-1.877	APAF1,BID,CD247,CD3D,CD3E,CD86,CYC1,CYCS,FAS,FCER1G,GZMB,HLA-A,HLA-DMA,HLA-DMB,HLA-DPA1,HLA-DPB1,HLA-DQA1,HLA-DQB1,HLA-DRA,HLA-DRB1,HLA-DRB5,HLA-F,HSPD1,IFNGR1,IKBKG,IRAK1,JAK2,MAP3K5,MAPK1,MAPK14,NFKBIA,NFKBIB,NFKBIE,PIAS1,PRF1,RELA,RELB,TNFRSF1B,TRADD
Basal Cell Carcinoma Signaling	0	0.0286	#NUM!	GSK3B,TP53
Primary Immunodeficiency Signaling	0	0.137	#NUM!	CD3D,CD3E,CD4,CD40,IKBKG,PTPRC,RFXANK
Allograft Rejection Signaling	0	0.0803	#NUM!	CD247,CD3D,CD3E,CD40,CD86,FAS,FCER1G,GZMB,HLA-A,HLA-DMA,HLA-DMB,HLA-DPA1,HLA-DPB1,HLA-DQA1,HLA-DQB1,HLA-DRA,HLA-DRB1,HLA-DRB5,HLA-F,PRF1
Autoimmune Thyroid Disease Signaling	0	0.08	#NUM!	CD247,CD3D,CD3E,CD40,CD86,FAS,FCER1G,GZMB,HLA-A,HLA-DMA,HLA-DMB,HLA-DPA1,HLA-DPB1,HLA-DQA1,HLA-DQB1,HLA-DRA,HLA-DRB1,HLA-DRB5,HLA-F,PRF1
Graft-versus-Host Disease Signaling	0	0.0826	#NUM!	CD247,CD3D,CD3E,CD86,FAS,FCER1G,GZMB,HLA-A,HLA-DMA,HLA-DMB,HLA-DPA1,HLA-DPB1,HLA-DQA1,HLA-DQB1,HLA-DRA,HLA-DRB1,HLA-DRB5,HLA-F,IL18,PRF1
Type II Diabetes Mellitus Signaling	0	0.146	-1.807	ACSL1,AKT1,AKT2,CACNA2D4,CATSPER1,IKBKG,IRS2,ITPR2,MAP3K5,MAPK1,NFKBIA,NFKBIB,NFKBIE,PIK3CB,PKM,PRKCB,RELA,RELB,SLC27A1,SLC27A3,TNFRSF1B,TRADD
p70S6K Signaling	0	0.103	-0.378	AKT1,AKT2,BAD,BCAP31,EEF2,GNAI2,HRAS,MAP2K2,MAPK1,NRAS,PIK3CB,PLCB1,PLCG2,PLCL2,PPP2CA,PPP2CB,PPP2R1A,PPP2R5A,PPP2R5C,PRKCB,RAF1,RALA,RAP1A,RAP1B,RPS6,RRAS,SHC1,SOS2,YWHAB,YWHAE,YWHAG,YWHAH,YWHAQ
G Protein Signaling Mediated by Tubby	0	0.0752	-0.894	CD247,CD3D,CD3E,FCER1G,FYB1,GNA13,GNA15,GNAI2,GNAS,GNB1,GNB2,GNG11,GNG5,JAK2,LCP2,MYC,NAMPT,PLCB1,PLCG2,VAV3
Communication between Innate and Adaptive Immune Cells	0	0.0366	#NUM!	CCL5,CD247,CD3D,CD3E,CD4,CD40,CD86,FCER1G,HLA-A,HLA-DRA,HLA-DRB1,HLA-DRB5,HLA-F,IL18,TLR1,TLR8,TNFSF13B
Systemic Lupus Erythematosus Signaling	0	0.122	#NUM!	AKT1,AKT2,CBL,CD247,CD2BP2,CD3D,CD3E,CD40,CD86,EFTUD2,FCER1G,FCGR2A,FCGR3A/FCGR3B,FOS,HLA-A,HLA-F,HNRNPC,HRAS,IL18,IL6R,JUN,LSM1,LSM10,LSM12,LSM2,LSM3,LSM4,LSM5,LSM6,LSM7,LSM8,MAPK1,NFAT5,NRAS,PIK3CB,PLCG2,PPIH,PRPF19,PRPF31,PRPF38A,PRPF4,PRPF40A,PRPF6,PTPN6,PTPRC,RALA,RAP1A,RAP1B,RRAS,SART1,SF3B4,SNRNP25,SNRNP27,SNRNP35,SNRNP40,SNRPA,SNRPA1,SNRPB,SNRPB2,SNRPC,SNRPD1,SNRPD2,SNRPD3,SNRPE,SNRPF,SNR…
CDC42 Signaling	0	0.127	-3.157	ARPC1B,ARPC2,ARPC3,ARPC5,ARPC5L,CD247,CD3D,CD3E,CDC42,CFL1,FCER1G,FOS,GSK3B,HLA-A,HLA-DMA,HLA-DMB,HLA-DPA1,HLA-DPB1,HLA-DQA1,HLA-DQB1,HLA-DRA,HLA-DRB1,HLA-DRB5,HLA-F,ITGAE,ITGAM,ITGAX,ITGB1,JUN,LIMK1,LIMK2,MAPK1,MAPK14,MYL12A,MYL12B,MYL6,MYL6B,MYL9,PPP1R12A,PPP1R12B,RAF1,RALA,WIPF1
FAK Signaling	0	0.0883	-0.351	ADGRG3,AKT1,AKT2,ARPC1B,ARPC2,ARPC3,ARPC5,ARPC5L,BAD,C5AR1,CAPN1,CAPN2,CAPNS1,CD247,CD3D,CD3E,CSF2RB,CSK,CX3CR1,CXCR1,CXCR2,CYSLTR1,ELF2,FCER1G,FOS,FPR2,GIT1,GIT2,GPR137,GPR141,GPR35,GPR65,GSK3A,GSK3B,HRAS,IGF1R,IL10RA,IL15RA,IL17RA,IL18RAP,IL1R2,IL27RA,IL6R,ITGAE,ITGAM,ITGAX,ITGB1,JUN,MAP2K2,MAPK1,MAPK14,MDM2,MMP9,MYC,NRAS,P2RY13,PIK3CB,PLCG2,PTEN,PTGER2,RAC1,RAF1,RALA,RAP1A,RAP1B,RHOA,RRAS,SLC5…
Retinoic acid Mediated Apoptosis Signaling	0	0.14	-0.707	APAF1,BID,CFLAR,CYCS,DAP3,PARP1,TNFRSF10C,TNKS
Role of Osteoblasts, Osteoclasts and Chondrocytes in Rheumatoid Arthritis	0	0.131	#NUM!	ACP5,ADAM17,AKT1,AKT2,ALPL,BAD,CALM1 (includes others),CBL,FOS,GSK3B,IKBKG,IL18,IL18RAP,IL1R2,JUN,MAP3K5,MAPK1,MAPK14,MMP8,NAIP,NFAT5,NFKBIA,NFKBIB,NFKBIE,PIK3CB,PPP3CA,RELA,TNFRSF1B,TRADD
Phospholipase C Signaling	0	0.0957	-2.359	AHNAK,ATF4,CALM1 (includes others),CD247,CD3D,CD3E,CDC42,CREB3,CREB5,EP300,FCER1G,FCGR2A,GNA13,GNAS,GNB1,GNB2,GNG11,GNG5,HDAC1,HDAC10,HDAC4,HMOX1,HRAS,ITGAE,ITGAM,ITGAX,ITGB1,ITPR2,LCP2,MAP2K2,MAPK1,MEF2A,MYL12A,MYL12B,MYL6,MYL6B,MYL9,NFAT5,NRAS,PEBP1,PLCB1,PLCG2,PLD3,PPP1R12A,PPP1R12B,PPP3CA,PRKCB,RAC1,RAC2,RAF1,RALA,RAP1A,RAP1B,RELA,RELB,RHOA,RHOC,RHOG,RHOQ,RRAS,SHC1,SOS2
Altered T Cell and B Cell Signaling in Rheumatoid Arthritis	0	0.0508	#NUM!	CD247,CD3D,CD3E,CD40,CD86,FAS,FCER1G,HLA-A,HLA-DMA,HLA-DMB,HLA-DPA1,HLA-DPB1,HLA-DQA1,HLA-DQB1,HLA-DRA,HLA-DRB1,HLA-DRB5,IL18,LTB,RELA,RELB,TLR1,TLR8,TNFSF13B
Atherosclerosis Signaling	0	0.0938	#NUM!	ALOX5,CD40,IL18,LYZ,MMP9,ORM1,PLA2G7,PRDX6,RELA,RELB,TNFRSF14,TNFSF12
Leptin Signaling in Obesity	0	0.147	0.378	AKT1,AKT2,JAK2,MAP2K2,MAPK1,PIK3CB,PLCB1,PLCG2,PLCL2,PRKAR2B,STAT3
Pathogenesis of Multiple Sclerosis	0	0.111	#NUM!	CCL5
B Cell Development	0	0.0588	#NUM!	CD40,CD86,HLA-A,HLA-DMA,HLA-DMB,HLA-DPA1,HLA-DPB1,HLA-DQA1,HLA-DQB1,HLA-DRA,HLA-DRB1,HLA-DRB5,PTPRC
Breast Cancer Regulation by Stathmin1	0	0.113	-0.868	ADGRG3,ATF4,C5AR1,CAMK1,CDK4,CREB3,CREB5,CX3CR1,CXCR1,CYSLTR1,E2F4,FPR2,GNA13,GNB1,GNB2,GNG11,GNG5,GPR137,GPR141,GPR35,GPR65,HIF1A,HRAS,JUN,MAP2K2,MAPK1,MMP9,NRAS,P2RY13,PIK3CB,PLCB1,PPP1CA,PPP1CC,PPP1R11,PPP1R12A,PPP1R14B,PPP1R7,PPP2CA,PPP2CB,PPP2R1A,PPP2R5A,PPP2R5C,PPP4C,PRKAR2B,PRKCB,PTGER2,RAC1,RAC2,RAF1,RALA,RAP1A,RAP1B,RHOA,RRAS,SHC1,SIVA1,SLC52A2,SOS2,STAT3,TP53,TSG101,TUBA1B,TUBA1C,TUBB,T…
Neuroprotective Role of THOP1 in Alzheimer's Disease	0	0.0893	-1.633	CFD,GZMA,GZMB,HLA-A,HLA-F,LONP1,MME,MMP9,PRKAR2B,YWHAE
Regulation of IL-2 Expression in Activated and Anergic T Lymphocytes	0	0.115	-2.556	CALM1 (includes others),CD247,CD3D,CD3E,FCER1G,FOS,HRAS,IKBKG,JUN,MAP2K2,MAPK1,NFAT5,NFKBIA,NFKBIB,NFKBIE,NRAS,PABPC4,PLCG2,PPP3CA,RAC1,RAF1,RALA,RAP1A,RAP1B,RELA,RELB,RRAS,SOS2,TGFBR2,VAV3
Role of WNT/GSK-3β Signaling in the Pathogenesis of Influenza	0	0.0135	#NUM!	GSK3B
NUR77 Signaling in T Lymphocytes	0	0.101	0.243	APAF1,CALM1 (includes others),CD247,CD3D,CD3E,CD86,CYCS,EP300,ESRRA,FCER1G,HDAC1,HLA-A,HLA-DMA,HLA-DMB,HLA-DPA1,HLA-DPB1,HLA-DQA1,HLA-DQB1,HLA-DRA,HLA-DRB1,HLA-DRB5,HLA-F,MAP2K2,MAP3K2,MAPK1,PCNA,PPP3CA,PRKCB
PKCθ Signaling in T Lymphocytes	0	0.13	-2.846	CACNA2D4,CATSPER1,CD247,CD3D,CD3E,CD4,CD86,FCER1G,FOS,HLA-A,HLA-DMA,HLA-DMB,HLA-DPA1,HLA-DPB1,HLA-DQA1,HLA-DQB1,HLA-DRA,HLA-DRB1,HLA-DRB5,HRAS,IKBKG,ITPR2,JUN,LCP2,MAP3K13,MAP3K2,MAP3K5,MAPK1,NFAT5,NFKBIA,NFKBIB,NFKBIE,NRAS,PIK3CB,PLCG2,PPP3CA,RAC1,RAC2,RALA,RAP1A,RAP1B,RELA,RELB,RRAS,SOS2,VAV3
Role of Lipids/Lipid Rafts in the Pathogenesis of Influenza	0	0.05	#NUM!	FDPS
Role of Hypercytokinemia/hyperchemokinemia in the Pathogenesis of Influenza	0	0.113	-2.333	CASP1,CCL5,EIF2AK2,IL18,IRF7,ISG15,OAS1,PYCARD,TICAM1
Antiproliferative Role of TOB in T Cell Signaling	0	0.0489	1.897	CD247,CD3D,CD3E,CDC34,DPP7,FCER1G,MAPK1,PABPC1,PABPC4,SKP1,TGFBR2
MSP-RON Signaling Pathway	0	0.103	#NUM!	ACTB,ACTG1,CSF2RB,ITGAM,JAK2,PIK3CB
OX40 Signaling Pathway	0	0.0902	-0.632	CD247,CD3D,CD3E,CD4,FCER1G,HLA-A,HLA-DMA,HLA-DMB,HLA-DPA1,HLA-DPB1,HLA-DQA1,HLA-DQB1,HLA-DRA,HLA-DRB1,HLA-DRB5,HLA-F,JUN,NFKBIA,NFKBIB,NFKBIE,RELA,RELB
PI3K Signaling in B Lymphocytes	0	0.123	-1.667	AKT1,AKT2,ATF1,ATF4,ATF5,CALM1 (includes others),CBL,CD40,CD81,FOS,FOXO3,HRAS,IKBKG,IRS2,ITPR2,JUN,MAP2K2,MAPK1,NFAT5,NFKBIA,NFKBIB,NFKBIE,NRAS,PIK3CB,PLCB1,PLCG2,PLCL2,PPP3CA,PRKCB,PTEN,PTPRC,RAC1,RAF1,RALA,RAP1A,RAP1B,RELA,RELB,RRAS,VAV3
Extrinsic Prothrombin Activation Pathway	0	0.125	#NUM!	F13A1,F5
Intrinsic Prothrombin Activation Pathway	0	0.0488	#NUM!	F13A1,F5
DNA Double-Strand Break Repair by Homologous Recombination	0	0.143	#NUM!	ATM,RPA1
Role of IL-17A in Psoriasis	0	0.143	#NUM!	IL17RA,S100A9
Differential Regulation of Cytokine Production in Macrophages and T Helper Cells by IL-17A and IL-17F	0	0.0556	#NUM!	CCL5
Differential Regulation of Cytokine Production in Intestinal Epithelial Cells by IL-17A and IL-17F	0	0.087	#NUM!	CCL5,LCN2
Role of JAK2 in Hormone-like Cytokine Signaling	0	0.103	1.633	FOS,IRS2,JAK2,PTPN6,SHC1,STAT3
Gap Junction Signaling	0	0.155	#NUM!	ACTB,ACTG1,AKT1,AKT2,GNAI2,GNAS,HRAS,ITPR2,MAP2K2,MAP3K2,MAPK1,NRAS,NT5C,PIK3CB,PLCB1,PLCG2,PLCL2,PPP3CA,PRKAR2B,PRKCB,RAF1,RALA,RAP1A,RAP1B,RRAS,SOS2,TUBA1B,TUBA1C,TUBB,TUBB4B
Hematopoiesis from Pluripotent Stem Cells	0	0.0212	#NUM!	CD247,CD3D,CD3E,CD4,FCER1G
Transcriptional Regulatory Network in Embryonic Stem Cells	0	0.135	-1.279	AKT1,AKT2,ALKBH5,GSK3B,HRAS,IGF1R,IGF2R,JAK2,KLF4,MAP2K2,MAPK1,MYC,NRAS,PIK3CB,RALA,RAP1A,RAP1B,RRAS,SET,STAT3,TGFBR2,TP53
eNOS Signaling	0	0.108	0.577	AKT1,AKT2,AQP9,CALM1 (includes others),GNAS,HSP90AA1,HSP90AB1,HSPA8,HSPA9,ITPR2,NOSIP,PIK3CB,PLCG2,PRKAR2B,PRKCB,STUB1
nNOS Signaling in Neurons	0	0.156	#NUM!	CALM1 (includes others),CAPN1,CAPN2,CAPNS1,GRINA,PPP3CA,PRKCB
nNOS Signaling in Skeletal Muscle Cells	0	0.087	#NUM!	CACNA2D4,CALM1 (includes others),CATSPER1,ITPR2
Netrin Signaling	0	0.111	-0.816	CACNA2D4,CATSPER1,ITPR2,NFAT5,PPP3CA,PRKAR2B,RAC1,RAC2
Heparan Sulfate Biosynthesis	0	0.121	-2.646	ALDH2,B3GALT6,B3GAT3,B4GALT7,CES2,PRDX6,SULT1A1,SULT1A2
Bupropion Degradation	0	0.0417	#NUM!	CYP1B1
Sphingosine and Sphingosine-1-phosphate Metabolism	0	0.111	#NUM!	NAAA
Thyroid Hormone Metabolism II (via Conjugation and/or Degradation)	0	0.121	-1	B3GAT3,CSGALNACT1,SULT1A1,SULT1A2
Nicotine Degradation III	0	0.06	#NUM!	B3GAT3,CSGALNACT1,CYP1B1
Heparan Sulfate Biosynthesis (Late Stages)	0	0.0847	-2	ALDH2,CES2,PRDX6,SULT1A1,SULT1A2
Androgen Biosynthesis	0	0.133	#NUM!	EBP,SRD5A3
Ubiquinol-10 Biosynthesis (Eukaryotic)	0	0.0952	#NUM!	BCKDHA,DDT
Acyl-CoA Hydrolysis	0	0.154	#NUM!	ACOT8,ACOT9
tRNA Splicing	0	0.133	-1.633	APEX1,GDE1,PDE4B,PDE6D,TRPT1,TSEN15
Melatonin Degradation I	0	0.0926	-1.342	B3GAT3,CSGALNACT1,CYP1B1,SULT1A1,SULT1A2
Phosphatidylethanolamine Biosynthesis II	0	0.125	#NUM!	CHKB
Triacylglycerol Degradation	0	0.0714	#NUM!	ALDH2,CES2,PRDX6
D-myo-inositol (1,4,5)-Trisphosphate Biosynthesis	0	0.154	1	CDIPT,PIKFYVE,PLCB1,PLCG2
Phospholipases	0	0.109	0	HMOX1,PLA2G7,PLCB1,PLCG2,PLCL2,PLD3,PRDX6
Choline Biosynthesis III	0	0.143	#NUM!	HMOX1,PLD3
Estrogen Biosynthesis	0	0.0476	#NUM!	CYP1B1,HSD17B10
Oleate Biosynthesis II (Animals)	0	0.1	#NUM!	UFSP2
Thioredoxin Pathway	0	0.143	#NUM!	TXNRD2
Chondroitin Sulfate Biosynthesis	0	0.132	-1.134	B3GALT6,B3GAT3,B4GALT7,CSGALNACT1,CSGALNACT2,SULT1A1,SULT1A2
Dermatan Sulfate Biosynthesis	0	0.127	-1.134	B3GALT6,B3GAT3,B4GALT7,CSGALNACT1,CSGALNACT2,SULT1A1,SULT1A2
Phosphatidylcholine Biosynthesis I	0	0.143	#NUM!	CHKB
Dermatan Sulfate Biosynthesis (Late Stages)	0	0.0476	#NUM!	SULT1A1,SULT1A2
Nicotine Degradation II	0	0.0545	#NUM!	B3GAT3,CSGALNACT1,CYP1B1
Mitochondrial L-carnitine Shuttle Pathway	0	0.158	#NUM!	ACSL1,SLC27A1,SLC27A3
Bile Acid Biosynthesis, Neutral Pathway	0	0.154	#NUM!	CYP27A1,SCP2
Retinol Biosynthesis	0	0.143	-1.633	CES2,DHRS4,DHRS9,ESD,RBP7,RDH14
γ-glutamyl Cycle	0	0.154	#NUM!	GGCT,GSS
Purine Ribonucleosides Degradation to Ribose-1-phosphate	0	0.125	#NUM!	PNP
Ceramide Degradation	0	0.143	#NUM!	NAAA
Chondroitin Sulfate Biosynthesis (Late Stages)	0	0.0889	0	CSGALNACT1,CSGALNACT2,SULT1A1,SULT1A2
Superpathway of Melatonin Degradation	0	0.0847	-1.342	B3GAT3,CSGALNACT1,CYP1B1,SULT1A1,SULT1A2
Pregnenolone Biosynthesis	0	0.118	#NUM!	CYP27A1,FDX1
Acetone Degradation I (to Methylglyoxal)	0	0.114	#NUM!	CBR1,CYP1B1,DHRS1,PTGR3
Glucocorticoid Biosynthesis	0	0.1	#NUM!	EBP
Mineralocorticoid Biosynthesis	0	0.111	#NUM!	EBP
Glycine Betaine Degradation	0	0.1	#NUM!	SHMT2
Gαs Signaling	0	0.145	-2.138	ATF4,BRAF,CREB3,CREB5,GNA13,GNA15,GNAI2,GNAS,GNB1,GNB2,GNG11,GNG5,MAP2K2,MAPK1,PRKAR2B,PTGER2,RAP1A,VIPR1
Inhibition of Matrix Metalloproteases	0	0.158	-2.449	ADAM10,ADAM17,MMP25,MMP8,MMP9,TIMP1
Agranulocyte Adhesion and Diapedesis	0	0.124	#NUM!	ACTB,ACTG1,C5AR1,CCL5,CD99,CKLF,CXCR1,CXCR2,EZR,GNAI2,ICAM2,IL18,ITGB1,MMP25,MMP8,MMP9,MYH9,MYL6,MYL6B,MYL9,PF4,PPBP,RDX,SELL
Granulocyte Adhesion and Diapedesis	0	0.138	#NUM!	C5AR1,CCL5,CD99,CKLF,CSF3R,CXCR1,CXCR2,EZR,FPR2,GNAI2,ICAM2,IL18,IL18RAP,IL1R2,ITGAM,ITGB1,MMP25,MMP8,MMP9,PF4,PPBP,RDX,SELL,TNFRSF1B
Regulation of the Epithelial-Mesenchymal Transition Pathway	0	0.15	#NUM!	ADAM17,AKT1,AKT2,APH1A,BRAF,GSK3B,HIF1A,HRAS,ID2,JAK2,MAP2K2,MAPK1,MMP9,NOTCH2,NRAS,PIK3CB,PSENEN,RAF1,RALA,RAP1A,RAP1B,RELA,RELB,RHOA,RRAS,SOS2,STAT3,TGFBR2,ZEB2
Sperm Motility	0	0.106	0.632	CALM1 (includes others),CATSPER1,CLK4,CSK,DYRK1A,DYRK4,FLT3LG,GNA13,GNA15,GNAI2,GNAS,GNB1,GNB2,GNG11,GNG5,IGF1R,ITPR2,JAK2,PDE4B,PLA2G7,PLCB1,PLCG2,PLCL2,PRDX6,PRKAR2B,PRKCB
TEC Kinase Signaling	0	0.096	-0.471	ACTB,ACTG1,CD247,CD3D,CD3E,CDC42,FAS,FCER1G,FOS,GNA13,GNA15,GNAI2,GNAS,GNB1,GNB2,GNG11,GNG5,ITGAE,ITGAM,ITGAX,ITGB1,JAK2,PIK3CB,PLCG2,PRKCB,RAC1,RAC2,RELA,RELB,RHOA,RHOC,RHOG,RHOQ,STAT3,TNFSF12,VAV3
PCP (Planar Cell Polarity) Pathway	0	0.1	-1.633	JUN,JUND,PFN1,RAC1,RHOA,ROCK1
SAPK/JNK Signaling	0	0.0963	-2.2	CD247,CD3D,CD3E,CDC42,FCER1G,GNA13,GNB1,GNB2,GNG11,GNG5,HNRNPK,HRAS,JUN,MAP3K13,MAP3K2,MAP3K5,MAP4K4,NRAS,PIK3CB,RAC1,RAC2,RALA,RAP1A,RAP1B,RRAS,SHC1,SOS2,TP53,TRADD
Nitric Oxide Signaling in the Cardiovascular System	0	0.115	-1.155	AKT1,AKT2,ATP2A3,CACNA2D4,CALM1 (includes others),HSP90AA1,HSP90AB1,ITPR2,MAP2K2,MAPK1,PIK3CB,PRKAR2B,PRKCB
GABA Receptor Signaling	0	0.154	#NUM!	ALDH9A1,AP2M1,AP2S1,CACNA2D4,CATSPER1,GABARAP,GNA13,GNA15,GNAI2,GNAS,GNB1,GNB2,GNG11,GNG5,ITPR2,NSF,RPS27A,UBA52,UBB,UBC
IL-4 Signaling	0	0.105	-3.042	AKT1,AKT1S1,AKT2,ARG1,ATF4,BATF,CD247,CD3D,CD3E,CREB3,CREB5,EIF4EBP1,FAS,FCER1G,GNAI2,HLA-DMA,HLA-DMB,HLA-DPA1,HLA-DPB1,HLA-DQA1,HLA-DQB1,HLA-DRA,HLA-DRB1,HLA-DRB5,HRAS,IRS2,MAPK1,MAPK14,MLST8,NRAS,PIK3CB,PTPN6,RALA,RAP1A,RAP1B,RPS6KB2,RRAS,SOS2,STAT3
B Cell Receptor Signaling	0	0.149	-0.832	AKT1,AKT2,ATF4,BAD,BCL2A1,BCL6,CALM1 (includes others),CDC42,CFL1,CREB3,CREB5,CSK,FCGR2A,GAB2,GSK3A,GSK3B,HRAS,IKBKG,INPP5K,INPPL1,JUN,MAP2K2,MAP3K13,MAP3K2,MAP3K5,MAPK1,MAPK14,NFAT5,NFKBIA,NFKBIB,NFKBIE,NRAS,PAG1,PIK3CB,PLCG2,POU2F2,PPP3CA,PRKCB,PTEN,PTPN6,PTPRC,RAC1,RAC2,RAF1,RALA,RAP1A,RAP1B,RELA,RELB,RPS6KB2,RRAS,SHC1,SOS2,SYNJ1,VAV3
Phototransduction Pathway	0	0.0755	#NUM!	GNB1,GNGT2,PDE6D,PRKAR2B
Sonic Hedgehog Signaling	0	0.129	#NUM!	ARRB2,DYRK1A,GSK3B,PRKAR2B
cAMP-mediated signaling	0	0.13	-0.192	AKAP13,AKAP7,APEX1,ATF4,BRAF,CALM1 (includes others),CAMK1,CREB3,CREB5,CXCR2,DUSP1,DUSP6,FPR2,GDE1,GNAI2,GNAS,LAMTOR3,MAP2K2,MAPK1,P2RY13,PDE4B,PDE6D,PPP3CA,PRKAR2B,PTGER2,RAF1,RAP1A,RGS10,STAT3,VIPR1
Glutamate Receptor Signaling	0	0.125	#NUM!	CALM1 (includes others),GLUL,GNB1,GNB2,GNG11,GNG5,GRINA,HOMER3
NF-κB Signaling	0	0.122	-0.309	AKT1,AKT2,BRAF,CD247,CD3D,CD3E,CD40,CSNK2B,EIF2AK2,EP300,FCER1G,GSK3B,HDAC1,HRAS,IGF1R,IGF2R,IKBKG,IL18,IL1R2,IRAK1,IRAK3,MAP4K4,NFKBIA,NFKBIB,NFKBIE,NRAS,PELI1,PIK3CB,PLCG2,PRKCB,RAF1,RALA,RAP1A,RAP1B,RELA,RELB,RRAS,SIGIRR,TGFBR2,TLR1,TLR8,TNFRSF1B,TNFSF13B,TRADD,UBE2N
T Cell Receptor Signaling	0	0.156	-3.046	AKT1,AKT1S1,AKT2,CALM1 (includes others),CBL,CD247,CD3D,CD3E,CD4,CD86,CSK,DUSP6,FCER1G,FOS,FOXO3,FYB1,GSK3A,GSK3B,HLA-A,HLA-DMA,HLA-DMB,HLA-DPA1,HLA-DPB1,HLA-DQA1,HLA-DQB1,HLA-DRA,HLA-DRB1,HLA-DRB5,HLA-F,HRAS,IKBKG,ITGB1,JUN,LCP2,MAP2K2,MAPK1,MAPK14,MLST8,NFAT5,NFKBIA,NFKBIB,NFKBIE,NRAS,PAG1,PIK3CB,PLCG2,PPP3CA,PTPN6,PTPRC,RAC1,RAF1,RALA,RAP1A,RAP1B,RELA,RELB,RRAS,SOS2,VAV3
G-Protein Coupled Receptor Signaling	0	0.122	-2.4	ADGRG3,AKT1,AKT2,APEX1,ARRB1,ARRB2,ATF4,BRAF,C5AR1,CALM1 (includes others),CDC42,CREB3,CREB5,CX3CR1,CXCR1,CXCR2,CYSLTR1,DUSP1,DUSP6,FOS,FOXO3,FPR2,GDE1,GNA13,GNA15,GNAI2,GNAS,GNB1,GNB2,GNG11,GNG5,GPR137,GPR141,GPR35,GPR65,GSK3B,HRAS,IKBKG,JUN,LATS2,MAP2K2,MAP3K13,MAP3K2,MAP3K5,MAPK1,MAPK14,MEF2A,MYL12A,MYL12B,MYL6,MYL6B,MYL9,NFAT5,NFKBIA,NFKBIB,NFKBIE,NRAS,P2RY13,PDE4B,PDE6D,PIK3CB,PLCB1,PLCG2,PP…
BMP signaling pathway	0	0.157	-1.941	HRAS,JUN,MAP2K2,MAPK1,MAPK14,NRAS,PRKAR2B,RAF1,RALA,RAP1A,RAP1B,RELA,RELB,RRAS
GPCR-Mediated Integration of Enteroendocrine Signaling Exemplified by an L Cell	0	0.122	-1	GNA15,GNAI2,GNAS,ITPR2,PLCB1,PLCG2,PLCL2,PRKAR2B,VIPR1
GPCR-Mediated Nutrient Sensing in Enteroendocrine Cells	0	0.12	-0.277	CACNA2D4,CATSPER1,GNA15,GNAI2,GNAS,GNG11,GNG5,GPBAR1,ITPR2,PLCB1,PLCG2,PLCL2,PRKAR2B,PRKCB
Gustation Pathway	0	0.045	-1.667	CACNA2D4,CATSPER1,ITPR2,LIPA,ORAI1,P2RX4,P2RX7,P2RY13,PRKAR2B
Phagosome Formation	0	0.121	-2.111	ADGRG3,AKT1,AKT2,AP1B1,AP1G1,AP1M1,AP1S1,AP1S2,ARF6,ARFIP2,ARPC1B,ARPC2,ARPC3,ARPC5,ARPC5L,C5AR1,CARD9,CD14,CDC42,CFL1,CR1,CX3CR1,CXCR1,CYSLTR1,ELMO1,FCAR,FCER1G,FCGR2A,FCGR3A/FCGR3B,FPR2,GAB2,GPR137,GPR141,GPR35,GPR65,HMOX1,HRAS,ITGAE,ITGAM,ITGAX,ITGB1,ITPR2,LIMK1,LIMK2,MAP2K2,MAPK1,MARCO,MYH9,MYL12A,MYL12B,MYL6,MYL6B,MYL9,NRAS,P2RY13,PIK3CB,PIKFYVE,PLA2G7,PLCG2,PLD3,PRDX6,PRKCB,PTGER2,RAC1,RAC2…
Osteoarthritis Pathway	0	0.129	-0.447	ALPL,ANXA2,ANXA5,ATF4,CASP1,CASP4,CREB3,CREB5,CTNNA1,CXCR2,FOXO3,HDAC4,HIF1A,HMGB1,IL18RAP,IL1R2,ITGAE,ITGAM,ITGAX,ITGB1,MMP9,NAMPT,P2RX7,RAC1,RELA,RELB,S100A9,SPHK1,TGFBR2,TNFRSF1B
GP6 Signaling Pathway	0	0.138	-1.291	ADAM10,AKT1,AKT2,CALM1 (includes others),FCER1G,FYB1,GSK3A,GSK3B,LCP2,PIK3CB,PLCG2,PRKCB,RAC1,RAP1B,RASGRP2,RHOG,VAV3
Th17 Activation Pathway	0	0.0641	1.387	BATF,CD247,CD3D,CD3E,FCER1G,HIF1A,HSP90AA1,HSP90AB1,IL6R,IRAK1,IRAK3,JAK2,NFAT5,PTGER2,RELA,RELB,RUNX1,STAT3
SPINK1 Pancreatic Cancer Pathway	0	0.0909	-0.447	CPD,CPQ,CTSA,CTSB,TGFBR2
Endocannabinoid Neuronal Synapse Pathway	0	0.122	0.258	CACNA2D4,CATSPER1,GNA15,GNAI2,GNB1,GNB2,GNG11,GNG5,GRINA,ITPR2,MAPK1,MAPK14,NDUFS2,PLCB1,PLCG2,PLCL2,PPP3CA,PRKAR2B
Apelin Pancreas Signaling Pathway	0	0.0889	#NUM!	PIK3CB,PRKAR2B,RELA,RELB
Apelin Liver Signaling Pathway	0	0.115	#NUM!	FAS,GSK3A,GSK3B
Apelin Cardiac Fibroblast Signaling Pathway	0	0.13	#NUM!	AKT1,AKT2,SPHK1
T Cell Exhaustion Signaling Pathway	0	0.13	-0.2	AKT1,AKT2,BATF,BCL6,CD247,CD3D,CD3E,CD86,FCER1G,FOS,FOXP1,GZMB,HLA-A,HLA-DMA,HLA-DMB,HLA-DPA1,HLA-DPB1,HLA-DQA1,HLA-DQB1,HLA-DRA,HLA-DRB1,HLA-DRB5,HLA-F,HRAS,IL10RA,IL6R,JAK2,JUN,LGALS9,MAPK1,NFAT5,NRAS,PIK3CB,PLCG2,PPP2CA,PPP2CB,PPP2R1A,PPP2R5A,PPP2R5C,PTPN6,RALA,RAP1A,RAP1B,RRAS,STAT3,TGFBR2,TNFRSF14
Systemic Lupus Erythematosus In T Cell Signaling Pathway	0	0.157	-2.433	AKT1,AKT1S1,AKT2,ATF4,BCL6,CASP1,CASP4,CBL,CD247,CD3D,CD3E,CD44,CD86,CDC42,CREB3,CREB5,DNMT1,EZR,FAS,FCER1G,FOS,GNA13,GNAI2,HLA-A,HLA-DMA,HLA-DMB,HLA-DPA1,HLA-DPB1,HLA-DQA1,HLA-DQB1,HLA-DRA,HLA-DRB1,HLA-DRB5,HLA-F,HRAS,JUN,MAP2K2,MAPK1,MLST8,NRAS,ORAI1,PIK3CB,PPP2CA,PPP2CB,PPP2R1A,PPP2R5A,PPP2R5C,PPP3CA,RAB4A,RAC1,RAC2,RALA,RAP1A,RAP1B,RDX,RHOA,RHOC,RHOG,RHOQ,ROCK1,RPS6KB2,RRAS,SOS2,STAT3
Systemic Lupus Erythematosus In B Cell Signaling Pathway	0	0.126	-1.069	AKT1,AKT2,BAD,CALM1 (includes others),CBL,CD40,CSK,FCGR2A,FOS,FOXO3,GSK3B,HRAS,IFNGR1,IL18,IL6R,INPP5K,INPPL1,IRAK1,IRF5,IRF7,ISG15,JAK2,JUN,LILRB4,LTB,MAP2K2,MAP4K4,MAPK1,MCL1,MYC,NFAT5,NRAS,PAG1,PIK3CB,PLCG2,PPP3CA,PRKCB,PTPN6,RAC1,RAC2,RAF1,RALA,RAP1A,RAP1B,RASGRP2,RELA,RELB,RRAS,SHC1,SOS2,STAT3,STING1,SYNJ1,TICAM1,TLR8,TNFSF12,TNFSF13B
White Adipose Tissue Browning Pathway	0	0.117	-1.604	ATF4,CACNA2D4,CAMP,CATSPER1,CREB3,CREB5,CTBP1,FCER1G,GNAS,GPBAR1,ITPR2,LDHA,LDHB,MAPK1,MAPK14,PRKAR2B
Regulation Of The Epithelial Mesenchymal Transition In Development Pathway	0	0.0941	-1.134	ADAM17,APH1A,GSK3B,HIF1A,PSENEN,RELA,RELB,S100A4
Calcium Signaling	0	0.152	0	ASPH,ATF4,ATP2A3,CACNA2D4,CALM1 (includes others),CALR,CAMK1,CATSPER1,CREB3,CREB5,EP300,GRINA,HDAC1,HDAC10,HDAC4,ITPR2,MAPK1,MEF2A,MYH9,MYL6,MYL6B,MYL9,NFAT5,PPP3CA,PRKAR2B,RAP1A,RAP1B,SLC8A1,TNNI2,TNNT1,TPM3,TPM4
Eicosanoid Signaling	0	0.134	1	ALOX5,ALOX5AP,CYSLTR1,FPR2,LTA4H,PLA2G7,PRDX6,PTGER2,PTGES2

## Sheet: Table S8
Table S6. Enrichment of Pathways in DEG genes (MC vs. After MC) across monocytes 3.
© 2000-2023 QIAGEN. All rights reserved.
Ingenuity Canonical Pathways	-log(p-value)	Ratio	z-score	Molecules
EIF2 Signaling	18.8	0.307	-0.16	AGO1,AGO2,AGO4,EIF2A,EIF2S3,EIF3A,EIF3B,EIF3G,EIF3K,EIF3M,EIF4G1,EIF4G2,GRB2,HNRNPA1,HSPA5,MAPK1,PABPC1,PIK3C2A,PIK3CB,PIK3CD,PIK3R1,PPP1CB,PPP1CC,RAP2B,RPL11,RPL13A,RPL18A,RPL19,RPL21,RPL23,RPL27,RPL27A,RPL28,RPL3,RPL34,RPL35A,RPL37,RPL37A,RPL38,RPL39,RPL5,RPL6,RPL7,RPL7A,RPL8,RPL9,RPLP0,RPLP1,RPLP2,RPS11,RPS13,RPS14,RPS15A,RPS16,RPS18,RPS19,RPS2,RPS26,RPS29,RPS4Y1,RPS5,RPS8,UBA52,WARS1,XIAP
Antigen Presentation Pathway	18.4	0.684	#NUM!	B2M,CALR,CANX,CD74,CIITA,HLA-A,HLA-B,HLA-C,HLA-DMA,HLA-DMB,HLA-DPA1,HLA-DPB1,HLA-DQA1,HLA-DQA2,HLA-DQB1,HLA-DRA,HLA-DRB1,HLA-DRB5,HLA-E,HLA-F,PDIA3,PSMB6,PSMB8,PSMB9,TAP1,TAPBP
IL-10 Signaling	14	0.311	-1.605	AHR,BCL3,BLVRA,BLVRB,CCR1,CD86,CDKN2D,CREB1,CREB5,DUSP1,FCGR2A,FOS,HLA-A,HLA-B,HLA-C,HLA-DMA,HLA-DMB,HLA-DPA1,HLA-DPB1,HLA-DQA1,HLA-DQA2,HLA-DQB1,HLA-DRA,HLA-DRB1,HLA-DRB5,HLA-E,HLA-F,HMOX1,IFNGR1,IFNGR2,IKBKB,IKBKE,IL10RA,IL18RAP,IL6R,IL6ST,JUN,MAFB,MAPK1,NFKB1,NFKBIA,PRKAG2,REL,SOCS3,SP1,STAT1,TLR4
Phagosome Maturation	13.1	0.301	#NUM!	ATP6AP1,ATP6AP2,ATP6V0A1,ATP6V0E1,ATP6V1A,ATP6V1B2,ATP6V1C1,B2M,CALR,CANX,CTSA,CTSB,CTSC,CTSD,CTSH,CTSL,CTSS,CTSZ,CYBB,DCTN4,DYNC1H1,DYNC1I2,EEA1,HLA-A,HLA-B,HLA-C,HLA-DRA,HLA-DRB1,HLA-DRB5,HLA-E,HLA-F,LAMP1,LAMP2,M6PR,NSF,PRDX1,RAB7A,STX16,TAP1,TUBA4A,VAMP2,VPS37A,VPS39,VPS41,VTI1A,VTI1B
Coronavirus Pathogenesis Pathway	13.1	0.273	-0.14	ADAM17,ADAM9,ATP6AP1,ATP6V1A,BAX,BST2,CASP1,CASP8,CCR2,CTSL,E2F3,EEF1A1,EIF2A,FOS,HDAC4,IFNAR1,IKBKB,IL17RA,IRF7,JUN,MAPK1,NFKB1,NFKBIA,NLRP3,NPM1,NUP98,OAS1,OAS2,OAS3,PA2G4,RAB7A,RB1,RBL2,REL,RPS11,RPS13,RPS14,RPS15A,RPS16,RPS18,RPS19,RPS2,RPS26,RPS29,RPS4Y1,RPS5,RPS8,SMAD4,STAT1,STAT2,TGFBR2,TRIM25,ZC3HAV1
Multiple Sclerosis Signaling Pathway	12.8	0.262	6.607	BAX,CAPN2,CASP1,CASP8,DUSP1,FAS,HLA-A,HLA-B,HLA-C,HLA-DMA,HLA-DMB,HLA-DPA1,HLA-DPB1,HLA-DQA1,HLA-DQA2,HLA-DQB1,HLA-DRA,HLA-DRB1,HLA-DRB5,HLA-E,HLA-F,IFNGR1,IFNGR2,IL15,IL17RA,IRF1,MAPK1,MBP,MGAT1,MMP9,NCOA3,NFKB1,NLRP1,NLRP3,PARP12,PARP14,PARP4,PARP9,RBBP4,RNF213,SLC8A1,STAT1,STK38,TLR1,TLR2,TLR4,TLR5,TLR8,TNFRSF1A,TNFSF10,TNFSF13,TNFSF13B,TNKS,TNKS2,UBR2
Protein Ubiquitination Pathway	12.7	0.239	#NUM!	ANAPC5,B2M,BIRC2,BIRC6,CBL,CUL1,DNAJA1,DNAJB12,DNAJB14,DNAJB6,DNAJC10,DNAJC13,DNAJC15,DNAJC3,DNAJC5,DNAJC7,ELOB,HLA-A,HLA-B,HLA-C,HLA-E,HLA-F,HSP90AB1,HSP90B1,HSPA4,HSPA5,HSPA8,MDM2,PSMA3,PSMA4,PSMA6,PSMB10,PSMB6,PSMB8,PSMB9,PSMD1,PSMD2,PSME1,PSME2,SUGT1,TAP1,UBA52,UBC,UBE2D1,UBE2D2,UBE2D3,UBE2E2,UBE2G2,UBE2I,UBE2L6,UBE3A,UBE4A,UBR2,USP15,USP22,USP25,USP3,USP32,USP33,USP34,USP4,USP48,USP8,XIAP
Neuroinflammation Signaling Pathway	12.3	0.225	6.713	APH1B,APP,B2M,BIRC2,BIRC6,CASP1,CASP8,CD86,CHP1,CREB1,CREB5,CSF1R,CYBB,FAS,FOS,GABBR1,GLS,GLUL,HLA-A,HLA-B,HLA-C,HLA-DMA,HLA-DMB,HLA-DPA1,HLA-DPB1,HLA-DQA1,HLA-DQA2,HLA-DQB1,HLA-DRA,HLA-DRB1,HLA-DRB5,HLA-E,HLA-F,HMOX1,IFNGR1,IFNGR2,IKBKB,IKBKE,IL6R,IRAK3,IRF7,JAK2,JUN,MAPK1,MMP9,MYD88,NAIP,NCSTN,NFE2L2,NFKB1,NLRP3,PIK3C2A,PIK3CB,PIK3CD,PIK3R1,PPP3R1,PSEN1,REL,SOD2,STAT1,SYK,TGFBR2,TLR1,TLR2,TLR4,…
MSP-RON Signaling In Macrophages Pathway	11.6	0.319	-1.333	ARG1,CIITA,CREB1,CREB5,FOS,GAB2,GRB2,HLA-DMA,HLA-DMB,HLA-DPA1,HLA-DPB1,HLA-DQA1,HLA-DQA2,HLA-DQB1,HLA-DRA,HLA-DRB1,HLA-DRB5,IFNGR1,IFNGR2,IKBKB,IKBKE,ITGB2,JAK2,JUN,MAPK1,NFKB1,NFKBIZ,PIK3C2A,PIK3CB,PIK3CD,PIK3R1,RAP2B,REL,SBNO2,SOCS3,STAT1,TLR4
Huntington's Disease Signaling	11.4	0.227	0.209	AP2A2,ATP5F1A,ATP5F1B,ATP5F1C,ATP5F1D,ATP5F1E,BAX,CAPN2,CASP1,CASP4,CASP8,CLTA,CLTC,CREB1,CREB5,CTSD,DNAJC5,DNM1L,DYNC1I2,GLS,GNB4,GNG10,GRB2,HDAC4,HSPA4,HSPA5,HSPA8,HTT,JUN,MAPK1,NCOR1,NCOR2,NSF,PIK3C2A,PIK3CB,PIK3CD,PIK3R1,PLCB1,POLR2A,POLR2E,PRKCB,PRKCD,PRKD3,PSMA3,PSMA4,PSMA6,PSMB10,PSMB6,PSMB8,PSMB9,PSMD1,PSMD2,PSME1,PSME2,PSMF1,RCOR1,SP1,STX16,UBA52,UBC,VAMP2,VTI1A,VTI1B
Th1 Pathway	11.4	0.316	5.754	APH1B,CD4,CD86,GRB2,HAVCR2,HLA-A,HLA-B,HLA-DMA,HLA-DMB,HLA-DPA1,HLA-DPB1,HLA-DQA1,HLA-DQA2,HLA-DQB1,HLA-DRA,HLA-DRB1,HLA-DRB5,IFNAR1,IFNGR1,IFNGR2,IL10RA,IL27RA,IL6R,IRF1,ITGB2,JAK2,LGALS9,NCSTN,NFKB1,NOTCH2,PIK3C2A,PIK3CB,PIK3CD,PIK3R1,PSEN1,SOCS3,STAT1
NRF2-mediated Oxidative Stress Response	9.95	0.237	3.138	ABCC1,ACTG1,AKR1A1,BACH1,CUL3,DNAJA1,DNAJB12,DNAJB14,DNAJB6,DNAJC10,DNAJC13,DNAJC15,DNAJC3,DNAJC5,DNAJC7,ERP29,FKBP5,FOS,FTH1,FTL,GSR,GSTK1,GSTO1,GSTP1,HERPUD1,HMOX1,HSP90AB1,HSP90B1,JUN,JUND,MAFG,MAP3K1,MAP3K5,MAPK1,MGST2,NFE2L2,PIK3C2A,PIK3CB,PIK3CD,PIK3R1,PPIB,PRDX1,PRKCB,PRKCD,PRKD3,RAP2B,SOD2,SQSTM1,TXN,VCP
Macrophage Classical Activation Signaling Pathway	9.83	0.25	4.629	BPI,CD14,CD86,CIITA,CYBB,DLD,GBP2,GBP4,HLA-DMA,HLA-DMB,HLA-DPA1,HLA-DPB1,HLA-DQA1,HLA-DQA2,HLA-DQB1,HLA-DRA,HLA-DRB1,HLA-DRB5,IFNAR1,IFNGR1,IFNGR2,IKBKB,IL13RA1,IL15,IRF1,IRF5,IRF8,JAK2,LY96,MT-CO1,MYD88,NFKB1,NFKBIA,PARP14,PARP9,RBBP4,SOCS3,STAT1,STAT2,STAT6,STK38,TLR4,TNFSF10,TNFSF13,TNFSF13B
Fcγ Receptor-mediated Phagocytosis in Macrophages and Monocytes	9.63	0.323	3.651	ACTG1,ARF6,ARPC2,ARPC4,CBL,EZR,FCGR1A,FCGR2A,FCGR3A/FCGR3B,FYB1,FYN,GAB2,HCK,HMOX1,LCP2,LYN,MAPK1,PIK3R1,PLD3,PRKCB,PRKCD,PRKD3,PTEN,PXN,RAB11A,SYK,TLN1,VASP,VAV3,WAS
Interferon Signaling	9.63	0.5	3.3	BAX,IFI6,IFIT3,IFITM1,IFITM3,IFNAR1,IFNGR1,IFNGR2,IRF1,JAK2,MX1,OAS1,PIAS1,PSMB8,PTPN2,STAT1,STAT2,TAP1
Unfolded protein response	9.45	0.326	3.3	ATF6,CALR,CANX,CEBPD,CEBPE,DNAJA1,DNAJB12,DNAJB14,DNAJB6,DNAJC10,DNAJC13,DNAJC15,DNAJC3,DNAJC5,DNAJC7,EIF2A,HSP90B1,HSPA4,HSPA5,HSPA8,MAP3K5,MBTPS1,NFE2L2,OS9,PDIA6,SEL1L,UBXN4,VCP,XBP1
CLEAR Signaling Pathway	9.36	0.21	1.692	ASAH1,ATP6AP1,ATP6AP2,ATP6V0A1,ATP6V0E1,ATP6V1A,ATP6V1B2,ATP6V1C1,BLOC1S1,BMT2,CHP1,CREB1,CREB5,CTSA,CTSB,CTSD,GAA,GLB1,GNPTG,GNS,HEXB,HGF,HPS3,IFI30,IGF2R,IKBKB,ITPR2,LAMP1,LAMTOR4,M6PR,MAPK1,NRBF2,PLBD2,PPP2R5E,PPP3R1,PRKAG2,PRKCB,PRKCD,PRKD3,PSAP,RAB7A,RAP2B,SCPEP1,SGSH,STK4,SUMF1,TGFBR2,TLR1,TLR2,TLR4,TLR5,TLR8,TNFRSF1A,TNFRSF1B,TPP1,UVRAG,VPS35,YWHAE,YWHAG
Th1 and Th2 Activation Pathway	9.31	0.251	#NUM!	APH1B,CCR1,CD4,CD86,CXCR4,GRB2,HAVCR2,HLA-A,HLA-B,HLA-DMA,HLA-DMB,HLA-DPA1,HLA-DPB1,HLA-DQA1,HLA-DQA2,HLA-DQB1,HLA-DRA,HLA-DRB1,HLA-DRB5,IFNAR1,IFNGR1,IFNGR2,IL10RA,IL27RA,IL6R,IRF1,ITGB2,JAK2,JUN,LGALS9,NCSTN,NFKB1,NOTCH2,PIK3C2A,PIK3CB,PIK3CD,PIK3R1,PSEN1,SOCS3,STAT1,STAT6,TGFBR2
PD-1, PD-L1 cancer immunotherapy pathway	8.97	0.298	-2.117	B2M,CDKN1B,CSK,HLA-A,HLA-B,HLA-C,HLA-DMA,HLA-DMB,HLA-DPA1,HLA-DPB1,HLA-DQA1,HLA-DQA2,HLA-DQB1,HLA-DRA,HLA-DRB1,HLA-DRB5,HLA-E,HLA-F,IFNGR1,IFNGR2,JAK2,LATS1,LCP2,PIK3C2A,PIK3CB,PIK3CD,PIK3R1,PTEN,PTPN11,TNFRSF1A,TNFRSF1B
Glucocorticoid Receptor Signaling	8.86	0.17	#NUM!	ARID2,ATP5F1A,ATP5F1B,ATP5F1C,ATP5F1D,ATP5F1E,B2M,BRD7,CCNH,CD163,CHP1,CREB1,DUSP1,FCGR1A,FKBP5,FOS,GRB2,GTF2E2,H3-3A/H3-3B,HLA-A,HLA-B,HLA-C,HLA-DMA,HLA-DMB,HLA-DPA1,HLA-DPB1,HLA-DQA1,HLA-DQA2,HLA-DQB1,HLA-DRA,HLA-DRB1,HLA-DRB5,HLA-E,HLA-F,HP,HSP90AB1,HSP90B1,HSPA4,HSPA5,HSPA8,IFNAR1,IKBKB,IKBKE,IL10RA,IL13RA1,IL17RA,IL18RAP,IL27RA,IL6R,IL6ST,JAK2,JUN,MAP3K1,MAPK1,MMP8,MMP9,MT-CYB,MT-ND3,MT-ND4,…
Autophagy	8.79	0.225	3.833	ARL8B,ARNT,ATG3,ATG5,ATG7,ATM,BIRC6,CALM1 (includes others),CDKN1B,CHP1,CREB1,CREB5,DAPK1,EIF2A,FOS,HGF,JUN,LAMP1,LAMP2,MAP1LC3A,MAPK1,MYD88,NFKB1,NOD2,NRBF2,PIK3C2A,PIK3CB,PIK3CD,PIK3R1,PLEKHM1,PPM1D,PPP2R5E,PPP3R1,PRKACA,PRKAG2,PRKAR1A,PTEN,RAB7A,SLC3A2,SNAP29,SQSTM1,TLR4,TNFRSF1A,TNFRSF1B,UVRAG,VAMP8,VPS39,VPS41
Natural Killer Cell Signaling	8.78	0.233	3.618	B2M,CD48,CFL1,FCER1G,FCGR2A,FCGR3A/FCGR3B,FYN,GRB2,HLA-A,HLA-B,HLA-C,HLA-E,HLA-F,HSPA4,HSPA5,HSPA8,IL15,IL18RAP,ITGB1,JAK2,LAIR1,LCP2,LILRB1,LIMK2,MAP3K1,MAP3K2,MAP3K3,MAP3K5,MAP3K8,MAPK1,MYD88,NFKB1,PAK2,PIK3C2A,PIK3CB,PIK3CD,PIK3R1,PTPN11,PXN,RAP2B,REL,SYK,TNFSF10,VAV3,WAS
iNOS Signaling	8.56	0.422	3.5	CALM1 (includes others),CD14,FOS,IFNGR1,IFNGR2,IKBKB,IKBKE,IRAK3,IRF1,JAK2,JUN,LY96,MAPK1,MYD88,NFKB1,NFKBIA,REL,STAT1,TLR4
Necroptosis Signaling Pathway	8.33	0.248	3.569	BIRC2,CAMK2D,CAPN2,CASP1,CASP8,CHP1,CYBB,DAPK1,DNM1L,FAS,FKBP1A,GLUD1,GLUL,IFNAR1,IKBKB,MDM2,MLKL,NLRP3,PELI1,PPP3R1,PYGL,RB1,RBL2,SLC25A13,SLC25A3,SLC25A5,SLC25A6,STAT1,STAT2,TLR4,TNFRSF1A,TNFRSF1B,TNFSF10,TOMM7,TRPM7,TSPO,UBC,VDAC1
Inhibition of ARE-Mediated mRNA Degradation Pathway	8.28	0.244	0	AGO1,AGO2,AGO4,CNOT1,CNOT2,CNOT4,CNOT8,DCP2,DDX6,MAPK1,PAPOLA,PPP2R5E,PRKACA,PRKAG2,PRKAR1A,PSMA3,PSMA4,PSMA6,PSMB10,PSMB6,PSMB8,PSMB9,PSMD1,PSMD2,PSME1,PSME2,PSMF1,TIA1,TNFRSF1A,TNFRSF1B,TNFSF10,TNFSF13,TNFSF13B,XRN1,YWHAE,YWHAG,ZFP36,ZFP36L1,ZFP36L2
Macrophage Alternative Activation Signaling Pathway	8.25	0.233	4.32	ABCA1,ARG1,CD36,CIITA,CREB1,CREB5,CSF1R,DUSP1,FCER1G,FOS,GRB2,H3-3A/H3-3B,HLA-DMA,HLA-DMB,HLA-DPA1,HLA-DPB1,HLA-DQA1,HLA-DQA2,HLA-DQB1,HLA-DRA,HLA-DRB1,HLA-DRB5,IL10RA,IL13RA1,IRF5,JAK2,JUN,MAPK1,NFKB1,NFKBIA,PIK3C2A,PIK3CB,PIK3CD,PIK3R1,REL,RPS6KC1,SOCS3,STAT1,STAT6,SYK,THBS1,TLR4
Mitochondrial Dysfunction	8.21	0.191	-1.664	APH1B,APP,ATP1A1,ATP5F1A,ATP5F1B,ATP5F1C,ATP5F1D,ATP5F1E,ATP5MC2,ATP5MC3,BAX,C9orf72,CALM1 (includes others),CAMK2D,CAPN2,CHP1,COX6C,CREB1,CREB5,DLD,DNM1L,FUS,GSR,GSTK1,GSTP1,HTT,ITPR2,LRRK2,MAP3K5,MDM2,MGST2,MT-CO1,MT-CO2,MT-CO3,MT-CYB,MT-ND3,MT-ND4,MT-ND4L,MT-ND5,NCSTN,NDUFA10,NDUFA4,NDUFS2,NDUFV2,NFE2L2,OPA1,PARK7,PIK3C2A,PIK3CB,PIK3CD,PIK3R1,PPP3R1,PRKACA,PRKAG2,PRKAR1A,PSEN1,RHOT1,SOD2,TOMM7…
Production of Nitric Oxide and Reactive Oxygen Species in Macrophages	8.16	0.229	4.529	CLU,CYBB,FNBP1,FOS,IFNGR1,IFNGR2,IKBKB,IKBKE,IRF1,IRF8,JAK2,JUN,LYZ,MAP3K1,MAP3K2,MAP3K3,MAP3K5,MAP3K8,MAPK1,NCF4,NFKB1,NFKBIA,ORM1,PIK3C2A,PIK3CB,PIK3CD,PIK3R1,PPP1CB,PPP1CC,PPP2R5E,PRKCB,PRKCD,PRKD3,REL,RHOT1,S100A8,SERPINA1,SIRPA,STAT1,TLR2,TLR4,TNFRSF1A,TNFRSF1B
Regulation of eIF4 and p70S6K Signaling	8.05	0.233	3.162	AGO1,AGO2,AGO4,EIF2A,EIF2S3,EIF3A,EIF3B,EIF3G,EIF3K,EIF3M,EIF4G1,EIF4G2,GRB2,ITGA4,ITGA5,ITGAX,ITGB1,ITGB2,MAPK1,MKNK1,PABPC1,PAIP2,PIK3C2A,PIK3CB,PIK3CD,PIK3R1,PPP2R5E,RAP2B,RPS11,RPS13,RPS14,RPS15A,RPS16,RPS18,RPS19,RPS2,RPS26,RPS29,RPS4Y1,RPS5,RPS8
Pyroptosis Signaling Pathway	7.97	0.3	4.041	BAX,CASP1,CASP4,CASP8,DHX9,GBP1,GBP2,GBP4,GBP5,IRF2,MAPK1,MEFV,NAIP,NEK7,NFKB1,NLRP1,NLRP3,PRKACA,PRKAG2,PRKAR1A,TLR1,TLR2,TLR4,TLR5,TLR8,TNFRSF1A,TNFRSF1B
IL-12 Signaling and Production in Macrophages	7.27	0.205	0.729	CALM1 (includes others),CD47,CLU,ETS2,FCGR1A,FCGR1BP,FCGR2A,FCGR3A/FCGR3B,FOS,H3-3A/H3-3B,IFNGR1,IKBKB,IKBKE,IL10RA,IL6ST,IRF1,IRF5,IRF8,JAK2,JUN,LYZ,MAP3K8,MAPK1,MYD88,NFKB1,NOD2,ORM1,PIK3C2A,PIK3CB,PIK3CD,PIK3R1,POU2F2,PRKAG2,PRKCB,PRKCD,PRKD3,PRKDC,RAB7A,REL,S100A8,SERPINA1,SOCS3,STAT1,STAT6,THBS1,TLR2,TLR4
Insulin Secretion Signaling Pathway	7.19	0.195	6.656	ADCY7,AGO1,AGO2,AGO4,CAMK2D,CLCN3,CREB1,CREB5,DLD,EIF2A,EIF2S3,EIF4G1,EIF4G2,FYN,HCK,ITPR2,JAK2,LYN,MAPK1,NSF,PABPC1,PDIA3,PIK3C2A,PIK3CB,PIK3CD,PIK3R1,PLCB1,PLCL2,PRKACA,PRKAG2,PRKAR1A,PRKCB,PRKCD,PRKD3,SEC11A,SEC61A1,SPCS1,SPCS2,SPCS3,SRP54,SRP9,SSR1,SSR2,SSR3,SSR4,STAT1,STAT2,STAT6,STX16,VAMP2,VTI1A,VTI1B
Virus Entry via Endocytic Pathways	7.05	0.256	#NUM!	ACTG1,AP1B1,AP1G1,AP1S2,AP2A1,AP2A2,AP3B1,AP4E1,B2M,CD55,CLTA,CLTC,FLNA,FYN,HLA-A,HLA-B,HLA-C,HLA-E,HLA-F,ITGA5,ITGB1,ITGB2,PIK3C2A,PIK3CB,PIK3CD,PIK3R1,PRKCB,PRKCD,PRKD3,RAP2B
Clathrin-mediated Endocytosis Signaling	6.93	0.209	#NUM!	AAK1,ACTG1,AP1B1,AP1G1,AP1S2,AP2A1,AP2A2,AP3B1,AP4E1,ARF6,ARPC2,ARPC4,ARRB1,CBL,CHP1,CLTA,CLTC,CLU,DNM1L,EPS15,GAK,GRB2,HSPA8,ITGA5,ITGB1,ITGB2,LYZ,MDM2,NUMB,ORM1,PICALM,PIK3C2A,PIK3CB,PIK3CD,PIK3R1,PPP3R1,RAB11A,RAB7A,S100A8,SERPINA1,SH3GLB1,UBA52,UBC
Role of PKR in Interferon Induction and Antiviral Response	6.86	0.242	1.89	BAX,CASP1,CASP8,DNAJC3,FAS,FCGR1A,FOS,HSP90AB1,HSP90B1,HSPA4,HSPA5,HSPA8,IFNAR1,IFNGR1,IFNGR2,IKBKB,IKBKE,IRF1,JUN,MAPK1,MYD88,NFKB1,NFKBIA,NLRP1,NLRP3,NPM1,REL,SP1,STAT1,STAT2,TLR4,TNFRSF1A
Th2 Pathway	6.78	0.241	4.49	APH1B,CCR1,CD4,CD86,CXCR4,GRB2,HLA-A,HLA-B,HLA-DMA,HLA-DMB,HLA-DPA1,HLA-DPB1,HLA-DQA1,HLA-DQA2,HLA-DQB1,HLA-DRA,HLA-DRB1,HLA-DRB5,ITGB2,JAK2,JUN,NCSTN,NFKB1,NOTCH2,PIK3C2A,PIK3CB,PIK3CD,PIK3R1,PSEN1,SOCS3,STAT6,TGFBR2
HER-2 Signaling in Breast Cancer	6.77	0.202	2.777	ARF1,ARF4,ARF6,CDKN1B,COX6C,ELF1,ELF2,ELK3,ETS2,FCER1G,FOS,FYN,GRB2,HCK,IKBKB,IKBKE,ITGB1,ITGB2,JUN,LYN,MAPK1,MDM2,MT-CO1,MT-CO2,MT-CO3,NFKB1,NFKBIA,NUP50,NUP98,PIK3C2A,PIK3CB,PIK3CD,PIK3R1,PRKCB,PRKCD,PRKD3,PTEN,RAP2B,RB1,RBL2,REL,SMAD4,SP1,TPR,XIAP
Immunogenic Cell Death Signaling Pathway	6.71	0.286	4.899	ATG5,BAX,BCAP31,CALR,CASP1,CASP8,DAPK1,EIF2A,HSP90AB1,HSP90B1,HSPA4,HSPA5,HSPA8,IFNAR1,IFNGR1,IFNGR2,LRP1,MLKL,NFKB1,NLRP3,PDIA3,TLR4,TNFRSF1A,TNFRSF1B
Inflammasome pathway	6.65	0.55	3.317	CASP1,CASP8,CTSB,MYD88,NAIP,NEK7,NFKB1,NLRP1,NLRP3,NOD2,TLR4
NOD1/2 Signaling Pathway	6.6	0.216	3.569	ACAP1,ARHGEF7,BIRC2,CASP1,DEFA1 (includes others),ERBIN,FOS,HSP90AB1,HSP90B1,HSPA4,HSPA5,HSPA8,IFNAR1,IKBKB,IKBKE,IL15,IRF5,IRF7,JUN,MAP3K8,MAPK1,MYD88,NFKB1,NFKBIA,NLRP3,NOD2,SUGT1,TLR1,TLR2,TLR4,TLR5,TLR8,TNFAIP3,TNFSF10,TNFSF13,TNFSF13B,TRIM27,XIAP
Neutrophil Extracellular Trap Signaling Pathway	6.49	0.17	4.837	ABHD3,ATP5F1A,ATP5F1B,ATP5F1C,ATP5F1D,ATP5F1E,BPI,CAMP,CASP1,CASP4,CASP8,CCR1,CD14,CHP1,CLEC7A,CYBB,DEFA1 (includes others),FCGR3A/FCGR3B,FYN,HCK,IFNAR1,ITGB1,ITGB2,ITPR2,LAIR1,LTF,LYN,MAPK1,MLKL,MMP9,MT-CYB,MT-ND3,MT-ND4,MT-ND4L,MT-ND5,NDUFA10,NDUFA4,NDUFS2,NDUFV2,NFKB1,NLRP3,ORAI2,PADI4,PDIA3,PIK3C2A,PIK3CB,PIK3CD,PIK3R1,PLCB1,PLCL2,PPP3R1,PRKCB,PRKCD,PRKD3,SELPLG,SIGLEC9,SLC25A5,SLC25A6,SYK,TL…
BAG2 Signaling Pathway	6.41	0.284	-0.277	ANXA2,CTSB,HSPA4,HSPA5,HSPA8,MAPK1,MDM2,NFKB1,PSMA3,PSMA4,PSMA6,PSMB10,PSMB6,PSMB8,PSMB9,PSMD1,PSMD2,PSME1,PSME2,PSMF1,REL,SP1,UBE2D1
Estrogen Receptor Signaling	6.37	0.167	3.983	ADCY7,ATP5F1A,ATP5F1B,ATP5F1C,ATP5F1D,ATP5F1E,CFL1,CREB1,CREB5,DDX5,FOS,GNA13,GNB4,GNG10,GRB2,HSP90AB1,HSP90B1,IGF2R,JAK2,JUN,LIMK2,MAPK1,MED15,MMP25,MMP8,MMP9,MT-CYB,MT-ND3,MT-ND4,MT-ND4L,MT-ND5,MYL6,NCOA3,NCOR1,NCOR2,NDUFA10,NDUFA4,NDUFS2,NDUFV2,NFKB1,NRIP1,PDIA3,PIK3C2A,PIK3CB,PIK3CD,PIK3R1,PLCB1,PLCL2,PPP1CB,PRKACA,PRKAG2,PRKAR1A,PRKCB,PRKCD,PRKD3,PRKDC,PTEN,RAP2B,REL,ROCK2,SETD7,SOD2,SP1,TBL…
RANK Signaling in Osteoclasts	6.3	0.273	3.411	BIRC2,CALM1 (includes others),CBL,CHP1,FOS,GSN,IKBKB,IKBKE,JUN,MAP3K1,MAP3K2,MAP3K3,MAP3K5,MAP3K8,MAPK1,NFKB1,NFKBIA,PIK3C2A,PIK3CB,PIK3CD,PIK3R1,PPP3R1,REL,XIAP
Actin Cytoskeleton Signaling	6.23	0.192	2.596	ACTG1,ACTN1,ARHGAP24,ARHGEF7,ARPC2,ARPC4,CD14,CFL1,CSK,CYFIP1,CYFIP2,DIAPH1,DIAPH2,EZR,FLNA,GNA13,GRB2,GSN,IQGAP1,IQGAP2,ITGA4,ITGA5,ITGAX,ITGB1,ITGB2,LIMK2,MAPK1,MSN,MYL6,NCKAP1L,PAK2,PFN1,PIK3C2A,PIK3CB,PIK3CD,PIK3R1,PPP1CB,PXN,RAP2B,ROCK2,SSH2,TLN1,TMSB10/TMSB4X,VAV3,WAS,WASF2
TNFR2 Signaling	6	0.419	0.905	BIRC2,FOS,IKBKB,IKBKE,JUN,MAP3K1,NAIP,NFKB1,NFKBIA,REL,TNFAIP3,TNFRSF1B,XIAP
HGF Signaling	5.91	0.229	4.491	ELF1,ELF2,ELK3,ETS2,FOS,GRB2,HGF,ITGA4,ITGA5,ITGAX,ITGB1,ITGB2,JUN,MAP3K1,MAP3K2,MAP3K3,MAP3K5,MAP3K8,MAPK1,PIK3C2A,PIK3CB,PIK3CD,PIK3R1,PRKCB,PRKCD,PRKD3,PTPN11,PXN,RAP2B,RAPGEF1
Sirtuin Signaling Pathway	5.89	0.179	-0.87	ABCA1,ADAM10,AGTRAP,APP,ATG3,ATG5,ATG7,ATP5F1A,ATP5F1B,ATP5F1C,ATP5F1D,ATP5F1E,BAX,CPT1A,G6PD,GADD45A,GADD45B,GLS,GLUD1,H3-3A/H3-3B,JUN,LDHB,MAP1LC3A,MAPK1,MT-CYB,MT-ND3,MT-ND4,MT-ND4L,MT-ND5,NDUFA10,NDUFA4,NDUFS2,NDUFV2,NFE2L2,NFKB1,PFKFB3,PGAM1,PGK1,PRKDC,REL,SIRT7,SLC25A5,SLC25A6,SMARCA5,SOD2,SP1,TOMM7,TSPO,TUBA4A,UCP2,VDAC1
Chronic Myeloid Leukemia Signaling	5.86	0.181	3.571	ADAR,CALM1 (includes others),CDKN1B,CHP1,E2F3,FAS,FOS,GAB2,GRB2,HCK,HDAC4,HNRNPA1,HSP90AB1,HSP90B1,IKBKB,IKBKE,IRF8,ITCH,ITGB1,JAK2,JUN,MAPK1,MDM2,MMP9,NFKB1,NOTCH2,NUMB,PA2G4,PDIA3,PIK3C2A,PIK3CB,PIK3CD,PIK3R1,PLCB1,PLCL2,PPP3R1,PRKAG2,PTEN,PTPN11,RAP2B,RB1,RBL2,REL,SET,SMAD4,TCF4,TGFBR2,TNFSF10,XIAP
Induction of Apoptosis by HIV1	5.84	0.302	1.886	BAX,BIRC2,CASP8,CXCR4,FAS,IKBKB,IKBKE,MAP3K5,NAIP,NFKB1,NFKBIA,REL,SLC25A13,SLC25A3,SLC25A5,SLC25A6,TNFRSF1A,TNFRSF1B,XIAP
Aryl Hydrocarbon Receptor Signaling	5.74	0.218	0.2	AHR,ALDH2,ARNT,ATM,BAX,CDKN1B,CTSD,CYP1B1,FAS,FOS,GSTK1,GSTO1,GSTP1,HSP90AB1,HSP90B1,JUN,MAPK1,MDM2,MGST2,NCOA3,NCOR2,NFE2L2,NFIA,NFIC,NFKB1,NRIP1,PTGES3,RARA,RB1,RBL2,REL,SP1
mTOR Signaling	5.71	0.195	3.441	EIF3A,EIF3B,EIF3G,EIF3K,EIF3M,EIF4B,EIF4G1,EIF4G2,FKBP1A,FNBP1,HMOX1,MAPK1,MAPKAP1,PIK3C2A,PIK3CB,PIK3CD,PIK3R1,PLD3,PPP2R5E,PRKAG2,PRKCB,PRKCD,PRKD3,RAP2B,RHOT1,RPS11,RPS13,RPS14,RPS15A,RPS16,RPS18,RPS19,RPS2,RPS26,RPS29,RPS4Y1,RPS5,RPS6KA3,RPS6KC1,RPS8
Pathogen Induced Cytokine Storm Signaling Pathway	5.56	0.168	5.96	AP3B1,CASP1,CASP8,CCR1,CD163,CIITA,CLEC7A,CXCL16,CXCR4,FOS,FTH1,FTL,HLA-DMA,HLA-DMB,HLA-DPA1,HLA-DPB1,HLA-DQA1,HLA-DQA2,HLA-DQB1,HLA-DRA,HLA-DRB1,HLA-DRB5,IFNAR1,IFNGR1,IFNGR2,IL15,IL18RAP,IL6R,IL6ST,IRF1,IRF7,JAK2,JUN,LYST,MAPK1,MLKL,MYD88,NFKB1,NLRP3,NOD2,RAB27A,SOCS3,SRGN,STAT1,STX11,STXBP2,SYK,TLR1,TLR2,TLR4,TLR5,TLR8,TNFRSF1A,TNFRSF1B,TNFSF10,TNFSF13,TNFSF13B
TREM1 Signaling	5.49	0.278	4.359	CASP1,CD86,CIITA,GRB2,ITGA5,ITGAX,ITGB1,JAK2,LAT2,MAPK1,MYD88,NFKB1,NLRP3,NOD2,REL,TLR1,TLR2,TLR4,TLR5,TLR8
Molecular Mechanisms of Cancer	5.41	0.156	#NUM!	ADCY7,APH1B,ARHGEF3,ARHGEF7,ATM,BAX,BIRC2,CAMK2D,CASP8,CBL,CDK19,CDKN1B,CDKN2D,CTNNA1,E2F3,FAS,FNBP1,FOS,FYN,GAB2,GNA13,GNB4,GNG10,GRB2,HDAC4,HIPK2,ITGA4,ITGA5,ITGAX,ITGB1,ITGB2,JAK2,JUN,LRP1,MAP3K5,MAPK1,MAX,MDM2,NAIP,NCSTN,NFKB1,NFKBIA,PA2G4,PAK2,PIK3C2A,PIK3CB,PIK3CD,PIK3R1,PLCB1,PRKACA,PRKAG2,PRKAR1A,PRKCB,PRKCD,PRKD3,PRKDC,PSEN1,PTPN11,RAP2B,RAPGEF1,RB1,RBL2,REL,RHOT1,SMAD2,SMAD4,TCF4,TGFBR2…
Leukocyte Extravasation Signaling	5.36	0.196	2.401	ACTG1,ACTN1,ARHGAP4,BTK,CD44,CD99,CTNNA1,CXCR4,CYBB,EZR,ITGA4,ITGB1,ITGB2,MAPK1,MMP25,MMP8,MMP9,MSN,MYL6,NCF4,PECAM1,PIK3C2A,PIK3CB,PIK3CD,PIK3R1,PRKCB,PRKCD,PRKD3,PTPN11,PXN,ROCK2,SELPLG,TIMP1,TIMP2,VASP,VAV3,WAS
Role of Pattern Recognition Receptors in Recognition of Bacteria and Viruses	5.35	0.212	4.472	C5AR1,CASP1,CLEC7A,CREB1,IL15,IRF7,MAPK1,MYD88,NFKB1,NLRP3,NOD2,OAS1,OAS2,OAS3,PIK3C2A,PIK3CB,PIK3CD,PIK3R1,PRKCB,PRKCD,PRKD3,REL,SYK,TLR1,TLR2,TLR4,TLR5,TLR8,TNFSF10,TNFSF13,TNFSF13B
PI3K/AKT Signaling	5.28	0.192	3.8	CDC37,CDKN1B,GAB2,GRB2,HSP90AB1,HSP90B1,IFNAR1,IKBKB,IKBKE,IL10RA,IL13RA1,IL17RA,IL18RAP,IL27RA,IL6R,IL6ST,ILK,ITGA4,ITGA5,ITGAX,ITGB1,ITGB2,JAK2,MAP3K5,MAP3K8,MAPK1,MDM2,NFKB1,NFKBIA,PIK3CB,PIK3CD,PIK3R1,PPP2R5E,PTEN,RAP2B,REL,YWHAE,YWHAG
Caveolar-mediated Endocytosis Signaling	5.2	0.267	#NUM!	ACTG1,B2M,CD48,CD55,COPA,COPB2,FLNA,FYN,HLA-A,HLA-B,HLA-C,HLA-E,HLA-F,ITGA4,ITGA5,ITGAX,ITGB1,ITGB2,MAP3K2,PTPN1
Death Receptor Signaling	5.19	0.245	2.558	ACIN1,ACTG1,BIRC2,CASP8,FAS,IKBKB,IKBKE,MAP3K5,NAIP,NFKB1,NFKBIA,PARP12,PARP14,PARP4,PARP9,REL,SPTAN1,TNFRSF1A,TNFRSF1B,TNFSF10,TNKS,TNKS2,XIAP
Role of Macrophages, Fibroblasts and Endothelial Cells in Rheumatoid Arthritis	5.14	0.167	#NUM!	C5AR1,CALM1 (includes others),CAMK2D,CEBPD,CEBPE,CHP1,CREB1,CREB5,CSNK1A1,CSNK1G2,FCGR1A,FCGR3A/FCGR3B,FOS,IKBKB,IKBKE,IL15,IL16,IL17RA,IL18RAP,IL6R,IL6ST,IRAK3,JAK2,JUN,LRP1,LTBR,MAPK1,MYD88,NFKB1,NFKBIA,PDIA3,PIK3C2A,PIK3CB,PIK3CD,PIK3R1,PLCB1,PLCL2,PPP3R1,PRKCB,PRKCD,PRKD3,RAP2B,ROCK2,SOCS3,TCF4,TLR1,TLR2,TLR4,TLR5,TLR8,TNFRSF1A,TNFRSF1B,TNFSF13B
RAC Signaling	5.02	0.212	3.138	ARPC2,ARPC4,CD44,CFL1,CYBB,CYFIP1,CYFIP2,ELK4,IQGAP1,IQGAP2,ITGA4,ITGA5,ITGAX,ITGB1,ITGB2,JUN,LIMK2,MAP3K1,MAPK1,NFKB1,PAK2,PI4KA,PIK3C2A,PIK3CB,PIK3CD,PIK3R1,PIP4K2A,RAP2B,REL
Toll-like Receptor Signaling	5.01	0.26	2.496	CD14,FOS,IKBKB,IRAK3,JUN,LY96,MAP3K1,MAPK1,MYD88,NFKB1,NFKBIA,REL,TLR1,TLR2,TLR4,TLR5,TLR8,TNFAIP3,UBA52,UBC
MicroRNA Biogenesis Signaling Pathway	4.88	0.191	3.888	ADAR,AGO1,AGO2,AGO4,ATM,CSDE1,DDX5,DICER1,EWSR1,FUS,HGF,HMOX1,HNRNPA1,HNRNPA2B1,HSP90AB1,HSP90B1,HSPA8,ILF3,MAPK1,NUP50,NUP98,PIK3C2A,PIK3CB,PIK3CD,PIK3R1,POLR2A,POLR2E,PTGES3,QKI,RAP2B,SMAD2,SRSF1,TPR,TUT7,XRN1
PPARα/RXRα Activation	4.88	0.191	-0.756	ABCA1,ADCY7,AP2A2,BCL3,CAND1,CD36,GK,GRB2,HSP90AB1,HSP90B1,IKBKB,IKBKE,IL18RAP,JAK2,JUN,MAPK1,MEF2C,NCOA3,NCOA6,NCOR1,NCOR2,NFKB1,NFKBIA,PDIA3,PLCB1,PLCL2,PRKACA,PRKAG2,PRKAR1A,PRKCB,RAP2B,REL,SMAD2,SMAD4,TGFBR2
Role Of Chondrocytes In Rheumatoid Arthritis Signaling Pathway	4.83	0.207	2.414	CAPN2,CASP1,CASP8,CEBPD,CEBPE,CHP1,CXCR4,FOS,IL17RA,IL18RAP,IL6R,IL6ST,ITGA5,ITGB1,JAK2,JUN,LRP1,MAPK1,MLKL,MMP25,MMP8,MMP9,NFKB1,NLRP3,PPP3R1,PRKAG2,TLR2,TNFRSF1A,TNFRSF1B
ERK/MAPK Signaling	4.8	0.181	4.226	CREB1,CREB5,DUSP1,ELF1,ELF2,ELK3,ETS2,FOS,FYN,GRB2,H3-3A/H3-3B,ITGA4,ITGA5,ITGAX,ITGB1,ITGB2,KSR1,MAPK1,MKNK1,PAK2,PIK3C2A,PIK3CB,PIK3CD,PIK3R1,PPP1CB,PPP1CC,PPP2R5E,PRKACA,PRKAG2,PRKAR1A,PRKCB,PRKCD,PXN,RAP2B,RAPGEF1,STAT1,TLN1,VRK2,YWHAG
TNFR1 Signaling	4.71	0.3	1.387	BIRC2,CASP8,FOS,IKBKB,IKBKE,JUN,MAP3K1,NAIP,NFKB1,NFKBIA,PAK2,REL,TNFAIP3,TNFRSF1A,XIAP
Role Of Osteoclasts In Rheumatoid Arthritis Signaling Pathway	4.56	0.164	3.92	ADAM10,ADAM17,ADAM9,BIRC2,BTK,CALM1 (includes others),CBL,CHP1,CREB1,CREB5,CSF1R,CTNNA1,FCGR1A,FCGR1BP,FCGR2A,FCGR3A/FCGR3B,FNBP1,FOS,GRB2,GSN,IKBKB,IKBKE,IL18RAP,ITGA5,JUN,LCP2,MAP3K5,MAPK1,MMP25,MMP8,MMP9,NAIP,NFKB1,NFKBIA,PIK3C2A,PIK3CB,PIK3CD,PIK3R1,PPP3R1,PTPN1,RAP2B,RHOT1,SYK,TLR4,TNFRSF1A,TNFRSF1B,VAV3,XIAP
MSP-RON Signaling In Cancer Cells Pathway	4.45	0.201	4.426	ARNT,CREB1,CREB5,ELF1,ELF2,ELK3,ETS2,FLNA,FOS,GRB2,ITGB1,JUN,MAPK1,NFKB1,NFKBIA,PIK3C2A,PIK3CB,PIK3CD,PIK3R1,PLAUR,RAP2B,REL,RPS6KA3,SMAD2,SP1,TCF4,YWHAE,YWHAG
Endoplasmic Reticulum Stress Pathway	4.41	0.429	2.121	ATF6,CALR,DNAJC3,HSP90B1,HSPA5,MAP3K5,MBTPS1,TAOK3,XBP1
Role of Tissue Factor in Cancer	4.36	0.179	3.667	ARRB1,CFL1,FOS,FYN,GNA13,HCK,HGF,IKBKB,IKBKE,ITGB1,JAK2,JUN,LIMK2,LYN,MAPK1,MMP9,NFKB1,PDIA6,PIK3C2A,PIK3CB,PIK3CD,PIK3R1,PLAUR,PLCB1,PPP2R5E,PTEN,PTPN11,PXN,RAP2B,RB1,RBL2,RPS6KA3,RPS6KC1,TGFBR2,TNFRSF1A,TNFRSF1B
LPS-stimulated MAPK Signaling	4.33	0.235	3.3	CD14,CREB1,FOS,IKBKB,IKBKE,JUN,MAP3K5,MAPK1,NFKB1,NFKBIA,PIK3C2A,PIK3CB,PIK3CD,PIK3R1,PRKCB,PRKCD,PRKD3,RAP2B,REL,TLR4
Ferroptosis Signaling Pathway	4.3	0.205	1.569	ABCA1,ACSL4,ARF1,ARF4,ARF6,CTSB,CYBB,EIF2A,FTH1,FTL,G3BP1,GCH1,HMOX1,IREB2,MACROH2A1,MAPK1,NCOA4,NFE2L2,PRKAG2,RAP2B,RB1,RBL2,SAT1,SLC3A2,SP1,SQSTM1
IL-3 Signaling	4.28	0.241	3.9	CHP1,FOS,GAB2,GRB2,JAK2,JUN,MAPK1,PIK3C2A,PIK3CB,PIK3CD,PIK3R1,PPP3R1,PRKCB,PRKCD,PRKD3,RAP2B,RAPGEF1,STAT1,STAT6
WNK Renal Signaling Pathway	4.22	0.22	1.387	ANAPC5,BIRC2,CALM1 (includes others),CBL,CUL1,CUL3,ELOB,LRRC8D,MDM2,PIK3C2A,PIK3CB,PIK3CD,PIK3R1,PRKCB,PRKCD,PRKD3,SLC12A6,SLC12A7,SUGT1,UBR2,WNK1,XIAP
Protein Kinase A Signaling	4.22	0.15	0.729	ADCY7,ADD1,AKAP13,ANAPC5,CALM1 (includes others),CAMK2D,CHP1,CREB1,CREB5,DUSP1,DUSP22,DUSP3,FLNA,GNA13,GNB4,GNG10,H3-3A/H3-3B,ITPR2,KDELR1,MAP3K1,MAPK1,MTMR3,MYL6,NFKB1,NFKBIA,PDE4B,PDIA3,PHKB,PLCB1,PLCL2,PPP1CB,PPP1CC,PPP3R1,PRKACA,PRKAG2,PRKAR1A,PRKCB,PRKCD,PRKD3,PTEN,PTPN1,PTPN11,PTPN18,PTPN2,PTPRA,PTPRC,PTPRE,PTPRJ,PXN,PYGL,REL,ROCK2,SIRPA,SMAD4,TCF4,TGFBR2,VASP,YWHAE,YWHAG
Integrin Signaling	4.17	0.176	2.401	ACTG1,ACTN1,ARF1,ARF4,ARF6,ARHGAP26,ARHGEF7,ARPC2,ARPC4,CAPN2,FNBP1,FYN,GRB2,GSN,ILK,ITGA4,ITGA5,ITGAX,ITGB1,ITGB2,MAPK1,PAK2,PFN1,PIK3C2A,PIK3CB,PIK3CD,PIK3R1,PPP1CB,PTEN,PXN,RAP2B,RAPGEF1,RHOT1,TLN1,VASP,WAS
HOTAIR Regulatory Pathway	4.16	0.189	1.512	AGO1,AGO2,AGO4,ATG3,ATG7,CD44,H3-3A/H3-3B,IRF1,KMT2A,KMT2C,MDM2,MMP25,MMP8,MMP9,NFKB1,NFKBIA,PIK3C2A,PIK3CB,PIK3CD,PIK3R1,PTEN,RBBP4,RCOR1,REL,ROCK2,SETDB1,STK38,TCF4,TLR4,XIAP
ERK5 Signaling	4.16	0.243	4.243	CREB1,CREB5,ELK4,FOS,GNA13,IL6ST,MAP3K2,MAP3K3,MAP3K8,MEF2A,MEF2C,PTPN11,RAP2B,RPS6KA3,RPS6KC1,WNK1,YWHAE,YWHAG
Hypoxia Signaling in the Cardiovascular System	4.16	0.243	0.378	ARNT,ATM,BIRC6,CREB1,CREB5,HSP90AB1,HSP90B1,JUN,MDM2,NFKBIA,PTEN,UBE2D1,UBE2D2,UBE2D3,UBE2E2,UBE2G2,UBE2I,UBE2L6
IL-17A Signaling in Fibroblasts	4.12	0.316	#NUM!	CEBPD,FOS,IKBKB,IKBKE,IL17RA,JUN,LCN2,MAPK1,NFKB1,NFKBIA,NFKBIZ,REL
JAK/STAT Signaling	4.05	0.232	2.357	FOS,GRB2,JAK2,JUN,MAPK1,NFKB1,PIAS1,PIK3C2A,PIK3CB,PIK3CD,PIK3R1,PTPN1,PTPN11,RAP2B,REL,SOCS3,STAT1,STAT2,STAT6
Ribonucleotide Reductase Signaling Pathway	4.04	0.183	3.053	ARID2,ATM,BRD7,CREB1,CREB5,CUL1,E2F3,FBXL5,FOS,H3-3A/H3-3B,HGF,JUN,MAPK1,MMP9,NFKB1,PARP12,PARP14,PARP4,PARP9,PBRM1,PIK3C2A,PIK3CB,PIK3CD,PIK3R1,RB1,SMARCD3,SP1,THBS1,TNKS,TNKS2,YBX1
Thrombopoietin Signaling	4	0.254	3.5	FOS,GAB2,GRB2,JAK2,JUN,MAPK1,PIK3C2A,PIK3CB,PIK3CD,PIK3R1,PRKCB,PRKCD,PRKD3,PTPN11,RAP2B,STAT1
Prostate Cancer Signaling	3.96	0.207	#NUM!	CDKN1B,CREB1,CREB5,E2F3,GRB2,GSTP1,HDAC4,HSP90AB1,HSP90B1,MAPK1,MDM2,NFKB1,NFKBIA,PA2G4,PIK3C2A,PIK3CB,PIK3CD,PIK3R1,PTEN,RAP2B,RB1,RBL2,REL
UVA-Induced MAPK Signaling	3.95	0.216	3.464	ATM,FOS,JUN,MAPK1,PARP12,PARP14,PARP4,PARP9,PDIA3,PIK3C2A,PIK3CB,PIK3CD,PIK3R1,PLCB1,PLCL2,RAP2B,RPS6KA3,RPS6KC1,STAT1,TNKS,TNKS2
14-3-3-mediated Signaling	3.93	0.198	3.578	BAX,CBL,CDKN1B,FOS,GRB2,JUN,MAP3K5,MAPK1,PDCD6IP,PDIA3,PIK3C2A,PIK3CB,PIK3CD,PIK3R1,PLCB1,PLCL2,PRKCB,PRKCD,PRKD3,RAP2B,SRPK2,TNFRSF1A,TUBA4A,YWHAE,YWHAG
Role of JAK family kinases in IL-6-type Cytokine Signaling	3.92	0.234	2.828	ADAM10,ADAM17,CEBPD,FOS,HSP90AB1,HSP90B1,IL27RA,IL6R,IL6ST,IRF1,JAK2,MAPK1,PIAS1,PTPN11,SERPINA1,SOCS3,STAT1,TIMP1
NGF Signaling	3.91	0.202	4.69	BAX,CREB1,CREB5,GRB2,IKBKB,IKBKE,MAP3K1,MAP3K2,MAP3K3,MAP3K5,MAP3K8,MAPK1,NFKB1,PIK3C2A,PIK3CB,PIK3CD,PIK3R1,PRKCD,PTPN11,RAP2B,REL,ROCK2,RPS6KA3,RPS6KC1
Crosstalk between Dendritic Cells and Natural Killer Cells	3.89	0.22	3.606	ACTG1,CAMK2D,CD86,FAS,HLA-A,HLA-B,HLA-C,HLA-DRA,HLA-DRB1,HLA-DRB5,HLA-E,HLA-F,IL15,LTBR,NFKB1,REL,TLN1,TLR4,TNFRSF1B,TNFSF10
Myelination Signaling Pathway	3.85	0.153	3.571	ADAM17,APH1B,ARF6,ARHGAP4,CALM1 (includes others),CHD7,CHP1,CREB1,CREB5,CYTH1,FKBP1A,FOS,FYN,GRB2,HCK,HDAC4,IGF2R,ILK,ITGB1,ITGB2,JUN,LMNB1,LYN,MAPK1,MBP,MTHFD2,NCSTN,NFKB1,NOTCH2,PIK3C2A,PIK3CB,PIK3CD,PIK3R1,PPP3R1,PRKACA,PRKAG2,PRKAR1A,PSEN1,PTEN,PTPN11,PTPRA,RAP2B,ROCK2,SMAD2,SMAD4,TCF4,XAF1,ZEB2,ZNF24
Paxillin Signaling	3.83	0.208	3.13	ACTG1,ACTN1,ARF1,ARF6,ARHGEF7,CSK,GIT2,GRB2,ITGA4,ITGA5,ITGAX,ITGB1,ITGB2,MAPK1,PAK2,PIK3C2A,PIK3CB,PIK3CD,PIK3R1,PXN,RAP2B,TLN1
Xenobiotic Metabolism Signaling	3.76	0.158	#NUM!	AHR,ALDH2,ARNT,CAMK2D,CES1,CHST11,CHST15,CITED2,CUL3,CYP1B1,DNAJC7,FTL,GSTK1,GSTO1,GSTP1,HDAC4,HMOX1,HSP90AB1,HSP90B1,MAP3K1,MAP3K2,MAP3K3,MAP3K5,MAP3K8,MAPK1,MGST2,NCOR2,NFE2L2,NFKB1,NRIP1,PIK3C2A,PIK3CB,PIK3CD,PIK3R1,PPP2R5E,PRKCB,PRKCD,PRKD3,PTGES3,RAP2B,REL,SNW1,SULT1B1
fMLP Signaling in Neutrophils	3.76	0.194	2.683	ARPC2,ARPC4,CALM1 (includes others),CHP1,CYBB,FPR2,GNA13,GNB4,GNG10,ITPR2,MAPK1,NFKB1,NFKBIA,PIK3C2A,PIK3CB,PIK3CD,PIK3R1,PLCB1,PPP3R1,PRKCB,PRKCD,PRKD3,RAP2B,REL,WAS
Colorectal Cancer Metastasis Signaling	3.75	0.159	4.004	ADCY7,ARRB1,BAX,FNBP1,FOS,GNA13,GNB4,GNG10,GRB2,GRK3,IFNGR1,IL6R,IL6ST,JAK2,JUN,LRP1,MAPK1,MMP25,MMP8,MMP9,NFKB1,PIK3C2A,PIK3CB,PIK3CD,PIK3R1,PRKACA,PRKAG2,PRKAR1A,RAP2B,REL,RHOT1,SMAD2,SMAD4,STAT1,TCF4,TGFBR2,TLR1,TLR2,TLR4,TLR5,TLR8,TNFRSF1A
IL-13 Signaling Pathway	3.72	0.2	3.128	ARG1,CD36,CHI3L1,DUSP1,FAM120A,FOSL2,FYN,HCK,IL13RA1,IL17RA,JAK2,JUN,LYN,MAPK1,PIK3C2A,PIK3CB,PIK3CD,PIK3R1,PRKCD,ROCK2,SOCS3,STAT1,STAT6
Aldosterone Signaling in Epithelial Cells	3.72	0.179	3.742	DNAJA1,DNAJB12,DNAJB14,DNAJB6,DNAJC10,DNAJC13,DNAJC15,DNAJC3,DNAJC5,DNAJC7,DUSP1,HSP90AB1,HSP90B1,HSPA4,HSPA5,HSPA8,ITPR2,MAPK1,PDIA3,PI4KA,PIK3C2A,PIK3CB,PIK3CD,PIK3R1,PIP4K2A,PLCB1,PLCL2,PRKCB,PRKCD,PRKD3
Acute Phase Response Signaling	3.7	0.174	3.402	FOS,FTL,GRB2,HMOX1,HNRNPK,HP,IKBKB,IKBKE,IL6R,IL6ST,JAK2,JUN,MAP3K1,MAP3K5,MAPK1,MYD88,NFKB1,NFKBIA,ORM1,PIK3CB,PIK3CD,PIK3R1,PTPN11,RAP2B,REL,SERPINA1,SERPING1,SOCS3,SOD2,TCF4,TNFRSF1A,TNFRSF1B
Sumoylation Pathway	3.69	0.208	0.5	FAS,FNBP1,FOS,JUN,MAP3K5,MDM2,NFKB1,NFKBIA,PIAS1,RCOR1,RHOT1,SENP6,SERBP1,SMAD4,SP1,SP100,SP3,SUMO2,UBE2I,XIAP,ZNF217
FAT10 Signaling Pathway	3.68	0.259	1	HTT,PSMA3,PSMA4,PSMA6,PSMB10,PSMB6,PSMB8,PSMB9,PSMD1,PSMD2,PSME1,PSME2,PSMF1,SQSTM1
ABRA Signaling Pathway	3.62	0.216	0.688	ACTG1,ACTN1,CFL1,CHP1,DIAPH1,FOS,GSN,ITGB1,JUND,LIMK2,MEF2A,MEF2C,MMP9,PPP3R1,ROCK2,SVIL,TPM1,TPM3,TPM4
Senescence Pathway	3.58	0.153	3.618	ANAPC5,ASXL2,ATM,CALM1 (includes others),CAPN2,CDKN1B,CHP1,DLD,DMTF1,E2F3,ELF1,ELF2,ELK3,ETS2,GADD45A,GADD45B,HBP1,HIPK2,IKBKB,IKBKE,ITPR2,ITSN2,JUN,MAPK1,MDM2,NFKB1,PDK3,PDK4,PIK3C2A,PIK3CB,PIK3CD,PIK3R1,PPP2R5E,PPP3R1,PTEN,RAP2B,RB1,RBL2,SMAD2,SMAD4,SOD2,SQSTM1,TGFBR2,TLR2,ZFP36L1
Chaperone Mediated Autophagy Signaling Pathway	3.56	0.141	-0.384	APP,ATP6AP1,ATP6AP2,ATP6V0A1,ATP6V0E1,ATP6V1A,ATP6V1B2,ATP6V1C1,CASP1,CHP1,CTSA,EEF1A1,EIF4H,FCER1G,FLT3,HSP90AB1,HSP90B1,HSPA4,HSPA5,HSPA8,HTT,IDH1,IKBKB,IL17RA,ITCH,LAMP2,LRRK2,MAPK1,MAPKAP1,MDM2,MEF2A,MMP25,MMP8,MMP9,MTRNR2L12,NCOR1,NCOR2,NFE2L2,NFKB1,NFKBIA,NLRP3,PARK7,PIK3C2A,PIK3CB,PIK3CD,PIK3R1,PPP3R1,PRKAG2,PSMA3,PSMA4,PSMA6,PSMB10,PSMB6,PSMB8,PSMB9,PSME1,PSME2,RAB11A,RARA,SNX10,TPT1
Role of JAK1, JAK2 and TYK2 in Interferon Signaling	3.56	0.346	1.342	IFNAR1,IFNGR1,IFNGR2,JAK2,NFKB1,PTPN2,REL,STAT1,STAT2
Gαq Signaling	3.54	0.177	4.082	BTK,CALM1 (includes others),CHP1,CSK,FNBP1,GNA13,GNB4,GNG10,HMOX1,IKBKB,IKBKE,ITPR2,MAPK1,NFKB1,NFKBIA,PIK3C2A,PIK3CB,PIK3CD,PIK3R1,PLCB1,PLD3,PPP3R1,PRKCB,PRKCD,PRKD3,REL,RGS2,RHOT1,ROCK2
Macropinocytosis Signaling	3.49	0.224	3.742	ABI1,ANKFY1,ARF6,CD14,CSF1R,HGF,ITGA5,ITGB1,ITGB2,PIK3C2A,PIK3CB,PIK3CD,PIK3R1,PRKCB,PRKCD,PRKD3,RAP2B
MYC Mediated Apoptosis Signaling	3.47	0.26	1.387	BAX,CASP8,FAS,IKBKB,IKBKE,MAX,MDM2,NFKB1,PRKACA,PRKAG2,PRKAR1A,TNFRSF1A,TNFRSF1B
IL-8 Signaling	3.45	0.165	3.9	BAX,CYBB,DEFA1 (includes others),FNBP1,FOS,GNA13,GNB4,GNG10,HMOX1,IKBKB,IKBKE,IQGAP1,IRAK3,ITGAX,ITGB2,JUN,LIMK2,MAPK1,MMP9,NFKB1,NFKBIA,PAK2,PIK3C2A,PIK3CB,PIK3CD,PIK3R1,PLD3,PRKCB,PRKCD,PRKD3,RAP2B,RHOT1,ROCK2,VASP
GM-CSF Signaling	3.43	0.229	3.873	CAMK2D,GRB2,HCK,JAK2,LYN,MAPK1,PIK3C2A,PIK3CB,PIK3CD,PIK3R1,PPP3R1,PRKCB,PTPN11,RAP2B,RUNX1,STAT1
PEDF Signaling	3.42	0.214	3	CASP8,FAS,IKBKB,IKBKE,MAPK1,NFKB1,NFKBIA,PIK3C2A,PIK3CB,PIK3CD,PIK3R1,RAP2B,REL,ROCK2,SOD2,TCF12,TCF4,WASF2
Oxidative Phosphorylation	3.39	0.198	3.273	ATP5F1A,ATP5F1B,ATP5F1C,ATP5F1D,ATP5F1E,ATP5MC2,ATP5MC3,COX6C,MT-CO1,MT-CO2,MT-CO3,MT-CYB,MT-ND3,MT-ND4,MT-ND4L,MT-ND5,NDUFA10,NDUFA4,NDUFS2,NDUFV2,UQCR11
Renin-Angiotensin Signaling	3.38	0.19	4.025	ADCY7,FOS,GRB2,ITPR2,JAK2,JUN,MAP3K1,MAPK1,NFKB1,PAK2,PIK3C2A,PIK3CB,PIK3CD,PIK3R1,PRKACA,PRKAG2,PRKAR1A,PRKCB,PRKCD,PRKD3,RAP2B,REL,STAT1
NF-κB Activation by Viruses	3.35	0.218	4	CD4,IKBKB,IKBKE,ITGB1,MAP3K1,MAPK1,NFKB1,NFKBIA,PIK3C2A,PIK3CB,PIK3CD,PIK3R1,PRKCB,PRKCD,PRKD3,RAP2B,REL
Renal Cell Carcinoma Signaling	3.35	0.218	3.051	ARNT,ELOB,FOS,GRB2,HGF,JUN,MAPK1,PAK2,PIK3C2A,PIK3CB,PIK3CD,PIK3R1,PTPN11,RAP2B,RAPGEF1,UBA52,UBC
Apelin Endothelial Signaling Pathway	3.25	0.18	2.985	ADCY7,ARNT,CALM1 (includes others),FOS,GNA13,GNB4,GNG10,HDAC4,JUN,MAPK1,MEF2A,MEF2C,NFKB1,PIK3C2A,PIK3CB,PIK3CD,PIK3R1,PLCB1,PRKAG2,PRKCB,PRKCD,PRKD3,RAP2B,REL,SP1
Cardiac Hypertrophy Signaling (Enhanced)	3.23	0.132	6.53	ADCY7,AKAP13,ATF6,ATP2A2,ATP2A3,CALM1 (includes others),CAMK2D,CHP1,CYBB,DIAPH1,DIAPH2,GNA13,GNB4,GNG10,HDAC4,IFNAR1,IKBKB,IKBKE,IL10RA,IL13RA1,IL15,IL17RA,IL18RAP,IL27RA,IL6R,IL6ST,ITGA4,ITGA5,ITGAX,ITGB1,ITGB2,ITPR2,JAK2,JUN,MAP3K1,MAP3K2,MAP3K20,MAP3K3,MAP3K5,MAP3K8,MAPK1,MEF2A,MEF2C,MKNK1,NFKB1,PDE4B,PDIA3,PIK3C2A,PIK3CB,PIK3CD,PIK3R1,PLCB1,PLCL2,PPP3R1,PRKACA,PRKAG2,PRKAR1A,PRKCB,PRKCD,PRKD3…
Pancreatic Adenocarcinoma Signaling	3.23	0.185	2.673	CDKN1B,E2F3,GRB2,HDAC4,HMOX1,JAK2,MAPK1,MDM2,MMP9,NFKB1,PA2G4,PIK3C2A,PIK3CB,PIK3CD,PIK3R1,PLD3,RB1,RBL2,REL,SMAD2,SMAD4,STAT1,TGFBR2
P2Y Purigenic Receptor Signaling Pathway	3.21	0.182	4.146	ADCY7,CREB1,CREB5,FOS,GNB4,GNG10,JUN,MAPK1,NFKB1,PDIA3,PIK3C2A,PIK3CB,PIK3CD,PIK3R1,PLCB1,PLCL2,PRKACA,PRKAG2,PRKAR1A,PRKCB,PRKCD,PRKD3,RAP2B,REL
Iron homeostasis signaling pathway	3.21	0.182	#NUM!	ARNT,ATP6AP1,ATP6AP2,ATP6V0A1,ATP6V0E1,ATP6V1A,ATP6V1B2,ATP6V1C1,CD163,CUL1,FBXL5,FTH1,FTL,HMOX1,HP,IL6R,IREB2,JAK2,LRP1,MAPK1,SLC11A1,SLC25A37,SMAD2,SMAD4
Apoptosis Signaling	3.2	0.196	0.229	ACIN1,BAX,BIRC2,BIRC6,CAPN2,CASP8,FAS,IKBKB,IKBKE,MAP3K5,MAPK1,NAIP,NFKB1,NFKBIA,RAP2B,REL,SPTAN1,TNFRSF1A,TNFRSF1B,XIAP
Prolactin Signaling	3.18	0.2	3.441	FOS,FYN,GRB2,IRF1,JAK2,JUN,MAPK1,PIK3C2A,PIK3CB,PIK3CD,PIK3R1,PRKCB,PRKCD,PRKD3,PTPN11,RAP2B,SOCS3,SP1,STAT1
Cell Cycle: G1/S Checkpoint Regulation	3.15	0.224	0.577	ATM,CDKN1B,CDKN2D,CUL1,E2F3,FBXL5,HDAC4,MAX,MDM2,PA2G4,RB1,RBL2,RPL11,RPL5,SMAD4
FLT3 Signaling in Hematopoietic Progenitor Cells	3.15	0.21	4.123	CBL,CREB1,CREB5,FLT3,GAB2,GRB2,MAPK1,PIK3C2A,PIK3CB,PIK3CD,PIK3R1,PTPN11,RAP2B,RPS6KA3,STAT1,STAT2,STAT6
Signaling by Rho Family GTPases	3.13	0.151	3.889	ACTG1,ARHGEF3,ARHGEF7,ARPC2,ARPC4,CDC42EP3,CFL1,CLIP1,CYBB,CYFIP1,EZR,FNBP1,FOS,GNA13,GNB4,GNG10,IQGAP1,ITGA4,ITGA5,ITGAX,ITGB1,ITGB2,JUN,LIMK2,MAP3K20,MAPK1,MSN,MYL6,NFKB1,PAK2,PI4KA,PIK3C2A,PIK3CB,PIK3CD,PIK3R1,PIP4K2A,REL,RHOT1,ROCK2,WAS
Germ Cell-Sertoli Cell Junction Signaling	3.1	0.169	#NUM!	ACTG1,ACTN1,CFL1,CTNNA1,FNBP1,GSN,ILK,IQGAP1,ITGB1,LIMK2,MAP3K1,MAP3K2,MAP3K3,MAP3K5,MAP3K8,MAPK1,PAK2,PIK3C2A,PIK3CB,PIK3CD,PIK3R1,PXN,RAB8B,RAP2B,RHOT1,TGFBR2,TNFRSF1A,TUBA4A
PPAR Signaling	3.09	0.192	-2.065	CITED2,FOS,GRB2,HSP90AB1,HSP90B1,IKBKB,IKBKE,IL18RAP,JUN,MAPK1,NCOR1,NCOR2,NFKB1,NFKBIA,NRIP1,RAP2B,REL,SNW1,TNFRSF1A,TNFRSF1B
Leptin Signaling in Obesity	3.08	0.213	2.333	ADCY7,GRB2,JAK2,MAPK1,PDIA3,PIK3C2A,PIK3CB,PIK3CD,PIK3R1,PLCB1,PLCL2,PRKACA,PRKAG2,PRKAR1A,PTPN11,SOCS3
CD27 Signaling in Lymphocytes	3.04	0.236	2.53	CASP8,FOS,IKBKB,IKBKE,JUN,MAP3K1,MAP3K2,MAP3K3,MAP3K5,MAP3K8,NFKB1,NFKBIA,REL
Telomerase Signaling	3.03	0.19	3.742	ELF1,ELF2,ELK3,ETS2,GRB2,HDAC4,HSP90AB1,HSP90B1,MAPK1,PIK3C2A,PIK3CB,PIK3CD,PIK3R1,PPP2R5E,PTGES3,RAP2B,RB1,SP1,TEP1,TPP1
Activin Inhibin Signaling Pathway	3.02	0.158	4.352	CDKN1B,CXCR4,FOS,FOSL2,IKBKB,IKBKE,IL18RAP,JUN,LIMK2,MAP3K1,MAPK1,MAX,MDM2,MXD1,MYD88,NFKB1,NFKBIA,PIK3C2A,PIK3CB,PIK3CD,PIK3R1,ROCK2,SMAD2,SMAD4,TCF4,TLR1,TLR2,TLR4,TLR5,TLR8,TNFRSF1A,TNFRSF1B,TNFSF13B
Calcium Transport I	3.01	0.5	1.342	ANXA5,ATP2A2,ATP2A3,ATP2B1,ATP2B4
p53 Signaling	3	0.194	0.775	ATM,BAX,FAS,GADD45A,GADD45B,HIPK2,JUN,MDM2,MDM4,PIAS1,PIK3C2A,PIK3CB,PIK3CD,PIK3R1,PRKDC,PTEN,RB1,THBS1,TP53BP2
IL-6 Signaling	2.98	0.178	3.273	CD14,FOS,GRB2,IKBKB,IKBKE,IL18RAP,IL6R,IL6ST,JAK2,JUN,MAPK1,NFKB1,NFKBIA,PIK3C2A,PIK3CB,PIK3CD,PIK3R1,PTPN11,RAP2B,REL,SOCS3,TNFRSF1A,TNFRSF1B
Semaphorin Neuronal Repulsive Signaling Pathway	2.97	0.172	-1.225	CD44,CFL1,DPYSL2,FYN,ITGA4,ITGA5,ITGAX,ITGB1,ITGB2,LIMK2,MICAL1,MYL6,PAK2,PDE4B,PIK3C2A,PIK3CB,PIK3CD,PIK3R1,PPP1CB,PRKACA,PRKAG2,PRKAR1A,ROCK2,SEMA4D,VCAN
Hepatic Fibrosis Signaling Pathway	2.95	0.136	3.394	CALM1 (includes others),CCDC88A,CDKN1B,CREB1,CREB5,CSNK1A1,CSNK1G2,CYBB,FNBP1,FOS,FTH1,FTL,IKBKB,IKBKE,IL17RA,IL18RAP,IRAK3,ITGA4,ITGA5,ITGAX,ITGB1,ITGB2,JAK2,JUN,LRP1,MAPK1,MYD88,MYL6,NFKB1,NFKBIA,PIK3C2A,PIK3CB,PIK3CD,PIK3R1,PRKACA,PRKAG2,PRKAR1A,PRKCB,PRKCD,PRKD3,PTEN,RAP2B,REL,RHOT1,ROCK2,SMAD2,SMAD4,SOD2,SP1,TCF4,TGFBR2,TIMP1,TLR4,TNFRSF1A,TNFRSF1B,TRPM7
Glioma Signaling	2.94	0.18	2.673	CALM1 (includes others),CAMK2D,CDKN2D,E2F3,GRB2,HDAC4,IDH1,IGF2R,MAPK1,MDM2,PA2G4,PIK3C2A,PIK3CB,PIK3CD,PIK3R1,PRKCB,PRKCD,PRKD3,PTEN,RAP2B,RB1,RBL2
Xenobiotic Metabolism General Signaling Pathway	2.93	0.174	4.491	AHR,ARNT,CUL3,FTL,GSTK1,GSTO1,GSTP1,HMOX1,MAP3K1,MAP3K2,MAP3K3,MAP3K5,MAP3K8,MAPK1,MGST2,NFE2L2,PIK3C2A,PIK3CB,PIK3CD,PIK3R1,PRKCB,PRKCD,PRKD3,RAP2B
Cell Cycle: G2/M DNA Damage Checkpoint Regulation	2.91	0.24	-1.265	ATM,CUL1,FBXL5,GADD45A,HIPK2,MDM2,MDM4,PPM1D,PRKDC,TRIP12,YWHAE,YWHAG
FAT10 Cancer Signaling Pathway	2.91	0.24	2.714	CXCR4,EEF1A1,IKBKB,IKBKE,NFKB1,NFKBIA,REL,SMAD2,SMAD4,TGFBR2,TNFRSF1A,TNFRSF1B
SNARE Signaling Pathway	2.84	0.174	2.294	ADCY7,CALM1 (includes others),CAMK2D,DNAJC5,HSPA8,MYL6,NSF,PRKACA,PRKAG2,PRKAR1A,RAB11A,RAB27A,RAB2A,RAB6A,RAB7A,RAB8A,SNAP23,SNAP29,STX16,STXBP2,VAMP2,VTI1A,VTI1B
Small Cell Lung Cancer Signaling	2.81	0.191	1.897	BIRC2,CDKN1B,E2F3,HDAC4,IKBKB,IKBKE,MAX,NFKB1,NFKBIA,PA2G4,PIK3C2A,PIK3CB,PIK3CD,PIK3R1,PTEN,RB1,RBL2,REL
Gα12/13 Signaling	2.8	0.173	3.71	BTK,GNA13,IKBKB,IKBKE,JUN,LPAR6,MAP3K1,MAP3K5,MAPK1,MEF2A,MEF2C,MYL6,NFKB1,NFKBIA,PIK3C2A,PIK3CB,PIK3CD,PIK3R1,PXN,RAP2B,REL,ROCK2,VAV3
CXCR4 Signaling	2.77	0.163	3.128	ADCY7,CD4,CXCR4,ELMO1,FNBP1,FOS,GNA13,GNB4,GNG10,ITPR2,JUN,LYN,MAPK1,MYL6,PAK2,PIK3C2A,PIK3CB,PIK3CD,PIK3R1,PLCB1,PRKCB,PRKCD,PRKD3,PXN,RAP2B,RHOT1,ROCK2
UVB-Induced MAPK Signaling	2.75	0.231	2.714	FOS,H3-3A/H3-3B,JUN,MAPK1,PIK3C2A,PIK3CB,PIK3CD,PIK3R1,PRKCB,PRKCD,PRKD3,RPS6KA3
ERBB4 Signaling	2.74	0.212	3.317	ADAM17,APH1B,GRB2,MAPK1,NCSTN,PIK3C2A,PIK3CB,PIK3CD,PIK3R1,PRKCB,PRKCD,PRKD3,PSEN1,RAP2B
Regulation Of The Epithelial Mesenchymal Transition By Growth Factors Pathway	2.73	0.156	4.271	DOCK10,FOS,GRB2,HGF,IKBKB,IKBKE,IL6R,JAK2,JUN,LATS1,MAP3K1,MAPK1,MMP9,NFKB1,PIK3C2A,PIK3CB,PIK3CD,PIK3R1,PTPN11,RAP2B,REL,SMAD2,SMAD4,TGFBR2,TNFRSF1A,TNFRSF1B,TNFSF10,TNFSF13,TNFSF13B,ZEB2
Type II Diabetes Mellitus Signaling	2.72	0.166	3.771	ACSL1,ACSL3,ACSL4,CD36,IKBKB,IKBKE,ITPR2,MAP3K1,MAP3K5,MAPK1,NFKB1,NFKBIA,NSMAF,PIK3C2A,PIK3CB,PIK3CD,PIK3R1,PRKAG2,PRKCB,PRKCD,PRKD3,REL,SOCS3,TNFRSF1A,TNFRSF1B
IL-1 Signaling	2.71	0.188	3.051	ADCY7,FOS,GNA13,GNB4,GNG10,IKBKB,IKBKE,IRAK3,JUN,MAP3K1,MAPK1,MYD88,NFKB1,NFKBIA,PRKACA,PRKAG2,PRKAR1A,REL
Role of JAK1 and JAK3 in γc Cytokine Signaling	2.67	0.209	#NUM!	GRB2,IL15,JAK2,MAPK1,PIK3C2A,PIK3CB,PIK3CD,PIK3R1,PTPN11,RAP2B,SOCS3,STAT1,STAT6,SYK
T Cell Receptor Signaling	2.67	0.135	5.374	B2M,CALM1 (includes others),CBL,CD4,CD86,CDKN1B,CHP1,CSK,FCER1G,FOS,FYB1,FYN,GRB2,HLA-A,HLA-B,HLA-C,HLA-DMA,HLA-DMB,HLA-DPA1,HLA-DPB1,HLA-DQA1,HLA-DQA2,HLA-DQB1,HLA-DRA,HLA-DRB1,HLA-DRB5,HLA-E,HLA-F,IKBKB,IKBKE,ITGB1,ITGB2,JUN,LCP2,MALT1,MAP3K1,MAPK1,NFKB1,NFKBIA,PAG1,PIK3C2A,PIK3CB,PIK3CD,PIK3R1,PPP3R1,PTPN11,PTPRC,RAP2B,REL,TCF4,VAV3
Role of NFAT in Cardiac Hypertrophy	2.64	0.15	4.914	ADCY7,CALM1 (includes others),CAMK2D,CHP1,CSNK1A1,GNB4,GNG10,GRB2,HDAC4,IL6R,IL6ST,ITPR2,MAP3K1,MAPK1,MEF2A,MEF2C,PDIA3,PIK3C2A,PIK3CB,PIK3CD,PIK3R1,PLCB1,PLCL2,PPP3R1,PRKACA,PRKAG2,PRKAR1A,PRKCB,PRKCD,PRKD3,RAP2B,SLC8A1,TGFBR2
IGF-1 Signaling	2.64	0.181	3	FOS,GRB2,IGFBP7,JAK2,JUN,MAPK1,PIK3C2A,PIK3CB,PIK3CD,PIK3R1,PRKACA,PRKAG2,PRKAR1A,PTPN11,PXN,RAP2B,SOCS3,YWHAE,YWHAG
Tumor Microenvironment Pathway	2.63	0.157	0.577	ARG1,CD44,CXCR4,FAS,FOS,HGF,HLA-A,HLA-B,HLA-C,HLA-E,HLA-F,IL6R,ITGA5,JAK2,JUN,LGALS9,MAPK1,MMP25,MMP8,MMP9,NFKB1,PIK3C2A,PIK3CB,PIK3CD,PIK3R1,RAP2B,REL,TNFRSF1A
CTLA4 Signaling in Cytotoxic T Lymphocytes	2.61	0.134	-2.021	AHR,AP1B1,AP1G1,AP1S2,AP2A1,AP2A2,ARF1,B2M,CD86,CLTA,CLTC,FCER1G,FOS,FYB1,FYN,GRB2,HCK,HLA-A,HLA-B,HLA-C,HLA-DMA,HLA-DMB,HLA-DPA1,HLA-DPB1,HLA-DQA1,HLA-DQA2,HLA-DQB1,HLA-DRA,HLA-DRB1,HLA-DRB5,HLA-E,HLA-F,HMOX1,ITGB1,ITGB2,JUN,LCP2,LYN,MALT1,MAPK1,NFKB1,PIK3C2A,PIK3CB,PIK3CD,PIK3R1,PLD3,PPP2R5E,PTPN11,RAP2B,VAV3
HIF1α Signaling	2.61	0.152	1.976	ARNT,CAMK2D,CHP1,CYBB,ELOB,GPI,HGF,HK1,HMOX1,HSPA4,HSPA5,HSPA8,IL6R,JUN,LDHB,MAPK1,MDM2,MKNK1,MMP25,MMP8,MMP9,PIK3C2A,PIK3CB,PIK3CD,PIK3R1,PPP3R1,PRKCB,PRKCD,PRKD3,RAP2B,SAT1
Reelin Signaling in Neurons	2.58	0.167	3.71	APP,ARHGEF3,ARHGEF40,ARHGEF7,ARPC2,ARPC4,CAMK2D,CFL1,FYN,HCK,ITGA5,ITGB1,LYN,MAPK1,MAPK8IP3,PAFAH1B1,PDK3,PDK4,PIK3C2A,PIK3CB,PIK3CD,PIK3R1,RAPGEF1
GNRH Signaling	2.57	0.154	4.2	ADCY7,CALM1 (includes others),CAMK2D,CREB1,CREB5,FOS,GNB4,GNG10,GRB2,ITPR2,JUN,MAP3K1,MAP3K2,MAP3K3,MAP3K5,MAP3K8,MAPK1,NFKB1,PAK2,PLCB1,PRKACA,PRKAG2,PRKAR1A,PRKCB,PRKCD,PRKD3,PXN,RAP2B,REL
Heme Degradation	2.57	0.75	#NUM!	BLVRA,BLVRB,HMOX1
Glutathione Redox Reactions II	2.57	0.75	#NUM!	GSR,PDIA3,TXNDC12
Ceramide Signaling	2.57	0.187	0.535	CERK,CTSD,FOS,JUN,KSR1,MAP3K1,NFKB1,NSMAF,PIK3C2A,PIK3CB,PIK3CD,PIK3R1,PPP2R5E,RAP2B,REL,TNFRSF1A,TNFRSF1B
TR/RXR Activation	2.54	0.19	#NUM!	BCL3,ENO1,HP,MDM2,NCOA3,NCOA4,NCOA6,NCOR1,NCOR2,NRGN,PIK3C2A,PIK3CB,PIK3CD,PIK3R1,TBL1XR1,UCP2
Neuregulin Signaling	2.54	0.174	2.309	ADAM17,CDKN1B,ERBIN,GRB2,HSP90AB1,HSP90B1,ITGA4,ITGA5,ITGAX,ITGB1,ITGB2,MAPK1,PIK3R1,PRKCB,PRKCD,PRKD3,PSEN1,PTEN,PTPN11,RAP2B
CSDE1 Signaling Pathway	2.53	0.218	1.265	AGO1,AGO2,AGO4,CSDE1,DCP2,DDX6,FOS,FUS,PABPC1,PTEN,PUM1,RPL9
IL-9 Signaling	2.53	0.257	1.414	BCL3,NFKB1,PIK3C2A,PIK3CB,PIK3CD,PIK3R1,REL,SOCS3,STAT1
Dendritic Cell Maturation	2.52	0.132	6.788	B2M,CD1D,CD58,CD86,CREB1,CREB5,FCER1G,FCGR1A,FCGR1BP,FCGR2A,FCGR3A/FCGR3B,HLA-A,HLA-B,HLA-C,HLA-DMA,HLA-DMB,HLA-DPA1,HLA-DPB1,HLA-DQA1,HLA-DQA2,HLA-DQB1,HLA-DRA,HLA-DRB1,HLA-DRB5,HLA-E,HLA-F,IFNAR1,IKBKB,IKBKE,IL15,IRF8,JAK2,LTBR,MAPK1,MYD88,NFKB1,NFKBIA,PDIA3,PIK3C2A,PIK3CB,PIK3CD,PIK3R1,PLCB1,PLCL2,REL,STAT1,STAT2,TLR2,TLR4,TNFRSF1A,TNFRSF1B
Epithelial Adherens Junction Signaling	2.52	0.16	1.4	ARPC2,ARPC4,CFL1,CTNNA1,DIAPH1,FYN,HGF,IQGAP1,LATS1,LIMK2,NOTCH2,PAK2,PPP2R5E,PRKAG2,PTEN,RAP2B,RAPGEF1,ROCK2,STK3,STK4,TCF4,TGFBR2,WAS,YWHAE,YWHAG
Neuropathic Pain Signaling In Dorsal Horn Neurons	2.5	0.18	4.243	CAMK2D,CREB1,FOS,ITPR2,MAPK1,PDIA3,PIK3C2A,PIK3CB,PIK3CD,PIK3R1,PLCB1,PLCL2,PRKACA,PRKAG2,PRKAR1A,PRKCB,PRKCD,PRKD3
April Mediated Signaling	2.48	0.238	1.667	FOS,IKBKB,IKBKE,JUN,MAP3K1,MAPK1,NFKB1,NFKBIA,REL,TNFSF13
Activation of IRF by Cytosolic Pattern Recognition Receptors	2.47	0.206	1.155	ADAR,IFIT2,IFNAR1,IKBKB,IKBKE,IRF7,JUN,NFKB1,NFKBIA,PPIB,REL,STAT1,STAT2
CNTF Signaling	2.46	0.214	3.464	GRB2,IL6ST,JAK2,MAPK1,PIK3C2A,PIK3CB,PIK3CD,PIK3R1,PTPN11,RAP2B,RPS6KA3,STAT1
ID1 Signaling Pathway	2.46	0.15	2.556	ABI1,APP,ATF6,BAX,BCL3,CDKN1B,CUL3,FYN,GSPT1,HCK,IL6R,LYN,MAPK1,MDM2,MMP9,NFKB1,PARK7,PIK3C2A,PIK3CB,PIK3CD,PIK3R1,PLXNB2,PTEN,RAP2B,S100A9,SMAD2,SMAD4,TGFBR2,TNFRSF1A,TNFRSF1B
TWEAK Signaling	2.44	0.25	0	BIRC2,CASP8,IKBKB,IKBKE,NAIP,NFKB1,NFKBIA,REL,XIAP
Growth Hormone Signaling	2.43	0.197	3.207	FOS,JAK2,MAPK1,PIK3C2A,PIK3CB,PIK3CD,PIK3R1,PRKCB,PRKCD,PRKD3,RPS6KA3,RPS6KC1,SOCS3,STAT1
Granzyme A Signaling	2.43	0.197	-2.673	ANP32A,CASP1,HMGB2,LMNB1,MBP,MT-ND3,MT-ND4,MT-ND4L,MT-ND5,NDUFA10,NDUFA4,NDUFS2,NDUFV2,SET
Cardiac Hypertrophy Signaling	2.41	0.142	4.352	ADCY7,ADSS2,CALM1 (includes others),CHP1,CREB1,FNBP1,GNA13,GNB4,GNG10,GRB2,IL6R,JUN,MAP3K1,MAP3K2,MAP3K3,MAP3K5,MAP3K8,MAPK1,MEF2A,MEF2C,MYL6,PDIA3,PIK3C2A,PIK3CB,PIK3CD,PIK3R1,PLCB1,PLCL2,PPP3R1,PRKACA,PRKAG2,PRKAR1A,RAP2B,RHOT1,ROCK2,TGFBR2
B Cell Activating Factor Signaling	2.4	0.233	1.89	FOS,IKBKB,IKBKE,JUN,MAP3K1,MAPK1,NFKB1,NFKBIA,REL,TNFSF13B
Xenobiotic Metabolism AHR Signaling Pathway	2.4	0.19	1.604	AHR,ALDH2,ARNT,CYP1B1,GSTK1,GSTO1,GSTP1,HDAC4,HSP90AB1,HSP90B1,MGST2,NFKB1,NRIP1,PTGES3,REL
3-phosphoinositide Biosynthesis	2.39	0.149	5	ATP1A1,DUSP1,FIG4,IPMK,ITPK1,NUDT3,PI4KA,PIK3C2A,PIK3CB,PIK3CD,PIK3R1,PIP4K2A,PPP1CB,PPP1CC,PPP2R5E,PPP3R1,PPTC7,PTEN,PTPN1,PTPN11,PTPN2,PTPRC,PTPRJ,RNGTT,SACM1L,SET,SIRPA,SOCS3,SSH2,TNS3
Hepatic Cholestasis	2.39	0.151	#NUM!	ABCC1,ADCY7,CD14,IKBKB,IKBKE,IL15,IL18RAP,IRAK3,JUN,LY96,MYD88,NFKB1,NFKBIA,PRKACA,PRKAG2,PRKAR1A,PRKCB,PRKCD,PRKD3,RARA,REL,SLCO3A1,TLR4,TNFRSF1A,TNFRSF1B,TNFSF10,TNFSF13,TNFSF13B
Notch Signaling	2.35	0.243	1.134	ADAM17,APH1B,LFNG,MAML2,MAML3,NCSTN,NOTCH2,NUMB,PSEN1
Estrogen-Dependent Breast Cancer Signaling	2.35	0.188	2.887	CREB1,CREB5,FOS,HSD17B11,HSD17B4,JUN,MAPK1,NFKB1,PIK3C2A,PIK3CB,PIK3CD,PIK3R1,RAP2B,REL,SP1
Role of Hypercytokinemia/hyperchemokinemia in the Pathogenesis of Influenza	2.35	0.188	3.873	CASP1,IFIT2,IFIT3,IFNAR1,IRF7,MX1,MYD88,NFKB1,NLRP3,OAS1,OAS2,OAS3,STAT1,STAT2,TLR4
Regulation of Cellular Mechanics by Calpain Protease	2.33	0.182	2.53	ACTN1,CAPN2,CAST,CDKN1B,EZR,GRB2,ITGA4,ITGA5,ITGAX,ITGB1,ITGB2,MAPK1,PXN,RAP2B,RB1,TLN1
MIF Regulation of Innate Immunity	2.33	0.227	2.333	CD14,CD74,FOS,JUN,LY96,MAPK1,NFKB1,NFKBIA,REL,TLR4
CD28 Signaling in T Helper Cells	2.33	0.135	2.887	ARPC2,ARPC4,CALM1 (includes others),CD4,CD86,CHP1,CSK,FCER1G,FOS,FYN,GRB2,HLA-A,HLA-B,HLA-DMA,HLA-DMB,HLA-DPA1,HLA-DPB1,HLA-DQA1,HLA-DQA2,HLA-DQB1,HLA-DRA,HLA-DRB1,HLA-DRB5,IKBKB,IKBKE,ITPR2,JUN,LCP2,MALT1,MAP3K1,NFKB1,NFKBIA,PIK3C2A,PIK3CB,PIK3CD,PIK3R1,PPP3R1,PTPN11,PTPRC,REL,SYK,WAS
Role of Osteoblasts, Osteoclasts and Chondrocytes in Rheumatoid Arthritis	2.31	0.144	#NUM!	ADAM17,BIRC2,CALM1 (includes others),CBL,CHP1,CSF1R,CSNK1A1,CSNK1G2,FOS,GSN,IKBKB,IKBKE,IL18RAP,ITGA5,JUN,LRP1,MAP3K5,MAPK1,MMP8,NAIP,NFKB1,NFKBIA,PIK3C2A,PIK3CB,PIK3CD,PIK3R1,PPP3R1,SMAD4,TCF4,TNFRSF1A,TNFRSF1B,XIAP
CD40 Signaling	2.29	0.197	1.732	FOS,IKBKB,IKBKE,JUN,MAPK1,NFKB1,NFKBIA,PIK3C2A,PIK3CB,PIK3CD,PIK3R1,REL,TNFAIP3
Osteoarthritis Pathway	2.28	0.142	1.877	ANXA2,ANXA5,CASP1,CASP4,CASP8,CREB1,CREB5,CTNNA1,HDAC4,IL18RAP,ITGA4,ITGA5,ITGAX,ITGB1,ITGB2,LRP1,MEF2C,MMP9,NFKB1,PRKAG2,REL,S100A8,S100A9,SIK3,SMAD2,SMAD4,SP1,TCF4,TGFBR2,TLR2,TLR4,TNFRSF1A,TNFRSF1B
Axonal Guidance Signaling	2.24	0.124	#NUM!	ADAM10,ADAM17,ADAM9,ADAMTS2,ARHGEF7,ARPC2,ARPC4,CFL1,CHP1,CXCR4,DPYSL2,ERAP2,FYN,GNA13,GNB4,GNG10,GRB2,HERC2,ITGA4,ITGA5,ITGAX,ITGB1,ITGB2,KLC1,LIMK2,LNPEP,MAPK1,MICAL1,MKNK1,MMP25,MMP8,MMP9,MYL6,MYSM1,NTNG2,PAK2,PDIA3,PFN1,PIK3C2A,PIK3CB,PIK3CD,PIK3R1,PLCB1,PLCL2,PLXNB2,PLXNC1,PPP3R1,PRKACA,PRKAG2,PRKAR1A,PRKCB,PRKCD,PRKD3,PTPN11,PXN,RAP2B,ROCK2,SEMA4D,TUBA4A,VASP,WAS
IL-17A Signaling in Airway Cells	2.23	0.194	2.309	IKBKB,IKBKE,IL17RA,JAK2,MAPK1,NFKB1,NFKBIA,PIK3C2A,PIK3CB,PIK3CD,PIK3R1,PTEN,REL
Inhibition of Angiogenesis by TSP1	2.22	0.25	2.121	CD36,CD47,FYN,JUN,MAPK1,MMP9,TGFBR2,THBS1
GP6 Signaling Pathway	2.2	0.163	3.3	ADAM10,APBB1IP,BTK,CALM1 (includes others),FCER1G,FYB1,FYN,GRB2,LCP2,LYN,PIK3C2A,PIK3CB,PIK3CD,PIK3R1,PRKCB,PRKCD,PRKD3,SYK,TLN1,VAV3
IL-23 Signaling Pathway	2.18	0.217	1.667	JAK2,NFKB1,NFKBIA,PIK3C2A,PIK3CB,PIK3CD,PIK3R1,REL,RUNX1,SOCS3
ATM Signaling	2.18	0.172	-1.508	ATM,CREB1,CREB5,GADD45A,GADD45B,HERC2,HP1BP3,JUN,MDM2,MDM4,NFKBIA,PPM1D,PPP1CC,PPP2R5E,SMC1A,TLK1,TRRAP
Angiopoietin Signaling	2.16	0.184	1	DOK2,GRB2,IKBKB,IKBKE,NFKB1,NFKBIA,PAK2,PIK3C2A,PIK3CB,PIK3CD,PIK3R1,PTPN11,RAP2B,REL
Synaptogenesis Signaling Pathway	2.15	0.133	4.743	ADCY7,AP2A1,AP2A2,ARHGEF7,ARPC2,ARPC4,CALM1 (includes others),CAMK2D,CFL1,CLASP2,CREB1,CREB5,DNAJC5,FYN,GRB2,HCK,HSPA8,ITSN2,LRP1,LYN,MAPK1,NSF,PAFAH1B1,PIK3C2A,PIK3CB,PIK3CD,PIK3R1,PRKACA,PRKAG2,PRKAR1A,PRKCD,RAP2B,RAPGEF1,STX16,STXBP2,THBS1,TLN1,VAMP2,VTI1A,VTI1B,WAS
Role Of Osteoblasts In Rheumatoid Arthritis Signaling Pathway	2.14	0.14	1.414	CSNK1A1,CSNK1G2,CTSA,CTSB,CTSC,CTSD,CTSH,CTSL,CTSS,CTSZ,IGF2R,IL15,IL6R,IL6ST,JAK2,LRP1,MAPK1,MMP25,MMP8,MMP9,PIK3C2A,PIK3CB,PIK3CD,PIK3R1,SMAD4,STAT1,STAT2,STAT6,TCF4,TNFSF10,TNFSF13,TNFSF13B
Lymphotoxin β Receptor Signaling	2.13	0.204	2.53	BIRC2,IKBKB,IKBKE,LTBR,MAPK1,NFKB1,NFKBIA,PIK3C2A,PIK3CB,PIK3CD,PIK3R1
Xenobiotic Metabolism PXR Signaling Pathway	2.12	0.148	1.569	ALDH2,CAMK2D,CES1,CHST11,CHST15,CITED2,DNAJC7,GSTK1,GSTO1,GSTP1,HSP90AB1,HSP90B1,MGST2,NCOR1,NCOR2,NRIP1,PPP1CB,PPP1CC,PRKACA,PRKAG2,PRKAR1A,PRKCB,PRKCD,PRKD3,SNW1,SULT1B1
Thrombin Signaling	2.12	0.141	4.491	ADCY7,ARHGEF3,ARHGEF40,ARHGEF7,CAMK2D,CREB1,FNBP1,GNA13,GNB4,GNG10,GRB2,IKBKB,ITPR2,MAPK1,MYL6,NFKB1,PDIA3,PIK3C2A,PIK3CB,PIK3CD,PIK3R1,PLCB1,PLCL2,PPP1CB,PRKCB,PRKCD,PRKD3,RAP2B,REL,RHOT1,ROCK2
Ephrin A Signaling	2.11	0.213	#NUM!	ADAM10,CFL1,FYN,PIK3C2A,PIK3CB,PIK3CD,PIK3R1,PTPN11,ROCK2,VAV3
Erythropoietin Signaling Pathway	2.1	0.149	2.449	ARNT,BIRC2,FOS,GRB2,IL15,ITPR2,JAK2,JUN,MAPK1,MDM2,NFKB1,NFKBIA,PIK3C2A,PIK3CB,PIK3CD,PIK3R1,PRKCB,PRKCD,PRKD3,RAP2B,REL,TNFSF10,TNFSF13,TNFSF13B,XIAP
HIPPO signaling	2.1	0.176	1	CD44,CUL1,ITCH,LATS1,MOB1A,PPP1CB,PPP1CC,PPP2R5E,SMAD2,SMAD4,STK3,STK4,TP53BP2,YWHAE,YWHAG
IL-33 Signaling Pathway	2.09	0.147	2.6	CASP1,CASP4,CASP8,CREB1,CREB5,FOS,IKBKB,IKBKE,JAK2,JUN,MACROH2A1,MAP3K8,MAPK1,MMP9,MYD88,NFKB1,NFKBIA,PIK3C2A,PIK3CB,PIK3CD,PIK3R1,PRKACA,PRKAG2,PRKAR1A,RPS6KC1,SYK
Regulation of Actin-based Motility by Rho	2.06	0.164	1.069	ARPC2,ARPC4,CFL1,FNBP1,GSN,ITGA4,ITGA5,ITGAX,ITGB1,ITGB2,MYL6,PAK2,PFN1,PI4KA,PIP4K2A,PPP1CB,RHOT1,WAS
4-1BB Signaling in T Lymphocytes	2.05	0.235	1.633	IKBKB,IKBKE,JUN,MAP3K5,MAPK1,NFKB1,NFKBIA,REL
ILK Signaling	2.04	0.143	1.8	ACTG1,ACTN1,CFL1,CREB1,CREB5,FLNA,FNBP1,FOS,ILK,ITGB1,ITGB2,JUN,MAPK1,MMP9,MYL6,NACA,NFKB1,PIK3C2A,PIK3CB,PIK3CD,PIK3R1,PPP2R5E,PTEN,PXN,REL,RHOT1,TMSB10/TMSB4X,TNFRSF1A
Insulin Receptor Signaling	2.02	0.154	1.528	CBL,FYN,GRB2,JAK2,MAPK1,PIK3C2A,PIK3CB,PIK3CD,PIK3R1,PPP1CB,PPP1CC,PRKACA,PRKAG2,PRKAR1A,PTEN,PTPN1,PTPN11,RAP2B,RAPGEF1,SOCS3,VAMP2
Glioma Invasiveness Signaling	2.02	0.183	1.941	CD44,FNBP1,MAPK1,MMP9,PIK3C2A,PIK3CB,PIK3CD,PIK3R1,PLAUR,RAP2B,RHOT1,TIMP1,TIMP2
Synaptic Long Term Potentiation	2.01	0.156	3.13	CALM1 (includes others),CAMK2D,CHP1,CREB1,CREB5,ITPR2,MAPK1,PDIA3,PLCB1,PLCL2,PPP1CB,PPP1CC,PPP3R1,PRKACA,PRKAG2,PRKAR1A,PRKCB,PRKCD,PRKD3,RAP2B
EGF Signaling	2.01	0.196	2.714	FOS,GRB2,ITPR2,JUN,MAP3K1,MAPK1,PIK3C2A,PIK3CB,PIK3CD,PIK3R1,STAT1
p38 MAPK Signaling	1.99	0.158	2.183	CREB1,CREB5,DUSP1,FAS,H3-3A/H3-3B,HMGN1,IL18RAP,IRAK3,MAP3K5,MAX,MEF2A,MEF2C,MKNK1,RPS6KA3,RPS6KC1,STAT1,TGFBR2,TNFRSF1A,TNFRSF1B
Ephrin B Signaling	1.97	0.181	2.333	ABI1,CBL,CFL1,CXCR4,GNA13,GNB4,GNG10,HNRNPK,ITSN2,MAPK1,PXN,ROCK2,VAV3
Retinoic acid Mediated Apoptosis Signaling	1.95	0.193	3.317	CASP8,IFNAR1,IRF1,PARP12,PARP14,PARP4,PARP9,RARA,TNFSF10,TNKS,TNKS2
CCR3 Signaling in Eosinophils	1.94	0.154	3.317	CALM1 (includes others),CFL1,GNA13,GNB4,GNG10,ITPR2,LIMK2,MAPK1,PAK2,PIK3C2A,PIK3CB,PIK3CD,PIK3R1,PLCB1,PPP1CB,PRKCB,PRKCD,PRKD3,RAP2B,ROCK2
Amyloid Processing	1.92	0.2	0	APH1B,APP,CAPN2,CSNK1A1,MAPK1,NCSTN,PRKACA,PRKAG2,PRKAR1A,PSEN1
DNA Methylation and Transcriptional Repression Signaling	1.92	0.165	2.138	CDK19,E2F3,ERCC5,GADD45A,GADD45B,GATAD2B,MBD4,RB1,RBBP4,RBL2,SAP30,SP1,SUDS3,TCF12,TCF4,TET2
VEGF Signaling	1.92	0.165	1.387	ACTG1,ACTN1,ARNT,EIF2S3,GRB2,MAPK1,PIK3C2A,PIK3CB,PIK3CD,PIK3R1,PRKCB,PTPN11,PXN,RAP2B,ROCK2,YWHAE
IL-7 Signaling Pathway	1.92	0.178	2.496	BAX,CDKN1B,FYN,GRB2,HGF,JUN,LYN,MAPK1,PIK3C2A,PIK3CB,PIK3CD,PIK3R1,STAT1
Role of p14/p19ARF in Tumor Suppression	1.91	0.241	-1.633	MDM2,NPM1,PIK3C2A,PIK3CB,PIK3CD,PIK3R1,RB1
Ephrin Receptor Signaling	1.9	0.139	3.4	ABI1,ADAM10,ARPC2,ARPC4,CFL1,CREB1,CREB5,CXCR4,FYN,GNA13,GNB4,GNG10,GRB2,ITGA4,ITGA5,ITGAX,ITGB1,ITGB2,JAK2,LIMK2,MAPK1,PAK2,PTPN11,PXN,RAP2B,RAPGEF1,ROCK2,WAS
MIF-mediated Glucocorticoid Regulation	1.9	0.222	2.646	CD14,CD74,LY96,MAPK1,NFKB1,NFKBIA,REL,TLR4
Complement System	1.9	0.222	-0.816	C5AR1,CD46,CD55,CFD,CR1,ITGAX,ITGB2,SERPING1
Oxytocin Signaling Pathway	1.9	0.131	4.333	ARRB1,ATP2B1,ATP2B4,CALM1 (includes others),CD36,CHP1,CREB1,CREB5,EEF2,FOS,GNA13,GNB4,GNG10,GRB2,ITPR2,MAPK1,MEF2C,MYL6,NFE2L2,NFKB1,PIK3C2A,PIK3CB,PIK3CD,PIK3R1,PLCB1,PPP1CB,PPP3R1,PRKACA,PRKAG2,PRKAR1A,PRKCB,PRKCD,PRKD3,RAP2B,REL,ROCK2
α-Adrenergic Signaling	1.89	0.16	1.897	ADCY7,CALM1 (includes others),GNA13,GNB4,GNG10,ITPR2,MAPK1,PHKB,PRKACA,PRKAG2,PRKAR1A,PRKCB,PRKCD,PRKD3,PYGL,RAP2B,SLC8A1
Serotonin Receptor Signaling	1.89	0.121	4.989	ABHD3,ADCY7,APP,ARRB1,CALM1 (includes others),CAMK2D,CD38,CD44,CREB1,CREB5,F13A1,FNBP1,FYN,GCH1,GNA13,GNB4,GNG10,H3-3A/H3-3B,HCK,HMOX1,ITGB1,JAK2,JUN,LYN,MAP3K5,MAPK1,MMP9,NFKB1,NFKBIA,ORAI2,PAK2,PDIA3,PIK3C2A,PIK3CB,PIK3CD,PIK3R1,PLAUR,PLCB1,PLCL2,PLD3,PPP1CB,PRKACA,PRKAG2,PRKAR1A,PRKCB,PRKCD,PRKD3,RAB27A,RAP2B,RB1,RBL2,RHOT1,ROCK2,RPS6KA3,SQSTM1
Melanocyte Development and Pigmentation Signaling	1.88	0.163	4	ADCY7,CREB1,CREB5,GRB2,MAPK1,PIK3C2A,PIK3CB,PIK3CD,PIK3R1,PRKACA,PRKAG2,PRKAR1A,PTPN11,RAP2B,RPS6KA3,RPS6KC1
Apelin Cardiomyocyte Signaling Pathway	1.88	0.163	3	ARNT,ATP2A2,ATP2A3,MAPK1,MYL6,PDIA3,PIK3C2A,PIK3CB,PIK3CD,PIK3R1,PLCB1,PLCL2,PRKCB,PRKCD,PRKD3,SLC8A1
Superpathway of Inositol Phosphate Compounds	1.88	0.135	5.196	ATP1A1,DUSP1,FIG4,IPMK,ITPK1,NUDT3,PI4KA,PIK3C2A,PIK3CB,PIK3CD,PIK3R1,PIP4K2A,PLCB1,PPP1CB,PPP1CC,PPP2R5E,PPP3R1,PPTC7,PTEN,PTPN1,PTPN11,PTPN2,PTPRC,PTPRJ,RNGTT,SACM1L,SET,SIRPA,SOCS3,SSH2,TNS3
Remodeling of Epithelial Adherens Junctions	1.88	0.182	0.816	ACTG1,ACTN1,ARF6,ARPC2,ARPC4,CLIP1,CTNNA1,DNM1L,HGF,IQGAP1,RAB7A,TUBA4A
S100 Family Signaling Pathway	1.88	0.113	5.532	ABCC1,ADAM10,ADGRE2,ADGRE5,ADGRG3,AHNAK,ANXA2,APP,ARNT,ATP2A2,ATP5F1A,ATP5F1B,ATP5F1C,ATP5F1D,ATP5F1E,BCL3,BSG,C5AR1,CALM1 (includes others),CAMK2D,CCR1,CCR2,CD36,CREB1,CREB5,CTSD,CYBB,DEFA1 (includes others),EZR,FCGR1A,FCGR1BP,FCGR2A,FCGR3A/FCGR3B,FOS,FPR2,GABBR1,GPR107,GPR141,HRH2,IKBKB,IL10RA,ILK,IQGAP1,IRAK3,ITPR2,JUN,LPAR6,MAP3K8,MAPK1,MMP25,MMP8,MMP9,MYD88,NCL,NFKB1,PDIA3,PIK3C2A,PIK3CB,PIK…
Sertoli Cell-Sertoli Cell Junction Signaling	1.87	0.139	#NUM!	ACTG1,ACTN1,CTNNA1,ILK,ITGA4,ITGA5,ITGAX,ITGB1,ITGB2,JUN,MAP3K1,MAP3K2,MAP3K20,MAP3K3,MAP3K5,MAP3K8,MAPK1,PRKACA,PRKAG2,PRKAR1A,PTEN,RAB8B,RAP2B,SPTAN1,TNFRSF1A,TUBA4A,WAS,YBX3
Acute Myeloid Leukemia Signaling	1.87	0.167	2.714	CSF1R,FLT3,GRB2,IDH1,MAPK1,NFKB1,PIK3C2A,PIK3CB,PIK3CD,PIK3R1,RAP2B,RARA,REL,RUNX1,TCF4
Isoleucine Degradation I	1.85	0.294	2	BCAT1,DLD,HADHA,HADHB,HSD17B4
Semaphorin Signaling in Neurons	1.84	0.186	#NUM!	CFL1,DPYSL2,FNBP1,FYN,ITGB1,LIMK2,MAPK1,PAK2,RHOT1,ROCK2,SEMA4D
AMPK Signaling	1.81	0.133	2.711	ARID2,BRD7,CAB39,CPT1A,CREB1,CREB5,EEF2,GNA13,GNB4,GNG10,MAPK1,ORAI2,PBRM1,PFKFB2,PFKFB3,PIK3C2A,PIK3CB,PIK3CD,PIK3R1,PPM1D,PPP2R5E,PRKACA,PRKAG2,PRKAR1A,RAB11A,RAB27A,RAB2A,RAB6A,RAB7A,RAB8A,SMARCD3,TBC1D1
Tight Junction Signaling	1.8	0.14	#NUM!	ACTG1,CTNNA1,FOS,JUN,MYL6,NFKB1,NSF,PPP2R5E,PRKACA,PRKAG2,PRKAR1A,PTEN,REL,SAFB,SPTAN1,STX16,TGFBR2,TNFRSF1A,TNFRSF1B,VAMP2,VAPA,VASP,VTI1A,VTI1B,YBX3
3-phosphoinositide Degradation	1.79	0.139	4.69	ATP1A1,DUSP1,FIG4,INPP4A,ITPK1,MTMR14,MTMR3,NUDT3,PPP1CB,PPP1CC,PPP2R5E,PPP3R1,PPTC7,PTEN,PTPN1,PTPN11,PTPN2,PTPRC,PTPRJ,RNGTT,SACM1L,SET,SIRPA,SOCS3,SSH2,TNS3
Sphingosine-1-phosphate Signaling	1.79	0.154	1.807	ACER3,ADCY7,ASAH1,CASP1,CASP4,CASP8,FNBP1,GNA13,MAPK1,NAAA,PDIA3,PIK3C2A,PIK3CB,PIK3CD,PIK3R1,PLCB1,PLCL2,RHOT1
PAK Signaling	1.79	0.154	3.357	ARHGEF7,CFL1,GRB2,ITGA4,ITGA5,ITGAX,ITGB1,ITGB2,LIMK2,MAPK1,MYL6,PAK2,PIK3C2A,PIK3CB,PIK3CD,PIK3R1,PXN,RAP2B
Apelin Pancreas Signaling Pathway	1.78	0.2	0.707	NFKB1,PIK3C2A,PIK3CB,PIK3CD,PIK3R1,PRKACA,PRKAG2,PRKAR1A,REL
RAR Activation	1.78	0.121	3.394	ADAM10,ADAM17,ADCY7,ARID2,BRD7,CAMK2D,CCNH,CDKN1B,CITED2,CREB1,CREB5,CSK,DUSP1,FNBP1,FOS,IL15,JAK2,JUN,MAP3K1,MAPK1,MMP8,MMP9,NCOR1,NCOR2,NFKB1,NRIP1,PBRM1,PDE4B,PIK3C2A,PIK3CB,PIK3CD,PIK3R1,PRKACA,PRKAG2,PRKAR1A,PRKCD,PTEN,RARA,REL,RHOT1,RPL7A,SMAD4,SMARCD3,SNW1,SOCS3,SP1,TGFBR2,TNFSF10,TNFSF13,TNFSF13B
Tumoricidal Function of Hepatic Natural Killer Cells	1.78	0.25	1.342	BAX,CASP8,FAS,M6PR,SERPINB9,SRGN
Inhibition of Matrix Metalloproteases	1.76	0.211	1.134	ADAM10,ADAM17,LRP1,MMP25,MMP8,MMP9,TIMP1,TIMP2
Fc Epsilon RI Signaling	1.76	0.153	4.243	BTK,FCER1G,FYN,GRB2,LCP2,LYN,MAPK1,PIK3C2A,PIK3CB,PIK3CD,PIK3R1,PRKCB,PRKCD,PRKD3,PTPN11,RAP2B,SYK,VAV3
Glutaryl-CoA Degradation	1.74	0.278	2	HADHA,HADHB,HSD17B4,PARK7,TBXAS1
Chemokine Signaling	1.73	0.169	1.387	CALM1 (includes others),CAMK2D,CFL1,CXCR4,FOS,JUN,LIMK2,MAPK1,PLCB1,PPP1CB,PRKCB,RAP2B,ROCK2
Melatonin Signaling	1.73	0.174	2.309	CALM1 (includes others),CAMK2D,MAPK1,PDIA3,PLCB1,PLCL2,PRKACA,PRKAG2,PRKAR1A,PRKCB,PRKCD,PRKD3
NAD Signaling Pathway	1.73	0.145	3.9	CD38,HGF,LDHB,NFKB1,PARP12,PARP14,PARP4,PARP9,PIK3C2A,PIK3CB,PIK3CD,PIK3R1,POLR2A,POLR2E,PRKAG2,SIRT7,SLC36A4,SOD2,TNKS,TNKS2,TPCN1
Ceramide Degradation	1.72	0.429	#NUM!	ACER3,ASAH1,NAAA
Endocannabinoid Cancer Inhibition Pathway	1.7	0.144	-1.091	ADCY7,CASP1,CASP4,CASP8,CDKN1B,CREB1,CREB5,EIF2A,GNA13,MAPK1,NSMAF,PIK3C2A,PIK3CB,PIK3CD,PIK3R1,PRKACA,PRKAG2,PRKAR1A,ROCK2,SPTLC2,TCF4
Systemic Lupus Erythematosus In T Cell Signaling Pathway	1.7	0.12	3.753	B2M,CASP1,CASP4,CASP8,CBL,CD44,CD86,CHP1,CREB1,CREB5,ELF1,EZR,FAS,FCER1G,FNBP1,FOS,GADD45A,GNA13,GRB2,HLA-A,HLA-B,HLA-C,HLA-DMA,HLA-DMB,HLA-DPA1,HLA-DPB1,HLA-DQA1,HLA-DQA2,HLA-DQB1,HLA-DRA,HLA-DRB1,HLA-DRB5,HLA-E,HLA-F,JUN,MAPK1,MSN,PIK3C2A,PIK3CB,PIK3CD,PIK3R1,PPP2R5E,PPP3R1,RAP2B,RHOT1,ROCK2,SELPLG,SP1,SYK
Tryptophan Degradation III (Eukaryotic)	1.69	0.24	2.236	HADHA,HADHB,HSD17B4,KYNU,PARK7,TBXAS1
Neurotrophin/TRK Signaling	1.69	0.167	3.051	CREB1,CREB5,FOS,GRB2,JUN,MAP3K5,MAPK1,PIK3C2A,PIK3CB,PIK3CD,PIK3R1,PTPN11,RAP2B
IL-2 Signaling	1.69	0.177	3.162	FOS,GRB2,JUN,MAPK1,PIK3C2A,PIK3CB,PIK3CD,PIK3R1,PTPN11,RAP2B,SYK
Opioid Signaling Pathway	1.67	0.127	3.157	ADCY7,AP2A1,AP2A2,ARRB1,CALM1 (includes others),CAMK2D,CDKN1B,CLTA,CLTC,CREB1,CREB5,FOS,FYN,GNA13,GNB4,GNG10,GRK3,HCK,ITPR2,LYN,MAPK1,NFKB1,NFKBIA,OGFR,PLCB1,PPP3R1,PRKACA,PRKAG2,PRKAR1A,PRKCB,PRKCD,PRKD3,RAP2B,RPS6KA3,TCF4
1D-myo-inositol Hexakisphosphate Biosynthesis V (from Ins(1,3,4)P3)	1.65	0.667	#NUM!	IPMK,ITPK1
Hereditary Breast Cancer Signaling	1.64	0.144	#NUM!	ARID2,ATM,BRD7,GADD45A,GADD45B,HDAC4,NPM1,PBRM1,PIK3C2A,PIK3CB,PIK3CD,PIK3R1,POLR2A,POLR2E,PTEN,RAP2B,RB1,SMARCD3,UBA52,UBC
Nitric Oxide Signaling in the Cardiovascular System	1.64	0.15	3.153	ATP2A2,ATP2A3,CALM1 (includes others),HSP90AB1,HSP90B1,ITPR2,MAPK1,PIK3C2A,PIK3CB,PIK3CD,PIK3R1,PRKACA,PRKAG2,PRKAR1A,PRKCB,PRKCD,PRKD3
eNOS Signaling	1.64	0.142	2.183	ADCY7,AQP9,CALM1 (includes others),CASP8,HSP90AB1,HSP90B1,HSPA4,HSPA5,HSPA8,ITPR2,LPAR6,PIK3C2A,PIK3CB,PIK3CD,PIK3R1,PRKACA,PRKAG2,PRKAR1A,PRKCB,PRKCD,PRKD3
Glycogen Degradation III	1.63	0.308	0	GAA,MGAM,PYGL,TYMP
RHOA Signaling	1.62	0.148	0.943	ACTG1,ARHGAP4,ARPC2,ARPC4,CDC42EP3,CFL1,EZR,GNA13,KTN1,LIMK2,LPAR6,MSN,MYL6,PFN1,PI4KA,PIP4K2A,PPP1CB,ROCK2
Oxytocin In Brain Signaling Pathway	1.61	0.134	1.961	ABHD3,CALM1 (includes others),CASP1,CREB1,CREB5,EIF2A,GNB4,GNG10,ITPR2,MAPK1,MEF2A,MEF2C,NFKB1,NLRP1,NLRP3,PIK3C2A,PIK3CB,PIK3CD,PIK3R1,PRKCB,PRKCD,PRKD3,PTPN1,RAP2B,RGS2,TLR4
Gap Junction Signaling	1.61	0.134	#NUM!	ACTG1,ADCY7,CSNK1A1,CSNK1G2,GRB2,ITPR2,MAP3K2,MAPK1,PDIA3,PIK3C2A,PIK3CB,PIK3CD,PIK3R1,PLCB1,PLCL2,PPP3R1,PRKACA,PRKAG2,PRKAR1A,PRKCB,PRKCD,PRKD3,RAP2B,SP1,SP3,TUBA4A
D-myo-inositol (1,4,5,6)-Tetrakisphosphate Biosynthesis	1.61	0.136	4.472	ATP1A1,DUSP1,FIG4,IPMK,ITPK1,NUDT3,PPP1CB,PPP1CC,PPP2R5E,PPP3R1,PPTC7,PTEN,PTPN1,PTPN11,PTPN2,PTPRC,PTPRJ,RNGTT,SACM1L,SET,SIRPA,SOCS3,SSH2,TNS3
D-myo-inositol (3,4,5,6)-tetrakisphosphate Biosynthesis	1.61	0.136	4.472	ATP1A1,DUSP1,FIG4,IPMK,ITPK1,NUDT3,PPP1CB,PPP1CC,PPP2R5E,PPP3R1,PPTC7,PTEN,PTPN1,PTPN11,PTPN2,PTPRC,PTPRJ,RNGTT,SACM1L,SET,SIRPA,SOCS3,SSH2,TNS3
PFKFB4 Signaling Pathway	1.61	0.188	3	CREB1,CREB5,GPI,HK1,MAPK1,NCOA3,PRKACA,PRKAG2,PRKAR1A
Androgen Signaling	1.6	0.138	1.732	CALM1 (includes others),CALR,CCNH,GNA13,GNB4,GNG10,GTF2E2,H3-3A/H3-3B,HSPA4,ITPR2,JUN,MAPK1,NCOA4,NFKB1,POLR2A,POLR2E,PRKACA,PRKAG2,PRKAR1A,PRKCB,PRKCD,PRKD3,REL
LXR/RXR Activation	1.59	0.146	-0.775	ABCA1,CD14,CD36,CLU,IL18RAP,LY96,LYZ,MMP9,NCOR1,NCOR2,NFKB1,ORM1,REL,S100A8,SERPINA1,TLR4,TNFRSF1A,TNFRSF1B
ERB2-ERBB3 Signaling	1.59	0.172	2.333	CDKN1B,GRB2,JUN,MAPK1,PIK3C2A,PIK3CB,PIK3CD,PIK3R1,PTEN,RAP2B,SP1
Phagosome Formation	1.58	0.112	7.736	ABHD3,ADGRE2,ADGRE5,ADGRG3,AP1B1,AP1G1,AP1S2,APBB1IP,ARF6,ARPC2,ARPC4,C5AR1,CCR1,CCR2,CD14,CD36,CFL1,CLEC7A,CLIP1,CR1,DIAPH1,ELMO1,FCER1G,FCGR1A,FCGR1BP,FCGR2A,FCGR3A/FCGR3B,FPR2,FYN,GAB2,GABBR1,GPR107,GPR141,GRB2,HCK,HMOX1,HRH2,ITGA4,ITGA5,ITGAX,ITGB1,ITGB2,ITPR2,LIMK2,LPAR6,LYN,MALT1,MAPK1,MYD88,MYL6,PAK2,PI4KA,PIK3C2A,PIK3CB,PIK3CD,PIK3R1,PIP4K2A,PLD3,PRKCB,PRKCD,PRKD3,PTAFR,RAP2B,RAPGEF1,ROCK…
HMGB1 Signaling	1.58	0.138	3.5	FNBP1,FOS,IFNGR1,IFNGR2,IL15,JUN,MAPK1,NFKB1,PIK3C2A,PIK3CB,PIK3CD,PIK3R1,RAP2B,REL,RHOT1,SP1,TLR4,TNFRSF1A,TNFRSF1B,TNFSF10,TNFSF13,TNFSF13B
Mechanisms of Viral Exit from Host Cells	1.57	0.195	#NUM!	ACTG1,LMNB1,PDCD6IP,PRKCB,PRKCD,PRKD3,SH3GLB1,VPS36
PTEN Signaling	1.55	0.139	-3	CBL,CDKN1B,GRB2,IGF2R,IKBKB,IKBKE,ILK,ITGA4,ITGA5,ITGAX,ITGB1,ITGB2,MAPK1,NFKB1,PIK3CB,PIK3CD,PIK3R1,PTEN,RAP2B,REL,TGFBR2
Valine Degradation I	1.55	0.25	2	BCAT1,DLD,HADHA,HADHB,HSD17B4
Pulmonary Healing Signaling Pathway	1.54	0.132	2.746	CFL1,CXCR4,FYN,GRB2,HCK,LYN,MAPK1,MMP25,MMP8,MMP9,MYD88,NFKB1,NFKBIA,NOTCH2,PECAM1,PRKAG2,PRKCB,PRKCD,PRKD3,RAP2B,TCF4,THBS1,TLR2,TLR4,TNFRSF1A,TNFRSF1B
Actin Nucleation by ARP-WASP Complex	1.51	0.154	1.508	ARPC2,ARPC4,FNBP1,GRB2,ITGA4,ITGA5,ITGAX,ITGB1,ITGB2,RAP2B,RHOT1,ROCK2,VASP,WAS
Cholecystokinin/Gastrin-mediated Signaling	1.5	0.145	3.638	FNBP1,FOS,GNA13,GRB2,ITPR2,JUN,MAPK1,MEF2A,MEF2C,PLCB1,PRKCB,PRKCD,PRKD3,PXN,RAP2B,RHOT1,ROCK2
Melanoma Signaling	1.5	0.18	2.121	MAPK1,MDM2,PIK3C2A,PIK3CB,PIK3CD,PIK3R1,PTEN,RAP2B,RB1
MSP-RON Signaling Pathway	1.5	0.172	#NUM!	ACTG1,CCR2,ITGB2,JAK2,PIK3C2A,PIK3CB,PIK3CD,PIK3R1,TLR2,TLR4
Cancer Drug Resistance By Drug Efflux	1.5	0.172	3	ABCC1,MAPK1,MDM2,NFKB1,PIK3CB,PIK3CD,PIK3R1,PTEN,RAP2B,YBX1
Pulmonary Fibrosis Idiopathic Signaling Pathway	1.49	0.121	4.11	ACTG1,ADAM10,BAX,FOS,GNA13,GRB2,IL13RA1,IL17RA,IL6ST,ILK,ITGB1,JAK2,JUN,LATS1,MAPK1,MMP25,MMP8,MMP9,NFKB1,NOTCH2,PIK3C2A,PIK3CB,PIK3CD,PIK3R1,POLR2A,PTEN,RAP2B,RBBP4,REL,ROCK2,RPS6KA3,RPS6KC1,SMAD2,SMAD4,STAT6,STK38,TCF4,TGFBR2,THBS1
Hepatic Fibrosis / Hepatic Stellate Cell Activation	1.48	0.132	#NUM!	BAX,CD14,FAS,HGF,IFNAR1,IFNGR1,IFNGR2,IL10RA,IL18RAP,IL6R,KLF6,LY96,MMP9,MYL6,NFKB1,REL,SMAD2,SMAD4,STAT1,TGFBR2,TIMP1,TIMP2,TLR4,TNFRSF1A,TNFRSF1B
Antioxidant Action of Vitamin C	1.48	0.147	-3.464	ABHD3,GSTO1,HMOX1,IKBKB,IKBKE,JAK2,MAPK1,NFKB1,NFKBIA,PDIA3,PLCB1,PLCL2,PLD3,REL,SELENOT,TXN
Oncostatin M Signaling	1.46	0.186	2.121	CHI3L1,GRB2,IL6ST,JAK2,MAPK1,MT2A,RAP2B,STAT1
PKCθ Signaling in T Lymphocytes	1.46	0.119	5.754	CAMK2D,CD4,CD86,CHP1,FCER1G,FOS,FYN,GRB2,HLA-A,HLA-B,HLA-DMA,HLA-DMB,HLA-DPA1,HLA-DPB1,HLA-DQA1,HLA-DQA2,HLA-DQB1,HLA-DRA,HLA-DRB1,HLA-DRB5,IKBKB,IKBKE,ITPR2,JUN,LCP2,MALT1,MAP3K1,MAP3K2,MAP3K3,MAP3K5,MAP3K8,MAPK1,NFKB1,NFKBIA,PIK3C2A,PIK3CB,PIK3CD,PIK3R1,PPP3R1,RAP2B,REL,VAV3
Polyamine Regulation in Colon Cancer	1.45	0.169	0	ARG1,EIF5A,FOS,JUN,MAPK1,MXD1,OAZ1,SAT1,SLC3A2,TCF4
Role of MAPK Signaling in Promoting the Pathogenesis of Influenza	1.45	0.145	2.84	ABHD3,ATP6AP1,ATP6AP2,ATP6V0A1,ATP6V0E1,ATP6V1A,ATP6V1B2,ATP6V1C1,BAX,JUN,MAP3K5,MAPK1,NFKB1,NFKBIA,RAP2B,RPS6KA3
D-myo-inositol-5-phosphate Metabolism	1.44	0.13	4.583	ATP1A1,DUSP1,FIG4,ITPK1,NUDT3,PIP4K2A,PLCB1,PPP1CB,PPP1CC,PPP2R5E,PPP3R1,PPTC7,PTEN,PTPN1,PTPN11,PTPN2,PTPRC,PTPRJ,RNGTT,SACM1L,SET,SIRPA,SOCS3,SSH2,TNS3
Non-Small Cell Lung Cancer Signaling	1.44	0.151	2.333	E2F3,GRB2,HDAC4,ITPR2,MAPK1,PA2G4,PIK3C2A,PIK3CB,PIK3CD,PIK3R1,RAP2B,RB1,RBL2,STK4
GDNF Family Ligand-Receptor Interactions	1.43	0.158	2.714	CREB1,DOK2,FOS,GRB2,ITPR2,JUN,MAPK1,PIK3C2A,PIK3CB,PIK3CD,PIK3R1,RAP2B
Granulocyte Adhesion and Diapedesis	1.42	0.132	#NUM!	C5AR1,CCR1,CCR2,CD99,CXCL16,CXCR4,EZR,FPR2,GLG1,HRH2,IL18RAP,ITGA4,ITGB1,ITGB2,MMP25,MMP8,MMP9,MSN,PECAM1,SELL,SELPLG,TNFRSF1A,TNFRSF1B
Endometrial Cancer Signaling	1.41	0.167	2.333	CTNNA1,GRB2,ILK,MAPK1,PIK3C2A,PIK3CB,PIK3CD,PIK3R1,PTEN,RAP2B
Telomere Extension by Telomerase	1.41	0.267	#NUM!	HNRNPA1,HNRNPA2B1,TNKS,TNKS2
Role of RIG1-like Receptors in Antiviral Innate Immunity	1.41	0.182	2.449	CASP8,IKBKB,IKBKE,IRF7,NFKB1,NFKBIA,REL,TRIM25
Sphingosine and Sphingosine-1-phosphate Metabolism	1.4	0.333	#NUM!	ACER3,ASAH1,NAAA
Salvage Pathways of Pyrimidine Deoxyribonucleotides	1.4	0.333	#NUM!	CDA,TK2,TYMP
VDR/RXR Activation	1.4	0.156	-1.897	CAMP,CD14,CDKN1B,GADD45A,MXD1,NCOA3,NCOR1,NCOR2,PRKCB,PRKCD,PRKD3,SP1
B Cell Receptor Signaling	1.37	0.117	4.323	APBB1IP,BTK,CALM1 (includes others),CAMK2D,CFL1,CREB1,CREB5,CSK,DAPP1,FCGR2A,GAB2,GRB2,IGKV3-11,IKBKB,IKBKE,JUN,LYN,MALT1,MAP3K1,MAP3K2,MAP3K3,MAP3K5,MAP3K8,MAPK1,MEF2C,NFKB1,NFKBIA,PAG1,PIK3AP1,PIK3C2A,PIK3CB,PIK3CD,PIK3R1,POU2F2,PPP3R1,PRKCB,PTEN,PTPN11,PTPRC,RAP2B,REL,SYK,VAV3
CDC42 Signaling	1.36	0.118	1.342	ARPC2,ARPC4,B2M,CDC42SE1,CFL1,CLIP1,DIAPH1,EXOC1,EXOC4,FCER1G,FOS,HLA-A,HLA-B,HLA-C,HLA-DMA,HLA-DMB,HLA-DPA1,HLA-DPB1,HLA-DQA1,HLA-DQA2,HLA-DQB1,HLA-DRA,HLA-DRB1,HLA-DRB5,HLA-E,HLA-F,IQGAP1,IQGAP2,ITGA4,ITGA5,ITGAX,ITGB1,ITGB2,JUN,LIMK2,MAPK1,MYL6,PAK2,PPP1CB,WAS
PDGF Signaling	1.34	0.149	3.051	FOS,GRB2,JAK2,JUN,MAP3K1,MAPK1,PIK3C2A,PIK3CB,PIK3CD,PIK3R1,PRKCB,RAP2B,STAT1
Endothelin-1 Signaling	1.31	0.128	4.082	ABHD3,ADCY7,CASP1,CASP4,CASP8,FOS,GNA13,GRB2,HMOX1,ITPR2,JUN,MAPK1,PDIA3,PIK3C2A,PIK3CB,PIK3CD,PIK3R1,PLCB1,PLCL2,PLD3,PRKCB,PRKCD,PRKD3,RAP2B
Granzyme B Signaling	1.31	0.25	2	CASP8,LMNB1,NUMA1,PRKDC
Relaxin Signaling	1.31	0.132	2.324	ADCY7,CREB1,FOS,GNA13,GNB4,GNG10,JUN,MAPK1,MMP9,NFKB1,NFKBIA,PDE4B,PIK3C2A,PIK3CB,PIK3CD,PIK3R1,PRKACA,PRKAG2,PRKAR1A,REL
Vitamin-C Transport	1.31	0.217	0	GSTO1,LRRC8D,SELENOT,STOM,TXN
Type I Diabetes Mellitus Signaling	1.3	0.118	3.441	CASP8,CD86,FAS,FCER1G,HLA-A,HLA-B,HLA-C,HLA-DMA,HLA-DMB,HLA-DPA1,HLA-DPB1,HLA-DQA1,HLA-DQA2,HLA-DQB1,HLA-DRA,HLA-DRB1,HLA-DRB5,HLA-E,HLA-F,IFNGR1,IFNGR2,IKBKB,IKBKE,IRF1,JAK2,MAP3K5,MAPK1,MYD88,NFKB1,NFKBIA,PIAS1,REL,SOCS3,STAT1,TNFRSF1A,TNFRSF1B
Dopamine-DARPP32 Feedback in cAMP Signaling	1.28	0.128	3.13	ADCY7,ATP2A2,ATP2A3,CALM1 (includes others),CHP1,CREB1,CREB5,CSNK1A1,CSNK1G2,ITPR2,PDIA3,PLCB1,PLCL2,PPP1CB,PPP1CC,PPP2R5E,PPP3R1,PRKACA,PRKAG2,PRKAR1A,PRKCB,PRKCD,PRKD3
RHOGDI Signaling	1.28	0.124	-2.558	ACTG1,ARHGAP4,ARHGEF3,ARHGEF7,ARPC2,ARPC4,CD44,CFL1,EZR,FNBP1,GNA13,GNB4,GNG10,ITGA4,ITGA5,ITGAX,ITGB1,ITGB2,LIMK2,MSN,MYL6,PAK2,PI4KA,PIP4K2A,RHOT1,ROCK2,WASF2
PI3K Signaling in B Lymphocytes	1.27	0.117	4.564	ATF6,ATF6B,BTK,CALM1 (includes others),CAMK2D,CBL,CD81,CHP1,CREB1,DAPP1,FOS,FYN,IGKV3-11,IKBKB,IKBKE,ITPR2,JUN,LYN,MALT1,MAPK1,NFKB1,NFKBIA,PDIA3,PIK3AP1,PIK3CB,PIK3CD,PIK3R1,PLCB1,PLCL2,PPP3R1,PRKCB,PTEN,PTPRC,RAP2B,REL,SYK,TLR4,VAV3
Glycolysis I	1.24	0.208	1.342	ENO1,GPI,PGAM1,PGK1,TPI1
Calcium Signaling	1.23	0.123	2.982	ATP2A2,ATP2A3,ATP2B1,ATP2B4,CALM1 (includes others),CALR,CAMK2D,CHP1,CREB1,CREB5,HDAC4,ITPR2,MAPK1,MEF2A,MEF2C,MICU1,MYL6,PPP3R1,PRKACA,PRKAG2,PRKAR1A,RAP2B,SLC8A1,TPM1,TPM3,TPM4
Fatty Acid β-oxidation I	1.21	0.188	2.449	ACSL1,ACSL3,ACSL4,HADHA,HADHB,HSD17B4
Role of IL-17A in Arthritis	1.19	0.158	#NUM!	IL17RA,MAPK1,NFKB1,NFKBIA,PIK3C2A,PIK3CB,PIK3CD,PIK3R1,REL
ICOS-ICOSL Signaling in T Helper Cells	1.18	0.116	3.922	CALM1 (includes others),CAMK2D,CD4,CD86,CHP1,CSK,FCER1G,GAB2,GRB2,HLA-A,HLA-B,HLA-DMA,HLA-DMB,HLA-DPA1,HLA-DPB1,HLA-DQA1,HLA-DQA2,HLA-DQB1,HLA-DRA,HLA-DRB1,HLA-DRB5,IKBKB,IKBKE,ITPR2,LCP2,NFKB1,NFKBIA,PIK3C2A,PIK3CB,PIK3CD,PIK3R1,PPP3R1,PTEN,PTPRC,REL
Myo-inositol Biosynthesis	1.18	0.4	#NUM!	BPNT2,IMPA2
Acetate Conversion to Acetyl-CoA	1.18	0.4	#NUM!	ACSL1,DIP2A
Gluconeogenesis I	1.17	0.2	1.342	ENO1,GPI,ME2,PGAM1,PGK1
Cyclins and Cell Cycle Regulation	1.15	0.143	0	ATM,CCNH,CDKN1B,CDKN2D,CUL1,E2F3,FBXL5,HDAC4,PA2G4,PPP2R5E,RB1,RBL2
ERBB Signaling	1.15	0.14	3.051	FOS,GRB2,JUN,MAPK1,PAK2,PIK3C2A,PIK3CB,PIK3CD,PIK3R1,PRKCB,PRKCD,PRKD3,RAP2B
Neuroprotective Role of THOP1 in Alzheimer's Disease	1.13	0.134	0	APP,CFD,CREB1,HLA-A,HLA-B,HLA-C,HLA-E,HLA-F,MMP9,PREP,PRKACA,PRKAG2,PRKAR1A,TPP1,YWHAE
Coronavirus Replication Pathway	1.11	0.167	0.378	COPA,COPB2,CTSL,HNRNPA1,IFITM1,IFITM3,TUBA4A
IL-17A Signaling in Gastric Cells	1.11	0.192	1	FOS,IL17RA,JUN,MAPK1,NFKB1
Glutathione-mediated Detoxification	1.11	0.192	2.236	ANPEP,GSTK1,GSTO1,GSTP1,MGST2
GADD45 Signaling	1.11	0.153	0.333	ATM,GADD45A,GADD45B,MAPK1,NFKB1,REL,SMAD2,SMAD4,TGFBR2
Agrin Interactions at Neuromuscular Junction	1.1	0.147	1.667	ACTG1,ARHGEF7,ITGA4,ITGB1,JUN,MAPK1,PAK2,PXN,RAP2B,UTRN
Thyroid Cancer Signaling	1.09	0.143	1.508	CXCR4,FOS,JUN,MAPK1,PIK3C2A,PIK3CB,PIK3CD,PIK3R1,PTEN,RAP2B,TCF4
FGF Signaling	1.09	0.14	3.464	CREB1,CREB5,GRB2,HGF,MAP3K1,MAP3K5,MAPK1,PIK3C2A,PIK3CB,PIK3CD,PIK3R1,PTPN11
Mitochondrial L-carnitine Shuttle Pathway	1.08	0.211	2	ACSL1,ACSL3,ACSL4,CPT1A
Glutamine Biosynthesis I	1.05	1	#NUM!	GLUL
Adenine and Adenosine Salvage VI	1.05	1	#NUM!	ADK
Systemic Lupus Erythematosus In B Cell Signaling Pathway	1.05	0.109	4.814	BTK,CALM1 (includes others),CBL,CHP1,CSK,FCGR2A,FOS,FYN,GRB2,HCK,IFIT2,IFIT3,IFNAR1,IFNGR1,IFNGR2,IGKV3-11,IL15,IL6R,IL6ST,IRF5,IRF7,JAK2,JUN,LILRA6,LYN,MALT1,MAPK1,MYD88,NFKB1,PAG1,PIK3AP1,PIK3C2A,PIK3CB,PIK3CD,PIK3R1,PPP3R1,PRKCB,PRKCD,PRKD3,PTPN11,RAP2B,REL,STAT1,STAT2,SYK,TLR8,TNFSF10,TNFSF13,TNFSF13B
SPINK1 General Cancer Pathway	1.04	0.148	2.333	IL6R,JAK2,MAPK1,MT2A,PIK3C2A,PIK3CB,PIK3CD,PIK3R1,RAP2B
NER (Nucleotide Excision Repair, Enhanced Pathway)	1.03	0.136	2.714	CCNH,CUL4A,DDB1,ERCC5,HMGN1,POLK,POLR2A,POLR2E,RAD23B,RNF111,TCEA1,UBE2I
STAT3 Pathway	1.02	0.126	2.111	HGF,IFNAR1,IGF2R,IL10RA,IL13RA1,IL17RA,IL18RAP,IL27RA,IL6R,IL6ST,JAK2,MAP3K20,MAPK1,PTPN2,RAP2B,SOCS3,TGFBR2
Regulation of the Epithelial-Mesenchymal Transition Pathway	1.02	0.119	#NUM!	ADAM17,APH1B,GRB2,HGF,JAK2,MAPK1,MMP9,NCSTN,NFKB1,NOTCH2,PIK3C2A,PIK3CB,PIK3CD,PIK3R1,PSEN1,PTPN11,RAP2B,REL,SMAD2,SMAD4,TCF4,TGFBR2,ZEB2
Adrenomedullin signaling pathway	1.02	0.119	4.264	ADCY7,ARNT,BAX,CALM1 (includes others),CSK,FOS,GRB2,ITPR2,MAPK1,MAX,NFKB1,PDIA3,PIK3C2A,PIK3CB,PIK3CD,PIK3R1,PLCB1,PLCL2,PRKACA,PRKAG2,PRKAR1A,RAP2B,REL
BMP signaling pathway	1.01	0.135	2.714	CREB1,GRB2,JUN,MAPK1,NFKB1,PRKACA,PRKAG2,PRKAR1A,RAP2B,REL,SMAD4,XIAP
nNOS Signaling in Neurons	0.986	0.156	#NUM!	CALM1 (includes others),CAPN2,CHP1,PPP3R1,PRKCB,PRKCD,PRKD3
Ovarian Cancer Signaling	0.984	0.122	2.309	ARRB1,CD44,E2F3,HDAC4,MAPK1,MMP9,PA2G4,PIK3C2A,PIK3CB,PIK3CD,PIK3R1,PRKACA,PRKAG2,PRKAR1A,PTEN,RAP2B,RB1,RBL2,TCF4
BEX2 Signaling Pathway	0.973	0.136	0.333	JUN,LGALS1,LMO2,NFKB1,NFKBIA,PLXNC1,PPP2R5E,PTEN,REL,SWAP70,TCF4
Role of PI3K/AKT Signaling in the Pathogenesis of Influenza	0.97	0.143	2.121	IFNAR1,MAPK1,NFKB1,NFKBIA,PIK3C2A,PIK3CB,PIK3CD,PIK3R1,REL
Atherosclerosis Signaling	0.968	0.125	#NUM!	ABHD3,CCR2,CD36,CLU,CXCR4,GLG1,ITGA4,ITGB2,LYZ,MMP9,NFKB1,ORM1,REL,S100A8,SELPLG,SERPINA1
Phosphatidylglycerol Biosynthesis II (Non-plastidic)	0.95	0.172	1.342	AGPAT3,CDS2,MBOAT1,MBOAT2,PGS1
Role of IL-17F in Allergic Inflammatory Airway Diseases	0.947	0.152	2.236	CREB1,CREB5,IL17RA,MAPK1,NFKB1,REL,RPS6KA3
DNA damage-induced 14-3-3σ Signaling	0.947	0.152	1.134	ATM,CASP1,CASP4,CASP8,CDKN1B,COP1,MDM2
Docosahexaenoic Acid (DHA) Signaling	0.922	0.158	#NUM!	APP,BAX,PIK3C2A,PIK3CB,PIK3CD,PIK3R1
Antiproliferative Role of Somatostatin Receptor 2	0.911	0.135	2.121	CDKN1B,GNB4,GNG10,MAPK1,PIK3C2A,PIK3CB,PIK3CD,PIK3R1,PTPN11,RAP2B
Dilated Cardiomyopathy Signaling Pathway	0.911	0.12	2.84	ACTG1,ADCY7,ATP2A2,BAX,CAMK2D,DSC2,ILK,ITPR2,KDM5A,MAP3K3,MAPK1,MYL6,PRKACA,PRKAG2,PRKAR1A,PTPN11,TPM1,UTRN
DNA Double-Strand Break Repair by Non-Homologous End Joining	0.907	0.214	#NUM!	ATM,PRKDC,XRCC4
Role of IL-17A in Psoriasis	0.907	0.214	#NUM!	IL17RA,S100A8,S100A9
Chondroitin Sulfate Degradation (Metazoa)	0.907	0.214	#NUM!	CEMIP2,GM2A,HEXB
Choline Biosynthesis III	0.907	0.214	#NUM!	CHPT1,HMOX1,PLD3
Pyridoxal 5'-phosphate Salvage Pathway	0.907	0.138	3	ADPGK,CSNK1A1,DAPK1,LIMK2,MAP3K8,MAPK1,PAK2,PRKCD,PRPF4B
Thioredoxin Pathway	0.906	0.286	#NUM!	SELENOT,TXN
Superpathway of D-myo-inositol (1,4,5)-trisphosphate Metabolism	0.892	0.182	2	BPNT2,IMPA2,IPMK,PTEN
VEGF Family Ligand-Receptor Interactions	0.891	0.131	3.317	FOS,GRB2,MAPK1,PIK3C2A,PIK3CB,PIK3CD,PIK3R1,PRKCB,PRKCD,PRKD3,RAP2B
Mouse Embryonic Stem Cell Pluripotency	0.887	0.126	3.051	GRB2,IL6ST,JAK2,MAPK1,PIK3C2A,PIK3CB,PIK3CD,PIK3R1,PTPN11,RAP2B,SMAD4,TCF4,XIAP
Xenobiotic Metabolism CAR Signaling Pathway	0.866	0.116	2.683	ABCC1,ALDH2,CHST11,CHST15,CITED2,DNAJC7,GSTK1,GSTO1,GSTP1,HSP90AB1,HSP90B1,MAPK1,MGST2,NRIP1,PPP2R5E,PRKCB,PRKCD,PRKD3,SNW1,SULT1B1
Role of MAPK Signaling in Inhibiting the Pathogenesis of Influenza	0.856	0.132	1.897	ABHD3,BAX,JUN,MAP3K5,MAPK1,MYD88,NFKB1,NFKBIA,RPS6KA3,TLR4
Agranulocyte Adhesion and Diapedesis	0.846	0.114	#NUM!	ACTG1,C5AR1,CCR1,CCR2,CD99,CXCL16,CXCR4,EZR,GLG1,ITGA4,ITGA5,ITGB1,ITGB2,MMP25,MMP8,MMP9,MSN,MYL6,PECAM1,SELL,SELPLG,TNFRSF1A
Role of JAK2 in Hormone-like Cytokine Signaling	0.842	0.138	0.378	FOS,JAK2,PTPN1,PTPN11,SH2B3,SIRPA,SOCS3,STAT1
Spliceosomal Cycle	0.84	0.143	2.646	DDX46,HSPA8,SF3B1,SF3B2,SF3B3,SNRNP200,U2AF2
Fatty Acid Activation	0.839	0.2	#NUM!	ACSL1,ACSL3,ACSL4
Leukotriene Biosynthesis	0.839	0.2	#NUM!	ALOX5AP,LTA4H,MGST2
Dermatan Sulfate Degradation (Metazoa)	0.839	0.2	#NUM!	CEMIP2,GM2A,HEXB
Salvage Pathways of Pyrimidine Ribonucleotides	0.828	0.125	2.887	ADPGK,CDA,CMPK1,CMPK2,CSNK1A1,DAPK1,LIMK2,MAP3K8,MAPK1,PAK2,PRKCD,PRPF4B
NUR77 Signaling in T Lymphocytes	0.813	0.109	2.673	B2M,CALM1 (includes others),CD86,CHP1,FCER1G,HLA-A,HLA-B,HLA-C,HLA-DMA,HLA-DMB,HLA-DPA1,HLA-DPB1,HLA-DQA1,HLA-DQA2,HLA-DQB1,HLA-DRA,HLA-DRB1,HLA-DRB5,HLA-E,HLA-F,MAP3K2,MAP3K3,MAPK1,PPP3R1,PRKCB,PRKCD,PRKD3,RPS6KA3,SIN3B,TNFSF10
Ketolysis	0.806	0.25	#NUM!	HADHA,HADHB
Sphingomyelin Metabolism	0.806	0.25	#NUM!	SGMS1,SGMS2
Glutathione Redox Reactions I	0.79	0.167	2	GSR,GSTK1,GSTP1,MGST2
Endocannabinoid Developing Neuron Pathway	0.788	0.118	1.897	ADCY7,CDKN1B,CREB1,CREB5,GNB4,GNG10,MAPK1,PIK3C2A,PIK3CB,PIK3CD,PIK3R1,PRKACA,PRKAG2,PRKAR1A,RAP2B
Corticotropin Releasing Hormone Signaling	0.783	0.116	3.207	ADCY7,CALM1 (includes others),CREB1,CREB5,FOS,ITPR2,JUN,JUND,MAPK1,MEF2A,MEF2C,PRKACA,PRKAG2,PRKAR1A,PRKCB,PRKCD,PRKD3
T Cell Exhaustion Signaling Pathway	0.78	0.105	2.524	CD86,FCER1G,FOS,FOXP1,HAVCR2,HLA-A,HLA-B,HLA-C,HLA-DMA,HLA-DMB,HLA-DPA1,HLA-DPB1,HLA-DQA1,HLA-DQA2,HLA-DQB1,HLA-DRA,HLA-DRB1,HLA-DRB5,HLA-E,HLA-F,IFNAR1,IL10RA,IL6R,JAK2,JUN,LGALS9,MAPK1,PIK3C2A,PIK3CB,PIK3CD,PIK3R1,PPP2R5E,PTPN11,RAP2B,SMAD2,STAT1,STAT2,TGFBR2
UVC-Induced MAPK Signaling	0.775	0.137	1.89	FOS,JUN,MAPK1,PRKCB,PRKCD,PRKD3,RAP2B
Spermine Biosynthesis	0.767	0.5	#NUM!	AMD1
Spermidine Biosynthesis I	0.767	0.5	#NUM!	AMD1
Thyroid Hormone Biosynthesis	0.767	0.5	#NUM!	CTSD
GDP-L-fucose Biosynthesis I (from GDP-D-mannose)	0.767	0.5	#NUM!	GMDS
Cardiolipin Biosynthesis II	0.767	0.5	#NUM!	PGS1
Glutamine Degradation I	0.767	0.5	#NUM!	GLS
Glutamate Biosynthesis II	0.767	0.5	#NUM!	GLUD1
Glutamate Degradation X	0.767	0.5	#NUM!	GLUD1
Glioblastoma Multiforme Signaling	0.765	0.113	3.153	CDKN1B,E2F3,FNBP1,GRB2,ITPR2,MAPK1,MDM2,PDIA3,PIK3C2A,PIK3CB,PIK3CD,PIK3R1,PLCB1,PLCL2,PRKCD,PTEN,RAP2B,RB1,RHOT1
Role of BRCA1 in DNA Damage Response	0.754	0.125	0.447	ARID2,ATM,BRD7,E2F3,GADD45A,PBRM1,RB1,RBL2,SMARCD3,STAT1
IL-17 Signaling	0.75	0.112	2.683	FOS,HSP90AB1,HSP90B1,IL15,IL17RA,JAK2,JUN,LCN2,MAPK1,MMP9,NFKB1,PIK3C2A,PIK3CB,PIK3CD,PIK3R1,RAP2B,SRSF1,TNFSF10,TNFSF13,TNFSF13B
Citrulline Biosynthesis	0.723	0.222	#NUM!	ARG1,GLS
Nucleotide Excision Repair Pathway	0.7	0.143	#NUM!	CCNH,ERCC5,POLR2A,POLR2E,RAD23B
Role of OCT4 in Mammalian Embryonic Stem Cell Pluripotency	0.675	0.133	#NUM!	ETS2,MEF2A,PHC3,RARA,RB1,SH3GLB1
CDX Gastrointestinal Cancer Signaling Pathway	0.664	0.108	-0.447	CYBB,FOS,IKBKB,IKBKE,IL15,IL6R,JAK2,JUN,MAPK1,NFKB1,PIK3C2A,PIK3CB,PIK3CD,PIK3R1,PTEN,REL,SMAD4,TCF4,TNFSF10,TNFSF13,TNFSF13B
Gαs Signaling	0.661	0.113	2.111	ADCY7,ADD1,CREB1,CREB5,GNA13,GNB4,GNG10,HCK,HRH2,MAPK1,PRKACA,PRKAG2,PRKAR1A,RGS2
CDP-diacylglycerol Biosynthesis I	0.661	0.148	1	AGPAT3,CDS2,MBOAT1,MBOAT2
SPINK1 Pancreatic Cancer Pathway	0.66	0.127	-2.646	CPD,CPM,CPQ,CTSA,CTSB,SMAD2,TGFBR2
Bladder Cancer Signaling	0.66	0.114	#NUM!	DAPK1,E2F3,HDAC4,MAPK1,MDM2,MMP25,MMP8,MMP9,PA2G4,RAP2B,RB1,RBL2,THBS1
Prostanoid Biosynthesis	0.651	0.2	#NUM!	PTGES3,TBXAS1
Pyrimidine Ribonucleotides Interconversion	0.633	0.135	2	CMPK1,CMPK2,DHX29,DHX9,NUDT16
Ethanol Degradation II	0.623	0.143	#NUM!	ACSL1,AKR1A1,ALDH2,DIP2A
γ-linolenate Biosynthesis II (Animals)	0.622	0.158	#NUM!	ACSL1,ACSL3,ACSL4
DHCR24 Signaling Pathway	0.614	0.109	1.807	APP,CLU,HMOX1,MDM2,NFKB1,ORM1,PIK3C2A,PIK3CB,PIK3CD,PIK3R1,PRKCB,PRKCD,PRKD3,RAP2B,SERPINA1
Adipogenesis pathway	0.614	0.109	-1.291	ATG5,ATG7,CCNH,CEBPD,HDAC4,KLF3,RB1,RBBP4,RPS6KC1,SAP30,SETDB1,SIN3B,TBL1XR1,TNFRSF1A,XBP1
Uracil Degradation II (Reductive)	0.611	0.333	#NUM!	DPYD
Diphthamide Biosynthesis	0.611	0.333	#NUM!	EEF2
Serine Biosynthesis	0.611	0.333	#NUM!	UBAC2
Ascorbate Recycling (Cytosolic)	0.611	0.333	#NUM!	GSTO1
Tetrahydrobiopterin Biosynthesis I	0.611	0.333	#NUM!	GCH1
Hypusine Biosynthesis	0.611	0.333	#NUM!	EIF5A
Thymine Degradation	0.611	0.333	#NUM!	DPYD
Anandamide Degradation	0.611	0.333	#NUM!	NAAA
Tetrahydrobiopterin Biosynthesis II	0.611	0.333	#NUM!	GCH1
S-adenosyl-L-methionine Biosynthesis	0.611	0.333	#NUM!	MAT2A
LPS/IL-1 Mediated Inhibition of RXR Function	0.597	0.104	0.905	ABCA1,ACSL1,ACSL3,ACSL4,ALDH2,CD14,CHST11,CHST15,CPT1A,GSTK1,GSTO1,GSTP1,IL18RAP,JUN,LY96,MAP3K1,MGST2,MYD88,RARA,SULT1B1,TLR4,TNFRSF1A,TNFRSF1B
Ketogenesis	0.589	0.182	#NUM!	HADHA,HADHB
Glycogen Degradation II	0.589	0.182	#NUM!	PYGL,TYMP
Factors Promoting Cardiogenesis in Vertebrates	0.588	0.107	3.873	CAMK2D,CREB1,CREB5,LRP1,MEF2C,PDIA3,PLCB1,PLCL2,PRKCB,PRKCD,PRKD3,ROCK2,SMAD2,SMAD4,TCF4,TGFBR2
G Beta Gamma Signaling	0.579	0.109	3.464	BTK,GNA13,GNB4,GNG10,GRB2,ITPR2,MAPK1,PRKACA,PRKAG2,PRKAR1A,PRKCB,PRKCD,PRKD3,RAP2B
Ethanol Degradation IV	0.579	0.15	#NUM!	ACSL1,ALDH2,DIP2A
IL-15 Production	0.559	0.108	3.464	BTK,CSF1R,CSK,FYN,HCK,IL15,IRF1,JAK2,LYN,NFKB1,REL,STAT1,SYK
Pyrimidine Ribonucleotides De Novo Biosynthesis	0.545	0.125	2	CMPK1,CMPK2,DHX29,DHX9,NUDT16
Ubiquinol-10 Biosynthesis (Eukaryotic)	0.539	0.143	#NUM!	ECHDC1,MICAL1,MICAL2
Cleavage and Polyadenylation of Pre-mRNA	0.534	0.167	#NUM!	PAPOLA,WDR33
UDP-N-acetyl-D-galactosamine Biosynthesis II	0.534	0.167	#NUM!	GPI,HK1
Pentose Phosphate Pathway (Oxidative Branch)	0.505	0.25	#NUM!	G6PD
2-ketoglutarate Dehydrogenase Complex	0.505	0.25	#NUM!	DLD
Branched-chain α-keto acid Dehydrogenase Complex	0.505	0.25	#NUM!	DLD
Spermine and Spermidine Degradation I	0.505	0.25	#NUM!	SAT1
Phenylethylamine Degradation I	0.505	0.25	#NUM!	ALDH2
D-glucuronate Degradation I	0.505	0.25	#NUM!	AKR1A1
Arginine Degradation I (Arginase Pathway)	0.505	0.25	#NUM!	ARG1
Oxidized GTP and dGTP Detoxification	0.505	0.25	#NUM!	DDX6
Lactose Degradation III	0.505	0.25	#NUM!	GLB1
N-acetylglucosamine Degradation II	0.505	0.25	#NUM!	NAGK
Amyotrophic Lateral Sclerosis Signaling	0.493	0.105	0.905	BAX,BIRC2,CAPN2,CASP1,GLUL,NAIP,PIK3C2A,PIK3CB,PIK3CD,PIK3R1,SSR4,XIAP
Mevalonate Pathway I	0.486	0.154	#NUM!	HADHA,HADHB
Airway Inflammation in Asthma	0.467	0.121	#NUM!	IFNGR1,IFNGR2,MMP9,RNASE2
GPCR-Mediated Integration of Enteroendocrine Signaling Exemplified by an L Cell	0.466	0.108	0.707	ADCY7,ITPR2,PDIA3,PLCB1,PLCL2,PRKACA,PRKAG2,PRKAR1A
Sperm Motility	0.454	0.098	3.051	ABHD3,BTK,CALM1 (includes others),CSF1R,CSK,FYN,GNA13,GNB4,GNG10,HCK,ITPR2,JAK2,LYN,PDE4B,PDIA3,PLCB1,PLCL2,PRKACA,PRKAG2,PRKAR1A,PRKCB,PRKCD,PRKD3,SYK
TEC Kinase Signaling	0.452	0.096	5.014	ACTG1,BTK,FAS,FCER1G,FNBP1,FOS,FYN,GNA13,GNB4,GNG10,HCK,ITGA4,ITGA5,ITGAX,ITGB1,ITGB2,JAK2,LYN,NFKB1,PAK2,PIK3C2A,PIK3CB,PIK3CD,PIK3R1,PRKCB,PRKCD,PRKD3,REL,RHOT1,STAT1,STAT2,STAT6,TLR4,TNFSF10,VAV3,WAS
GPCR-Mediated Nutrient Sensing in Enteroendocrine Cells	0.451	0.103	3.464	ADCY7,GNG10,ITPR2,PDIA3,PLCB1,PLCL2,PRKACA,PRKAG2,PRKAR1A,PRKCB,PRKCD,PRKD3
TGF-β Signaling	0.449	0.104	1.667	FOS,GRB2,IRF7,JUN,MAPK1,RAP2B,RNF111,SMAD2,SMAD4,TGFBR2
BER (Base Excision Repair) Pathway	0.446	0.114	1.342	ARL6IP5,HUWE1,MAPK1,MBD4,SP1
DNA Double-Strand Break Repair by Homologous Recombination	0.443	0.143	#NUM!	ATM,ATRX
Colanic Acid Building Blocks Biosynthesis	0.443	0.143	#NUM!	GMDS,GPI
WNT/Ca+ pathway	0.441	0.108	2.449	CREB1,CREB5,NFKB1,PDIA3,PLCB1,PLCL2,REL
Apelin Adipocyte Signaling Pathway	0.441	0.105	0.333	ADCY7,CYBB,GSTK1,GSTP1,MAPK1,MGST2,PRKACA,PRKAG2,PRKAR1A
IL-22 Signaling	0.438	0.125	#NUM!	MAPK1,SOCS3,STAT1
Arsenate Detoxification I (Glutaredoxin)	0.427	0.2	#NUM!	GSTO1
Protein Citrullination	0.427	0.2	#NUM!	PADI4
Pyruvate Fermentation to Lactate	0.427	0.2	#NUM!	LDHB
Superpathway of Serine and Glycine Biosynthesis I	0.427	0.2	#NUM!	UBAC2
Tetrahydrofolate Salvage from 5,10-methenyltetrahydrofolate	0.427	0.2	#NUM!	MTHFD2
CMP-N-acetylneuraminate Biosynthesis I (Eukaryotes)	0.427	0.2	#NUM!	NAGK
Glycerol Degradation I	0.427	0.2	#NUM!	GK
2-oxobutanoate Degradation I	0.427	0.2	#NUM!	DLD
Rapoport-Luebering Glycolytic Shunt	0.427	0.2	#NUM!	PGAM1
Wound Healing Signaling Pathway	0.419	0.0966	2.711	FOS,GRB2,IFNGR1,IFNGR2,IKBKB,IL15,IL18RAP,ITGB1,JAK2,JUN,MAPK1,MMP8,MMP9,NFKB1,NFKBIA,RAP2B,STAT1,TGFBR2,TNFRSF1A,TNFRSF1B,TNFSF10,TNFSF13,TNFSF13B
Superpathway of Citrulline Metabolism	0.405	0.133	#NUM!	ARG1,GLS
Dopamine Receptor Signaling	0.385	0.101	1.342	ADCY7,GCH1,PPP1CB,PPP1CC,PPP2R5E,PRKACA,PRKAG2,PRKAR1A
Calcium-induced T Lymphocyte Apoptosis	0.384	0.0949	3.578	ATP2A2,ATP2A3,CALM1 (includes others),CAPN2,CD4,CHP1,FCER1G,HLA-A,HLA-B,HLA-DMA,HLA-DMB,HLA-DPA1,HLA-DPB1,HLA-DQA1,HLA-DQA2,HLA-DQB1,HLA-DRA,HLA-DRB1,HLA-DRB5,ITPR2,PPP3R1,PRKCB,PRKCD,PRKD3
Estrogen-mediated S-phase Entry	0.382	0.115	#NUM!	CDKN1B,E2F3,RB1
D-myo-inositol (1,4,5)-Trisphosphate Biosynthesis	0.382	0.115	#NUM!	PI4KA,PIP4K2A,PLCB1
D-myo-inositol (1,4,5)-trisphosphate Degradation	0.371	0.125	#NUM!	BPNT2,IMPA2
Parkinson's Signaling	0.371	0.125	#NUM!	MAPK1,PARK7
Arginine Biosynthesis IV	0.366	0.167	#NUM!	GLUD1
Trehalose Degradation II (Trehalase)	0.366	0.167	#NUM!	HK1
Urea Cycle	0.366	0.167	#NUM!	ARG1
Arginine Degradation VI (Arginase 2 Pathway)	0.366	0.167	#NUM!	ARG1
Acetyl-CoA Biosynthesis I (Pyruvate Dehydrogenase Complex)	0.366	0.167	#NUM!	DLD
Glycine Cleavage Complex	0.366	0.167	#NUM!	DLD
α-tocopherol Degradation	0.366	0.167	#NUM!	CYP4F3
Tryptophan Degradation to 2-amino-3-carboxymuconate Semialdehyde	0.366	0.167	#NUM!	KYNU
GDP-mannose Biosynthesis	0.366	0.167	#NUM!	GPI
Cell Cycle Regulation by BTG Family Proteins	0.351	0.105	#NUM!	BTG2,E2F3,PPP2R5E,RB1
G-Protein Coupled Receptor Signaling	0.35	0.0914	5.669	ADCY7,ADGRE2,ADGRE5,ADGRG3,ARRB1,C5AR1,CALM1 (includes others),CAMK2D,CCR1,CCR2,CHP1,CREB1,CREB5,DUSP1,FOS,FPR2,FYN,GABBR1,GNA13,GNB4,GNG10,GPR107,GPR141,GRB2,GRK3,HRH2,IKBKB,IKBKE,JUN,LATS1,LPAR6,MAP3K1,MAP3K2,MAP3K3,MAP3K5,MAP3K8,MAPK1,MEF2A,MEF2C,MKNK1,MYL6,NFKB1,NFKBIA,PAK2,PDE4B,PIK3C2A,PIK3CB,PIK3CD,PIK3R1,PLCB1,PPP3R1,PREX1,PRKACA,PRKAG2,PRKAR1A,PRKCB,PTAFR,PXN,RAP2B,RAPGEF1,REL,RGS2,ROCK2
Endocannabinoid Neuronal Synapse Pathway	0.342	0.0946	0.302	ADCY7,CHP1,GNB4,GNG10,ITPR2,MAPK1,NDUFS2,PDIA3,PLCB1,PLCL2,PPP3R1,PRKACA,PRKAG2,PRKAR1A
1D-myo-inositol Hexakisphosphate Biosynthesis II (Mammalian)	0.34	0.118	#NUM!	IPMK,ITPK1
D-myo-inositol (1,3,4)-trisphosphate Biosynthesis	0.34	0.118	#NUM!	IPMK,PTEN
Pregnenolone Biosynthesis	0.34	0.118	#NUM!	MICAL1,MICAL2
Putrescine Degradation III	0.34	0.118	#NUM!	ALDH2,SAT1
Superpathway of Geranylgeranyldiphosphate Biosynthesis I (via Mevalonate)	0.34	0.118	#NUM!	HADHA,HADHB
Ceramide Biosynthesis	0.318	0.143	#NUM!	SPTLC2
Phosphatidylcholine Biosynthesis I	0.318	0.143	#NUM!	CHPT1
Inositol Pyrophosphates Biosynthesis	0.318	0.143	#NUM!	IPMK
Adenine and Adenosine Salvage III	0.318	0.143	#NUM!	ADA2
Glycogen Biosynthesis II (from UDP-D-Glucose)	0.318	0.143	#NUM!	GYG1
Primary Immunodeficiency Signaling	0.314	0.098	#NUM!	BTK,CD4,CIITA,PTPRC,TAP1
Histidine Degradation VI	0.312	0.111	#NUM!	MICAL1,MICAL2
Circadian Rhythm Signaling	0.309	0.0913	#NUM!	ADCY7,CAMK2D,CREB1,CREB5,FYN,GNB4,GNG10,H3-3A/H3-3B,HCK,ITPR2,LYN,MAPK1,MDM2,MKNK1,PDIA3,PLCB1,PLCL2,PRKACA,PRKAG2,PRKAR1A,PRKCB,PRKCD,PRKD3,RAP2B
Transcriptional Regulatory Network in Embryonic Stem Cells	0.306	0.092	3.357	IGF2R,IL6ST,JAK2,MAPK1,PIK3C2A,PIK3CB,PIK3CD,PIK3R1,RAP2B,SET,SETDB1,SMAD2,SMAD4,TGFBR2,ZFHX3
Oxidative Ethanol Degradation III	0.292	0.1	#NUM!	ACSL1,ALDH2,DIP2A
Mitotic Roles of Polo-Like Kinase	0.288	0.0938	#NUM!	ANAPC5,HSP90AB1,HSP90B1,PPP2R5E,SMC1A,STAG2
Phospholipases	0.288	0.0938	2.449	ABHD3,HMOX1,PDIA3,PLCB1,PLCL2,PLD3
Tryptophan Degradation X (Mammalian, via Tryptamine)	0.286	0.105	#NUM!	AKR1A1,ALDH2
OX40 Signaling Pathway	0.286	0.0902	-0.447	B2M,CD4,FCER1G,HLA-A,HLA-B,HLA-C,HLA-DMA,HLA-DMB,HLA-DPA1,HLA-DPB1,HLA-DQA1,HLA-DQA2,HLA-DQB1,HLA-DRA,HLA-DRB1,HLA-DRB5,HLA-E,HLA-F,JUN,NFKB1,NFKBIA,REL
Cellular Effects of Sildenafil (Viagra)	0.285	0.0909	#NUM!	ACTG1,ADCY7,CALM1 (includes others),ITPR2,MYL6,PDE4B,PDIA3,PLCB1,PLCL2,PPP1CB,PRKACA,PRKAG2,PRKAR1A
Cardiac β-adrenergic Signaling	0.283	0.0904	1	ADCY7,AKAP13,ATP2A2,ATP2A3,GNA13,GNB4,GNG10,GRK3,PDE4B,PPP1CB,PPP1CC,PPP2R5E,PRKACA,PRKAG2,PRKAR1A,SLC8A1
Role of NFAT in Regulation of the Immune Response	0.282	0.0895	5.864	BTK,CALM1 (includes others),CD4,CD86,CHP1,CSNK1A1,CSNK1G2,FCER1G,FCGR1A,FCGR1BP,FCGR2A,FCGR3A/FCGR3B,FOS,FYN,GNA13,GNB4,GNG10,GRB2,HLA-A,HLA-B,HLA-DMA,HLA-DMB,HLA-DPA1,HLA-DPB1,HLA-DQA1,HLA-DQA2,HLA-DQB1,HLA-DRA,HLA-DRB1,HLA-DRB5,IGKV3-11,IKBKB,IKBKE,ITPR2,JUN,LCP2,LYN,MAPK1,MEF2A,MEF2C,NFKB1,NFKBIA,PIK3C2A,PIK3CB,PIK3CD,PIK3R1,PLCB1,PPP3R1,RAP2B,REL,SYK
T Helper Cell Differentiation	0.282	0.0899	#NUM!	CD86,FCER1G,HLA-A,HLA-B,HLA-DMA,HLA-DMB,HLA-DPA1,HLA-DPB1,HLA-DQA1,HLA-DQA2,HLA-DQB1,HLA-DRA,HLA-DRB1,HLA-DRB5,IFNGR1,IFNGR2,IL10RA,IL6R,IL6ST,STAT1,STAT6,TGFBR2,TNFRSF1A,TNFRSF1B
Dermatan Sulfate Biosynthesis (Late Stages)	0.28	0.0952	2	CHST11,CHST15,DSE,SULT1B1
Sucrose Degradation V (Mammalian)	0.278	0.125	#NUM!	TPI1
Phosphatidylethanolamine Biosynthesis II	0.278	0.125	#NUM!	ETNK1
Histidine Degradation III	0.278	0.125	#NUM!	MTHFD2
Superoxide Radicals Degradation	0.278	0.125	#NUM!	SOD2
Purine Ribonucleosides Degradation to Ribose-1-phosphate	0.278	0.125	#NUM!	ADA2
Sonic Hedgehog Signaling	0.273	0.0968	#NUM!	PRKACA,PRKAG2,PRKAR1A
Pathogenesis of Multiple Sclerosis	0.244	0.111	#NUM!	CCR1
Leucine Degradation I	0.244	0.111	#NUM!	BCAT1
Folate Transformations I	0.244	0.111	#NUM!	MTHFD2
Pentose Phosphate Pathway	0.216	0.1	#NUM!	G6PD
GDP-glucose Biosynthesis	0.216	0.1	#NUM!	HK1
Glucose and Glucose-1-phosphate Degradation	0.191	0.0909	#NUM!	HK1
NAD biosynthesis II (from tryptophan)	0.191	0.0909	#NUM!	KYNU
Purine Nucleotides De Novo Biosynthesis II	0.191	0.0909	#NUM!	ADSS2
Neurovascular Coupling Signaling Pathway	0	0.0548	1.155	ABHD3,APP,CALM1 (includes others),GABBR1,ITPR2,ORAI2,PLCB1,PPP1CB,PRKACA,PRKAG2,PRKAR1A,ROCK2
Synaptic Long Term Depression	0	0.0681	3.464	ABHD3,GNA13,ITPR2,LYN,MAPK1,PDIA3,PLCB1,PLCL2,PPP2R5E,PRKCB,PRKCD,PRKD3,RAP2B
Coagulation System	0	0.0857	#NUM!	F13A1,PLAUR,SERPINA1
FXR/RXR Activation	0	0.032	#NUM!	CLU,ORM1,RARA,SERPINA1
PXR/RXR Activation	0	0.0635	1	CPT1A,PRKACA,PRKAG2,PRKAR1A
FcγRIIB Signaling in B Lymphocytes	0	0.0404	3	BTK,GRB2,IGKV3-11,ITPR2,LYN,PIK3C2A,PIK3CB,PIK3CD,PIK3R1,RAP2B,SYK
CCR5 Signaling in Macrophages	0	0.0473	1.134	CALM1 (includes others),CD4,FAS,FCER1G,FOS,GNA13,GNB4,GNG10,ITPR2,JUN,MAPK1,PRKCB,PRKCD,PRKD3
Cytotoxic T Lymphocyte-mediated Apoptosis of Target Cells	0	0.0404	#NUM!	B2M,CASP8,FAS,FCER1G,HLA-A,HLA-B,HLA-C,HLA-E,HLA-F
Airway Pathology in Chronic Obstructive Pulmonary Disease	0	0.0708	#NUM!	IL15,LCN2,MMP8,MMP9,ORM1,TNFSF10,TNFSF13,TNFSF13B
IL-15 Signaling	0	0.0491	3.317	IGKV3-11,IL15,JAK2,MAPK1,NFKB1,PIK3C2A,PIK3CB,PIK3CD,PIK3R1,RAP2B,REL,STAT6,SYK
Role of Cytokines in Mediating Communication between Immune Cells	0	0.0192	#NUM!	IL15
Cardiomyocyte Differentiation via BMP Receptors	0	0.0769	#NUM!	MEF2C,SMAD4
CDK5 Signaling	0	0.0877	0.707	ADCY7,ITGB1,MAPK1,PPP1CB,PPP1CC,PPP2R5E,PRKACA,PRKAG2,PRKAR1A,RAP2B
Lipid Antigen Presentation by CD1	0	0.0472	#NUM!	AP2A1,AP2A2,ARF6,B2M,CALR,CANX,CD1D,FCER1G,PDIA3,PSAP
Maturity Onset Diabetes of Young (MODY) Signaling	0	0.039	#NUM!	APOL6,NFKB1,UCP2
Role of CHK Proteins in Cell Cycle Checkpoint Control	0	0.069	#NUM!	ATM,E2F3,PPP2R5E,TLK1
Human Embryonic Stem Cell Pluripotency	0	0.0812	4	GRB2,HSP90AB1,HSP90B1,JAK2,MAPK1,PIK3C2A,PIK3CB,PIK3CD,PIK3R1,PRKCB,PRKCD,PRKD3,RAP2B,SMAD2,SMAD4,TGFBR2
Role of NANOG in Mammalian Embryonic Stem Cell Pluripotency	0	0.082	3	GRB2,IL6ST,JAK2,MAPK1,PIK3C2A,PIK3CB,PIK3CD,PIK3R1,RAP2B,SMAD4
CREB Signaling in Neurons	0	0.0723	5.516	ADCY7,ADGRE2,ADGRE5,ADGRG3,C5AR1,CALM1 (includes others),CAMK2D,CCR1,CCR2,CREB1,CREB5,FPR2,GABBR1,GNA13,GNB4,GNG10,GPR107,GPR141,GRB2,HGF,HRH2,IGF2R,ITPR2,LPAR6,MAPK1,PDIA3,PIK3C2A,PIK3CB,PIK3CD,PIK3R1,PLCB1,PLCL2,POLR2A,POLR2E,PRKACA,PRKAG2,PRKAR1A,PRKCB,PRKCD,PRKD3,PTAFR,RAP2B,TGFBR2
Basal Cell Carcinoma Signaling	0	0.0143	#NUM!	TCF4
Allograft Rejection Signaling	0	0.0763	#NUM!	B2M,CD86,FAS,FCER1G,HLA-A,HLA-B,HLA-C,HLA-DMA,HLA-DMB,HLA-DPA1,HLA-DPB1,HLA-DQA1,HLA-DQA2,HLA-DQB1,HLA-DRA,HLA-DRB1,HLA-DRB5,HLA-E,HLA-F
Autoimmune Thyroid Disease Signaling	0	0.072	#NUM!	CD86,FAS,FCER1G,HLA-A,HLA-B,HLA-C,HLA-DMA,HLA-DMB,HLA-DPA1,HLA-DPB1,HLA-DQA1,HLA-DQA2,HLA-DQB1,HLA-DRA,HLA-DRB1,HLA-DRB5,HLA-E,HLA-F
Graft-versus-Host Disease Signaling	0	0.0744	#NUM!	CD86,FAS,FCER1G,HLA-A,HLA-B,HLA-C,HLA-DMA,HLA-DMB,HLA-DPA1,HLA-DPB1,HLA-DQA1,HLA-DQA2,HLA-DQB1,HLA-DRA,HLA-DRB1,HLA-DRB5,HLA-E,HLA-F
p70S6K Signaling	0	0.069	4.243	BCAP31,BTK,EEF2,GRB2,IGKV3-11,LYN,MAPK1,PDIA3,PIK3C2A,PIK3CB,PIK3CD,PIK3R1,PLCB1,PLCL2,PPP2R5E,PRKCB,PRKCD,PRKD3,RAP2B,SYK,YWHAE,YWHAG
G Protein Signaling Mediated by Tubby	0	0.0376	3.162	FCER1G,FYB1,GNA13,GNB4,GNG10,GRB2,JAK2,LCP2,PLCB1,VAV3
Communication between Innate and Adaptive Immune Cells	0	0.0453	#NUM!	B2M,CD4,CD86,FCER1G,HLA-A,HLA-B,HLA-C,HLA-DRA,HLA-DRB1,HLA-DRB5,HLA-E,HLA-F,IGKV3-11,IL15,TLR1,TLR2,TLR4,TLR5,TLR8,TNFSF13,TNFSF13B
Systemic Lupus Erythematosus Signaling	0	0.0541	#NUM!	CBL,CD86,FCER1G,FCGR1A,FCGR1BP,FCGR2A,FCGR3A/FCGR3B,FOS,GRB2,HLA-A,HLA-B,HLA-C,HLA-E,HLA-F,HNRNPA2B1,IGKV3-11,IL6R,JUN,LYN,MAPK1,PIK3C2A,PIK3CB,PIK3CD,PIK3R1,PRPF4B,PRPF8,PTPRC,RAP2B,RNPC3,SNRNP200,SNRNP70,TNFSF13B
FAK Signaling	0	0.0738	5.506	ADGRE2,ADGRE5,ADGRG3,AGO2,ARHGEF7,ARPC2,ARPC4,C5AR1,CAPN2,CCR1,CCR2,CSK,ELF1,ELF2,ELK3,ETS2,FCER1G,FOS,FPR2,FYN,GABBR1,GIT2,GPR107,GPR141,GRB2,HRH2,IFNAR1,IL10RA,IL13RA1,IL17RA,IL18RAP,IL27RA,IL6R,IL6ST,ITGA4,ITGA5,ITGAX,ITGB1,ITGB2,JUN,LPAR6,MAPK1,MDM2,MMP9,NCOA3,NFKB1,PAK2,PIK3C2A,PIK3CB,PIK3CD,PIK3R1,PTAFR,PTEN,PTPRA,PXN,RAP2B,SOCS3,SP1,TCF4,TGFBR2,WAS
Phospholipase C Signaling	0	0.0694	4.802	ADCY7,AHNAK,ARHGEF3,ARHGEF7,BTK,CALM1 (includes others),CHP1,CREB1,CREB5,FCER1G,FCGR2A,FNBP1,FYN,GNA13,GNB4,GNG10,GRB2,HDAC4,HMOX1,IGKV3-11,ITGA4,ITGA5,ITGAX,ITGB1,ITGB2,ITPR2,LCP2,LYN,MAPK1,MEF2A,MEF2C,MYL6,NFKB1,PLCB1,PLD3,PPP1CB,PPP3R1,PRKCB,PRKCD,PRKD3,RAP2B,REL,RHOT1,RPS6KA3,SYK
Altered T Cell and B Cell Signaling in Rheumatoid Arthritis	0	0.0551	#NUM!	CD86,FAS,FCER1G,HLA-A,HLA-B,HLA-DMA,HLA-DMB,HLA-DPA1,HLA-DPB1,HLA-DQA1,HLA-DQA2,HLA-DQB1,HLA-DRA,HLA-DRB1,HLA-DRB5,IGKV3-11,IL15,NFKB1,REL,TLR1,TLR2,TLR4,TLR5,TLR8,TNFSF13,TNFSF13B
B Cell Development	0	0.0679	#NUM!	CD86,HLA-A,HLA-B,HLA-DMA,HLA-DMB,HLA-DPA1,HLA-DPB1,HLA-DQA1,HLA-DQA2,HLA-DQB1,HLA-DRA,HLA-DRB1,HLA-DRB5,IGKV3-11,PTPRC
Breast Cancer Regulation by Stathmin1	0	0.0822	3.539	ADGRE2,ADGRE5,ADGRG3,ARHGEF3,ARHGEF7,C5AR1,CAMK2D,CCR1,CCR2,CDKN1B,CREB1,CREB5,E2F3,FPR2,GABBR1,GNA13,GNB4,GNG10,GPR107,GPR141,GRB2,HGF,HRH2,JUN,LPAR6,MAPK1,MMP9,NFKB1,PIK3C2A,PIK3CB,PIK3CD,PIK3R1,PLCB1,PPP1CB,PPP1CC,PPP2R5E,PRKACA,PRKAG2,PRKAR1A,PRKCB,PRKCD,PRKD3,PTAFR,RAP2B,RLIM,RPS6KA3,TUBA4A,UHMK1
Regulation of IL-2 Expression in Activated and Anergic T Lymphocytes	0	0.084	2.558	CALM1 (includes others),CHP1,FCER1G,FOS,FYN,GRB2,IKBKB,IKBKE,JUN,MALT1,MAP3K1,MAPK1,NFKB1,NFKBIA,PPP3R1,RAP2B,REL,SMAD2,SMAD4,TGFBR2,TOB1,VAV3
Role of WNT/GSK-3β Signaling in the Pathogenesis of Influenza	0	0.0811	#NUM!	CSNK1A1,CSNK1G2,IFNAR1,NCOA3,NCOA4,TCF4
Role of Lipids/Lipid Rafts in the Pathogenesis of Influenza	0	0.05	#NUM!	IFNAR1
Role of MAPK Signaling in the Pathogenesis of Influenza	0	0.0617	#NUM!	ABHD3,BAX,MAP3K5,MAPK1,RAP2B
Antiproliferative Role of TOB in T Cell Signaling	0	0.0489	0.632	CDKN1B,CUL1,DPP7,FCER1G,MAPK1,PABPC1,RB1,SMAD2,SMAD4,TGFBR2,TOB1
Extrinsic Prothrombin Activation Pathway	0	0.0625	#NUM!	F13A1
Intrinsic Prothrombin Activation Pathway	0	0.0244	#NUM!	F13A1
Cell Cycle Control of Chromosomal Replication	0	0.0179	#NUM!	CDK19
Assembly of RNA Polymerase II Complex	0	0.08	2	CCNH,GTF2E2,POLR2A,POLR2E
Assembly of RNA Polymerase III Complex	0	0.0769	#NUM!	GTF3C1
Differential Regulation of Cytokine Production in Intestinal Epithelial Cells by IL-17A and IL-17F	0	0.0435	#NUM!	LCN2
Hematopoiesis from Pluripotent Stem Cells	0	0.00847	#NUM!	CD4,FCER1G
Hematopoiesis from Multipotent Stem Cells	0	0.0833	#NUM!	IL15
nNOS Signaling in Skeletal Muscle Cells	0	0.0435	#NUM!	CALM1 (includes others),ITPR2
Netrin Signaling	0	0.0833	2.236	CHP1,ITPR2,PPP3R1,PRKACA,PRKAG2,PRKAR1A
Heparan Sulfate Biosynthesis	0	0.0606	#NUM!	ALDH2,CHST11,CHST15,SULT1B1
Bupropion Degradation	0	0.0417	#NUM!	CYP1B1
Thyroid Hormone Metabolism II (via Conjugation and/or Degradation)	0	0.0303	#NUM!	SULT1B1
Nicotine Degradation III	0	0.02	#NUM!	CYP1B1
Dopamine Degradation	0	0.0833	#NUM!	ALDH2,SULT1B1
Heparan Sulfate Biosynthesis (Late Stages)	0	0.0678	#NUM!	ALDH2,CHST11,CHST15,SULT1B1
Acyl-CoA Hydrolysis	0	0.0769	#NUM!	PPT1
tRNA Splicing	0	0.0222	#NUM!	PDE4B
Melatonin Degradation I	0	0.037	#NUM!	CYP1B1,SULT1B1
Pyrimidine Deoxyribonucleotides De Novo Biosynthesis I	0	0.087	#NUM!	CMPK1,CMPK2
Triacylglycerol Degradation	0	0.0714	#NUM!	ABHD2,ALDH2,CES1
Estrogen Biosynthesis	0	0.0714	#NUM!	CYP1B1,HSD17B11,HSD17B4
Chondroitin Sulfate Biosynthesis	0	0.0566	#NUM!	CHST11,CHST15,SULT1B1
Dermatan Sulfate Biosynthesis	0	0.0727	2	CHST11,CHST15,DSE,SULT1B1
tRNA Charging	0	0.0526	#NUM!	NARS1,WARS1
Nicotine Degradation II	0	0.0182	#NUM!	CYP1B1
Purine Nucleotides Degradation II (Aerobic)	0	0.0526	#NUM!	ADA2
Serotonin Degradation	0	0.0526	#NUM!	AKR1A1,ALDH2,SULT1B1
TCA Cycle II (Eukaryotic)	0	0.0455	#NUM!	DLD
Phenylalanine Degradation IV (Mammalian, via Side Chain)	0	0.0714	#NUM!	ALDH2
Retinol Biosynthesis	0	0.0238	#NUM!	CES1
γ-glutamyl Cycle	0	0.0769	#NUM!	ANPEP
Triacylglycerol Biosynthesis	0	0.0577	#NUM!	AGPAT3,MBOAT1,MBOAT2
Methylglyoxal Degradation III	0	0.0526	#NUM!	AKR1A1
Histamine Degradation	0	0.0769	#NUM!	ALDH2
Chondroitin Sulfate Biosynthesis (Late Stages)	0	0.0667	#NUM!	CHST11,CHST15,SULT1B1
Adenosine Nucleotides Degradation II	0	0.0625	#NUM!	ADA2
Superpathway of Melatonin Degradation	0	0.0339	#NUM!	CYP1B1,SULT1B1
Stearate Biosynthesis I (Animals)	0	0.0806	2.236	ACSL1,ACSL3,ACSL4,PPT1,TBXAS1
Noradrenaline and Adrenaline Degradation	0	0.0667	#NUM!	AKR1A1,ALDH2
Acetone Degradation I (to Methylglyoxal)	0	0.0286	#NUM!	CYP1B1
Fatty Acid α-oxidation	0	0.0625	#NUM!	ALDH2
Methionine Degradation I (to Homocysteine)	0	0.087	#NUM!	EHMT1,MAT2A
Superpathway of Methionine Degradation	0	0.0789	#NUM!	DLD,EHMT1,MAT2A
Superpathway of Cholesterol Biosynthesis	0	0.0714	#NUM!	HADHA,HADHB
Gαi Signaling	0	0.0857	0.333	ADCY7,FPR2,GABBR1,GNA13,GNB4,GNG10,GRB2,MAPK1,PRKACA,PRKAG2,PRKAR1A,RAP2B
Cysteine Biosynthesis III (mammalia)	0	0.08	#NUM!	EHMT1,MAT2A
PCP (Planar Cell Polarity) Pathway	0	0.0667	-1	JUN,JUND,PFN1,ROCK2
SAPK/JNK Signaling	0	0.0631	3.5	FCER1G,GADD45A,GNA13,GNB4,GNG10,GRB2,HNRNPK,JUN,MAP3K1,MAP3K2,MAP3K20,MAP3K3,MAP3K5,MAPK8IP3,PIK3C2A,PIK3CB,PIK3CD,PIK3R1,RAP2B
GABA Receptor Signaling	0	0.0846	#NUM!	ADCY7,AP2A1,AP2A2,GABBR1,GNA13,GNB4,GNG10,ITPR2,NSF,UBA52,UBC
IL-4 Signaling	0	0.0703	4.315	ARG1,CREB1,CREB5,FAS,FCER1G,GRB2,HLA-DMA,HLA-DMB,HLA-DPA1,HLA-DPB1,HLA-DQA1,HLA-DQA2,HLA-DQB1,HLA-DRA,HLA-DRB1,HLA-DRB5,IL13RA1,MAPK1,MAPKAP1,NFKB1,PIK3C2A,PIK3CB,PIK3CD,PIK3R1,RAP2B,STAT6
WNT/β-catenin Signaling	0	0.0819	0.707	CD44,CSNK1A1,CSNK1G2,FRAT1,ILK,JUN,LRP1,MDM2,PPP2R5E,RARA,TCF4,TGFBR2,UBA52,UBC
Phototransduction Pathway	0	0.0566	#NUM!	PRKACA,PRKAG2,PRKAR1A
cAMP-mediated signaling	0	0.0693	1.807	ADCY7,AKAP13,CALM1 (includes others),CAMK2D,CREB1,CREB5,DUSP1,FPR2,GABBR1,HRH2,MAPK1,PDE4B,PPP3R1,PRKACA,PRKAR1A,RGS2
Glutamate Receptor Signaling	0	0.0781	#NUM!	CALM1 (includes others),GLS,GLUL,GNB4,GNG10
NF-κB Signaling	0	0.0842	4.49	CASP8,FCER1G,IGF2R,IKBKB,IRAK3,LTBR,MALT1,MAP3K1,MAP3K3,MAP3K8,MYD88,NFKB1,NFKBIA,PELI1,PIK3C2A,PIK3CB,PIK3CD,PIK3R1,PRKACA,PRKCB,RAP2B,TGFBR2,TLR1,TLR2,TLR4,TLR5,TLR8,TNFAIP3,TNFRSF1A,TNFRSF1B,TNFSF13B
Gustation Pathway	0	0.05	2.53	ADCY7,CD36,ITPR2,LIPA,LPAR6,LRRC8D,ORAI2,PRKACA,PRKAG2,PRKAR1A
Th17 Activation Pathway	0	0.0427	1.897	AHR,FCER1G,HSP90AB1,HSP90B1,IL6R,IRAK3,JAK2,MYD88,NFKB1,REL,RUNX1,SOCS3
Apelin Liver Signaling Pathway	0	0.0385	#NUM!	FAS
Apelin Cardiac Fibroblast Signaling Pathway	0	0.0435	#NUM!	PRKAG2
Apelin Muscle Signaling Pathway	0	0.0833	#NUM!	GNA13,GNB4,GNG10,PRKAG2
White Adipose Tissue Browning Pathway	0	0.0876	2.714	ADCY7,CAMP,CREB1,CREB5,FCER1G,ITPR2,LDHB,MAPK1,PRKACA,PRKAG2,PRKAR1A,RARA
Regulation Of The Epithelial Mesenchymal Transition In Development Pathway	0	0.0824	2.236	ADAM17,APH1B,NCSTN,NFKB1,PSEN1,REL,TCF4
Kinetochore Metaphase Signaling Pathway	0	0.0654	-0.378	ANAPC5,MACROH2A1,PPP1CB,PPP1CC,PPP2R5E,SMC1A,STAG2
Eicosanoid Signaling	0	0.0746	#NUM!	ABHD3,ALOX5AP,FPR2,LTA4H,TBXAS1

## Sheet: Table S9
Table S9. Enrichment of Pathways in DEG genes (MC vs. After MC) across all B cells.
© 2000-2023 QIAGEN. All rights reserved.
Ingenuity Canonical Pathways	-log(p-value)	Ratio	z-score	Molecules
EIF2 Signaling	51.7	0.283	-5.145	ATF4,EIF2S3,EIF3A,EIF3E,EIF3F,EIF3L,EIF4A2,EIF5,MYC,PABPC1,PPP1R15A,PTBP1,RAP1A,RAP1B,RPL10A,RPL13,RPL13A,RPL14,RPL15,RPL17,RPL18,RPL21,RPL22,RPL23,RPL23A,RPL26,RPL27,RPL27A,RPL31,RPL34,RPL35,RPL35A,RPL36A,RPL37,RPL37A,RPL38,RPL4,RPL7,RPL9,RPLP1,RPLP2,RPS10,RPS11,RPS12,RPS14,RPS16,RPS17,RPS2,RPS20,RPS21,RPS25,RPS27,RPS27A,RPS29,RPS3A,RPS6,RPS8,RPS9,RPSA,UBA52
Regulation of eIF4 and p70S6K Signaling	19	0.17	-1.342	EIF2S3,EIF3A,EIF3E,EIF3F,EIF3L,EIF4A2,ITGA4,ITGB7,PABPC1,PPP2R5C,RAP1A,RAP1B,RPS10,RPS11,RPS12,RPS14,RPS16,RPS17,RPS2,RPS20,RPS21,RPS25,RPS27,RPS27A,RPS29,RPS3A,RPS6,RPS8,RPS9,RPSA
mTOR Signaling	18	0.151	-2.121	DDIT4,EIF3A,EIF3E,EIF3F,EIF3L,EIF4A2,EIF4B,PPP2R5C,PRKCB,RAP1A,RAP1B,RHOB,RHOQ,RPS10,RPS11,RPS12,RPS14,RPS16,RPS17,RPS2,RPS20,RPS21,RPS25,RPS27,RPS27A,RPS29,RPS3A,RPS6,RPS8,RPS9,RPSA
Coronavirus Pathogenesis Pathway	13.9	0.134	2.746	ATF4,EEF1A1,JUN,KPNB1,NFKB2,PIKFYVE,REL,RELB,RPS10,RPS11,RPS12,RPS14,RPS16,RPS17,RPS2,RPS20,RPS21,RPS25,RPS27,RPS27A,RPS29,RPS3A,RPS6,RPS8,RPS9,RPSA
CSDE1 Signaling Pathway	8.08	0.2	-2.111	CSDE1,FUS,HNRNPC,LSM14A,MYC,PABPC1,PABPC4,PABPN1,PTBP1,PUM1,RPL9
HER-2 Signaling in Breast Cancer	6.99	0.0852	-1.886	ARF6,CDKN1B,COX7B,COX7C,ELF1,ITGB7,JUN,KPNB1,LYN,MT-CO3,MYC,NFKB2,PRKCB,RAP1A,RAP1B,REL,RELB,RPS6,TPR
RAC Signaling	6.25	0.102	-3.317	ACTR2,CFL1,CYFIP2,IQGAP1,ITGA4,ITGB7,JUN,MAP3K1,NFKB2,PIKFYVE,RAP1A,RAP1B,REL,RELB
Sirtuin Signaling Pathway	5.37	0.0667	1.265	JUN,MT-ATP6,MT-CYB,MT-ND1,MT-ND4L,MT-ND5,MT-ND6,MYC,NDUFV1,NFKB2,REL,RELB,SF3A2,SLC25A6,TOMM20,TOMM7,TRIM28,TSPO,TUBA1B
B Cell Receptor Signaling	5.35	0.0598	-3.5	ATF4,CD22,CD79A,CFL1,DAPP1,EBF1,IGHM,IGKC,INPP5D,JUN,LYN,MAP3K1,NFKB2,PAX5,POU2F2,PPP3CA,PPP3CC,PRKCB,RAP1A,RAP1B,REL,RELB
Oxidative Phosphorylation	5.1	0.104	-2.714	COX7B,COX7C,CYCS,MT-ATP6,MT-CO3,MT-CYB,MT-ND1,MT-ND4L,MT-ND5,NDUFV1,UQCRB
RANK Signaling in Osteoclasts	5.04	0.114	-2.828	BIRC3,JUN,MAP3K1,NFKB2,PPP3CA,PPP3CC,REL,RELB,TAB2,TRAF5
CD27 Signaling in Lymphocytes	4.94	0.145	-1.342	CD27,CYCS,JUN,MAP3K1,NFKB2,REL,RELB,TRAF5
Actin Nucleation by ARP-WASP Complex	4.91	0.11	-2.828	ACTR2,ITGA4,ITGB7,RAP1A,RAP1B,RHOB,RHOQ,ROCK1,VASP,WIPF1
April Mediated Signaling	4.79	0.167	-2.236	JUN,MAP3K1,NFKB2,REL,RELB,TNFRSF13B,TRAF5
Estrogen Receptor Signaling	4.77	0.0549	-2.138	ATF4,CFL1,DDX5,GNG7,HSP90AA1,JUN,MT-ATP6,MT-CYB,MT-ND1,MT-ND4L,MT-ND5,MT-ND6,MYC,NCOR1,NDUFV1,NFKB2,PRKCB,RAP1A,RAP1B,REL,RELB,ROCK1
B Cell Activating Factor Signaling	4.72	0.163	-2.236	JUN,MAP3K1,NFKB2,REL,RELB,TNFRSF13B,TRAF5
Toll-like Receptor Signaling	4.69	0.117	#NUM!	JUN,MAP3K1,NFKB2,REL,RELB,RPS27A,TAB2,UBA52,UBC
Production of Nitric Oxide and Reactive Oxygen Species in Macrophages	4.64	0.0745	-0.632	CYBA,JUN,LYZ,MAP3K1,NFKB2,PPP2R5C,PRKCB,RAP1A,RAP1B,REL,RELB,RHOB,RHOQ,S100A8
TNFR2 Signaling	4.56	0.194	-1	BIRC3,JUN,MAP3K1,NFKB2,REL,RELB
Natural Killer Cell Signaling	4.51	0.0725	-1.155	CD48,CFL1,HLA-A,HLA-F,HSPA9,MAP3K1,NFKB2,RAP1A,RAP1B,REL,RELB,ROCK1,TYROBP,WIPF1
Glucocorticoid Receptor Signaling	4.51	0.048	#NUM!	CCNH,DUSP1,HLA-A,HLA-DQA1,HLA-F,HSP90AA1,HSPA9,JUN,MAP3K1,MT-ATP6,MT-CYB,MT-ND1,MT-ND4L,MT-ND5,MT-ND6,MYC,NCOR1,NDUFV1,NFKB2,PPP3CA,PPP3CC,RAP1A,RAP1B,SMARCC1,TAF15,TAF7
Mitochondrial Dysfunction	4.48	0.0576	1.886	ATF4,CAPNS1,COX7B,COX7C,CYCS,FUS,MT-ATP6,MT-CO3,MT-CYB,MT-ND1,MT-ND4L,MT-ND5,MT-ND6,NDUFV1,PPP3CA,PPP3CC,TOMM20,TOMM7,UQCRB
TNFR1 Signaling	4.28	0.14	-1.342	BIRC3,CYCS,JUN,MAP3K1,NFKB2,REL,RELB
Necroptosis Signaling Pathway	4.28	0.0784	-2.887	BIRC3,CAPNS1,PELI1,PPP3CA,PPP3CC,SLC25A6,TAB2,TNIP1,TOMM20,TOMM7,TSPO,UBC
Integrin Signaling	4.22	0.0683	-2.673	ACTR2,ARF6,CAPNS1,ITGA4,ITGB7,PFN1,PIKFYVE,RAP1A,RAP1B,RHOB,RHOQ,ROCK1,VASP,WIPF1
Clathrin-mediated Endocytosis Signaling	4.2	0.068	#NUM!	ACTR2,ARF6,HGS,ITGB7,LYZ,PPP3CA,PPP3CC,RAB11A,RPS27A,S100A8,SH3KBP1,SNX9,UBA52,UBC
Regulation of Actin-based Motility by Rho	4.19	0.0909	-2.828	ACTR2,CFL1,ITGA4,ITGB7,PFN1,PIKFYVE,RHOB,RHOQ,ROCK1,WIPF1
Ceramide Signaling	4.11	0.0989	-2.646	CYCS,JUN,MAP3K1,NFKB2,PPP2R5C,RAP1A,RAP1B,REL,RELB
Signaling by Rho Family GTPases	4.1	0.0604	-2.714	ACTR2,CFL1,GNG7,IQGAP1,ITGA4,ITGB7,JUN,NFKB2,PIKFYVE,PKN1,REL,RELB,RHOB,RHOQ,ROCK1,WIPF1
MSP-RON Signaling In Cancer Cells Pathway	4	0.0791	-3	ATF4,ELF1,JUN,MYC,NFKB2,RAP1A,RAP1B,REL,RELB,TCF4,YWHAZ
Apoptosis Signaling	3.73	0.0882	0.378	BIRC3,CAPNS1,CYCS,NFKB2,RAP1A,RAP1B,REL,RELB,ROCK1
BEX2 Signaling Pathway	3.71	0.0988	-1.633	JUN,LGALS1,NFKB2,PPP2R5C,REL,RELB,SWAP70,TCF4
IL-10 Signaling	3.68	0.0728	1.508	ATF4,DDIT4,DUSP1,HLA-A,HLA-DQA1,HLA-F,INPP5D,JUN,NFKB2,REL,RELB
Molecular Mechanisms of Cancer	3.68	0.0474	#NUM!	BIRC3,CDK13,CDK14,CDKN1B,CYCS,GNG7,ITGA4,ITGB7,JUN,MYC,NFKB2,PMAIP1,PRKCB,RAP1A,RAP1B,REL,RELB,RHOB,RHOQ,TAB2,TCF4
Induction of Apoptosis by HIV1	3.63	0.111	-1.342	BIRC3,CXCR4,CYCS,NFKB2,REL,RELB,SLC25A6
fMLP Signaling in Neutrophils	3.62	0.0775	-2.828	ACTR2,GNG7,NFKB2,PPP3CA,PPP3CC,PRKCB,RAP1A,RAP1B,REL,RELB
PEDF Signaling	3.6	0.0952	-1.633	NFKB2,RAP1A,RAP1B,REL,RELB,ROCK1,TCF12,TCF4
MicroRNA Biogenesis Signaling Pathway	3.54	0.0656	-2.309	CSDE1,DDX5,EWSR1,FUS,HNRNPA2B1,HSP90AA1,KHSRP,MYC,RAP1A,RAP1B,SF3A2,TPR
P2Y Purigenic Receptor Signaling Pathway	3.53	0.0758	-2.828	ATF4,GNG7,JUN,MYC,NFKB2,PRKCB,RAP1A,RAP1B,REL,RELB
Remodeling of Epithelial Adherens Junctions	3.5	0.106	-2	ACTR2,ARF6,HGS,IQGAP1,MAPRE2,TUBA1B,TUBB
Protein Kinase A Signaling	3.47	0.0482	-1.604	ADD3,ATF4,DUSP1,GNG7,MAP3K1,NFKB2,PPP3CA,PPP3CC,PRKCB,PTP4A1,PTPN1,RAP1A,RAP1B,REL,RELB,ROCK1,TCF4,VASP,YWHAZ
Crosstalk between Dendritic Cells and Natural Killer Cells	3.36	0.0879	-1	CD69,HLA-A,HLA-F,LTB,NFKB2,REL,RELB,TYROBP
Neuregulin Signaling	3.34	0.0783	-1.633	CDKN1B,HSP90AA1,ITGA4,ITGB7,MYC,PRKCB,RAP1A,RAP1B,RPS6
ILK Signaling	3.27	0.0612	-2.53	ATF4,CFL1,ITGB7,JUN,MYC,NFKB2,PPP2R5C,REL,RELB,RHOB,RHOQ,TMSB10/TMSB4X
IL-7 Signaling Pathway	3.23	0.0959	-0.378	CDKN1B,EBF1,IGHM,JUN,LYN,MYC,PAX5
PI3K/AKT Signaling	3.23	0.0606	-1.667	CDKN1B,HSP90AA1,INPP5D,ITGA4,ITGB7,NFKB2,PPP2R5C,RAP1A,RAP1B,REL,RELB,YWHAZ
Neutrophil Extracellular Trap Signaling Pathway	3.2	0.0471	-2.828	IGHM,IGKC,LYN,MT-ATP6,MT-CYB,MT-ND1,MT-ND4L,MT-ND5,MT-ND6,NDUFV1,NFKB2,PPP3CA,PPP3CC,PRKCB,SLC25A6,TOMM20,TOMM7,TSPO
TWEAK Signaling	3.18	0.139	#NUM!	BIRC3,CYCS,NFKB2,REL,RELB
PI3K Signaling in B Lymphocytes	3.11	0.0492	-2.887	ATF4,CD79A,DAPP1,IGHM,IGKC,INPP5D,JUN,LYN,NFKB2,PPP3CA,PPP3CC,PRKCB,RAP1A,RAP1B,REL,RELB
Axonal Guidance Signaling	3.08	0.0427	#NUM!	ACTR2,CFL1,CXCR4,EIF3F,ERAP2,GNG7,ITGA4,ITGB7,PFN1,PMPCB,PPP3CA,PPP3CC,PRKCB,RAP1A,RAP1B,ROCK1,RTN4,TUBA1B,TUBB,VASP,WIPF1
IL-17A Signaling in Fibroblasts	3.07	0.132	#NUM!	CEBPD,JUN,NFKB2,REL,RELB
NF-κB Activation by Viruses	3.06	0.0897	-2.236	MAP3K1,NFKB2,PRKCB,RAP1A,RAP1B,REL,RELB
14-3-3-mediated Signaling	3.05	0.0714	-1.633	CDKN1B,JUN,PRKCB,RAP1A,RAP1B,SRPK2,TUBA1B,TUBB,YWHAZ
Phagosome Maturation	3.03	0.0654	#NUM!	CTSH,DYNLL1,DYNLRB1,HLA-A,HLA-F,PIKFYVE,PRDX1,TUBA1B,TUBB,VAMP2
IL-3 Signaling	3.03	0.0886	-1.89	INPP5D,JUN,PPP3CA,PPP3CC,PRKCB,RAP1A,RAP1B
Estrogen-Dependent Breast Cancer Signaling	3	0.0875	-2.236	ATF4,JUN,NFKB2,RAP1A,RAP1B,REL,RELB
PPAR Signaling	2.98	0.0769	2.449	HSP90AA1,JUN,NCOR1,NFKB2,RAP1A,RAP1B,REL,RELB
Epithelial Adherens Junction Signaling	2.97	0.0641	-0.632	ACTR2,CFL1,IQGAP1,PPP2R5C,RAP1A,RAP1B,ROCK1,STK4,TCF4,YWHAZ
BAG2 Signaling Pathway	2.96	0.0864	0	HSP90AA1,HSPA9,MYC,NFKB2,PSMB4,REL,RELB
JAK/STAT Signaling	2.93	0.0854	-1.342	JUN,NFKB2,PTPN1,RAP1A,RAP1B,REL,RELB
LPS-stimulated MAPK Signaling	2.84	0.0824	-2.236	JUN,NFKB2,PRKCB,RAP1A,RAP1B,REL,RELB
Hepatic Fibrosis Signaling Pathway	2.82	0.0436	-2.324	ATF4,CDKN1B,ITGA4,ITGB7,JUN,KLF9,MYC,NFKB2,PDCD4,PRKCB,RAP1A,RAP1B,REL,RELB,RHOB,RHOQ,ROCK1,TCF4
Gαq Signaling	2.8	0.061	-2.828	GNG7,NFKB2,PPP3CA,PPP3CC,PRKCB,REL,RELB,RHOB,RHOQ,ROCK1
Prostate Cancer Signaling	2.79	0.0721	#NUM!	ATF4,CDKN1B,HSP90AA1,NFKB2,RAP1A,RAP1B,REL,RELB
PDGF Signaling	2.78	0.0805	-2.646	INPP5D,JUN,MAP3K1,MYC,PRKCB,RAP1A,RAP1B
Role of Macrophages, Fibroblasts and Endothelial Cells in Rheumatoid Arthritis	2.77	0.0472	#NUM!	ATF4,CEBPD,IGHM,IGKC,JUN,LTB,MYC,PPP3CA,PPP3CC,PRKCB,RAP1A,RAP1B,ROCK1,TCF4,TRAF5
CXCR4 Signaling	2.76	0.0602	-3.162	CXCR4,GNG7,JUN,LYN,PRKCB,RAP1A,RAP1B,RHOB,RHOQ,ROCK1
ABRA Signaling Pathway	2.75	0.0795	-1.89	CFL1,JUNB,JUND,PPP3CA,PPP3CC,ROCK1,TPM3
Regulation of Cellular Mechanics by Calpain Protease	2.75	0.0795	-1.633	CAPNS1,CAST,CDKN1B,ITGA4,ITGB7,RAP1A,RAP1B
Apelin Endothelial Signaling Pathway	2.75	0.0647	-2.236	GNG7,JUN,KLF2,NFKB2,PRKCB,RAP1A,RAP1B,REL,RELB
Androgen Signaling	2.74	0.0599	#NUM!	CCNH,GNG7,HSP90AA1,JUN,NFKB2,PRKCB,REL,RELB,TAF15,TAF7
iNOS Signaling	2.73	0.111	#NUM!	HMGA1,JUN,NFKB2,REL,RELB
Acute Myeloid Leukemia Signaling	2.7	0.0778	-2.236	MYC,NFKB2,RAP1A,RAP1B,REL,RELB,TCF4
MSP-RON Signaling In Macrophages Pathway	2.67	0.069	-0.816	ATF4,HLA-DQA1,JUN,NFKB2,RAP1A,RAP1B,REL,RELB
Ephrin Receptor Signaling	2.65	0.0547	-3.162	ACTR2,ATF4,CFL1,CXCR4,GNG7,ITGA4,ITGB7,RAP1A,RAP1B,ROCK1,WIPF1
Fcγ Receptor-mediated Phagocytosis in Macrophages and Monocytes	2.61	0.0753	-2.646	ACTR2,ARF6,INPP5D,LYN,PRKCB,RAB11A,VASP
NGF Signaling	2.6	0.0672	-2.236	ATF4,MAP3K1,NFKB2,RAP1A,RAP1B,REL,RELB,ROCK1
GM-CSF Signaling	2.59	0.0857	-2	LYN,PPP3CA,PPP3CC,PRKCB,RAP1A,RAP1B
Small Cell Lung Cancer Signaling	2.59	0.0745	0	CDKN1B,CYCS,MYC,NFKB2,REL,RELB,TRAF5
Protein Ubiquitination Pathway	2.57	0.0485	#NUM!	BIRC3,HLA-A,HLA-F,HSP90AA1,HSPA9,PSMB4,RPS27A,UBA52,UBC,UBE2E1,UBE2M,UBE2Q1,UBE3A
Renin-Angiotensin Signaling	2.56	0.0661	-2.449	JUN,MAP3K1,NFKB2,PRKCB,RAP1A,RAP1B,REL,RELB
Chronic Myeloid Leukemia Signaling	2.54	0.0481	-2.496	CDKN1B,HSP90AA1,JUN,MYC,NFKB2,PAX5,PPP3CA,PPP3CC,RAP1A,RAP1B,REL,RELB,TCF4
Tumor Microenvironment Pathway	2.54	0.0562	-1.414	CXCR4,HLA-A,HLA-F,JUN,MYC,NFKB2,RAP1A,RAP1B,REL,RELB
IL-1 Signaling	2.54	0.0729	-2	GNG7,JUN,MAP3K1,NFKB2,REL,RELB,TAB2
FAT10 Cancer Signaling Pathway	2.53	0.1	#NUM!	CXCR4,EEF1A1,NFKB2,REL,RELB
DNA Methylation and Transcriptional Repression Signaling	2.51	0.0722	-2	CDK13,CDK14,MBD2,MBD4,MYC,TCF12,TCF4
PTEN Signaling	2.51	0.0596	0.816	CDKN1B,INPP5D,ITGA4,ITGB7,NFKB2,RAP1A,RAP1B,REL,RELB
Macrophage Alternative Activation Signaling Pathway	2.51	0.0556	-1.265	ATF4,DUSP1,HLA-DQA1,IGHM,IGKC,JUN,MYC,NFKB2,REL,RELB
NRF2-mediated Oxidative Stress Response	2.49	0.0521	-1.897	ATF4,HSP90AA1,JUN,JUNB,JUND,MAP3K1,PPIB,PRDX1,PRKCB,RAP1A,RAP1B
Opioid Signaling Pathway	2.48	0.0473	-3.317	ATF4,CDKN1B,GNG7,GRK6,LYN,MYC,NFKB2,PPP3CA,PPP3CC,PRKCB,RAP1A,RAP1B,TCF4
ERK5 Signaling	2.47	0.0811	-2.449	ATF4,MYC,RAP1A,RAP1B,WNK1,YWHAZ
Hypoxia Signaling in the Cardiovascular System	2.47	0.0811	#NUM!	ATF4,HSP90AA1,JUN,UBE2E1,UBE2M,UBE2Q1
Caveolar-mediated Endocytosis Signaling	2.44	0.08	#NUM!	CD48,HLA-A,HLA-F,ITGA4,ITGB7,PTPN1
Huntington's Disease Signaling	2.44	0.0468	-2.121	ATF4,CAPNS1,CYCS,GNG7,HSPA9,JUN,NCOR1,PRKCB,PSMB4,RPS27A,UBA52,UBC,VAMP2
ERK/MAPK Signaling	2.43	0.0512	-1.667	ATF4,DUSP1,ELF1,ITGA4,ITGB7,MYC,PPP2R5C,PRKCB,RAP1A,RAP1B,YWHAZ
Angiopoietin Signaling	2.41	0.0789	-1	NFKB2,RAP1A,RAP1B,REL,RELB,TNIP1
Systemic Lupus Erythematosus In B Cell Signaling Pathway	2.41	0.0399	-1.807	CD22,CD79A,IGHM,IGKC,INPP5D,JUN,LTB,LYN,MYC,NFKB2,PPP3CA,PPP3CC,PRKCB,RAP1A,RAP1B,REL,RELB,TRAF5
Atherosclerosis Signaling	2.41	0.0625	#NUM!	ALOX5,CXCR4,ITGA4,LYZ,NFKB2,REL,RELB,S100A8
Thyroid Cancer Signaling	2.38	0.0779	-2.449	CXCR4,JUN,MYC,RAP1A,RAP1B,TCF4
Chemokine Signaling	2.38	0.0779	-1.633	CFL1,CXCR4,JUN,PRKCB,RAP1A,RAP1B
Lymphotoxin β Receptor Signaling	2.38	0.0926	#NUM!	CYCS,LTB,NFKB2,RELB,TRAF5
RAN Signaling	2.38	0.176	#NUM!	KPNA4,KPNB1,XPO1
GNRH Signaling	2.37	0.0532	-2.121	ATF4,GNG7,JUN,MAP3K1,NFKB2,PRKCB,RAP1A,RAP1B,REL,RELB
4-1BB Signaling in T Lymphocytes	2.36	0.118	#NUM!	JUN,NFKB2,REL,RELB
HMGB1 Signaling	2.36	0.0566	-2.449	JUN,LTB,NFKB2,RAP1A,RAP1B,REL,RELB,RHOB,RHOQ
Renal Cell Carcinoma Signaling	2.36	0.0769	#NUM!	JUN,RAP1A,RAP1B,RPS27A,UBA52,UBC
Leukocyte Extravasation Signaling	2.36	0.0529	-1.265	ARHGAP4,CXCR4,CYBA,ITGA4,PRKCB,RAP1A,RAP1B,ROCK1,VASP,WIPF1
HGF Signaling	2.35	0.0611	-2.449	ELF1,ITGA4,ITGB7,JUN,MAP3K1,PRKCB,RAP1A,RAP1B
Role of PKR in Interferon Induction and Antiviral Response	2.33	0.0606	-0.816	CYCS,HSP90AA1,HSPA9,JUN,NFKB2,REL,RELB,TAB2
Myelination Signaling Pathway	2.33	0.0437	-2.138	ARF6,ARHGAP4,ATF4,CHD7,ITGB7,JUN,LYN,NFKB2,PPP3CA,PPP3CC,RAP1A,RAP1B,ROCK1,TCF4
Gα12/13 Signaling	2.31	0.0602	-2.449	JUN,MAP3K1,NFKB2,RAP1A,RAP1B,REL,RELB,ROCK1
Role Of Osteoclasts In Rheumatoid Arthritis Signaling Pathway	2.26	0.0445	-2.496	ATF4,BIRC3,JUN,PPP3CA,PPP3CC,PTPN1,RAP1A,RAP1B,RHOB,RHOQ,TAB2,TRAF5,TYROBP
Germ Cell-Sertoli Cell Junction Signaling	2.24	0.0542	#NUM!	CFL1,IQGAP1,MAP3K1,RAP1A,RAP1B,RHOB,RHOQ,TUBA1B,TUBB
Erythropoietin Signaling Pathway	2.21	0.0536	-1.89	BIRC3,JUN,LTB,NFKB2,PRKCB,RAP1A,RAP1B,REL,RELB
Antigen Presentation Pathway	2.19	0.105	#NUM!	HLA-A,HLA-DQA1,HLA-F,TAPBP
PCP (Planar Cell Polarity) Pathway	2.19	0.0833	-2.236	JUN,JUNB,JUND,PFN1,ROCK1
IL-8 Signaling	2.1	0.0485	-3	GNG7,IQGAP1,JUN,PRKCB,RAP1A,RAP1B,RHOB,RHOQ,ROCK1,VASP
Activation of IRF by Cytosolic Pattern Recognition Receptors	2.1	0.0794	#NUM!	JUN,NFKB2,PPIB,REL,RELB
Thrombopoietin Signaling	2.1	0.0794	-2.236	JUN,MYC,PRKCB,RAP1A,RAP1B
RAR Activation	2.09	0.0388	-0.5	ATF4,CCNH,CDKN1B,DUSP1,JUN,KLF2,LTB,MAP3K1,NCOR1,NFKB2,REL,RELB,RHOB,RHOQ,SMARCC1,TNIP1
BMP signaling pathway	2.08	0.0674	-2	JUN,NFKB2,RAP1A,RAP1B,REL,RELB
Actin Cytoskeleton Signaling	2.08	0.0458	-1.667	ACTR2,CFL1,CYFIP2,IQGAP1,ITGA4,ITGB7,PFN1,RAP1A,RAP1B,ROCK1,TMSB10/TMSB4X
Oxytocin Signaling Pathway	2.07	0.0438	-3.464	ATF4,EEF2,GNG7,NFKB2,PPP3CA,PPP3CC,PRKCB,RAP1A,RAP1B,REL,RELB,ROCK1
Cholecystokinin/Gastrin-mediated Signaling	2.07	0.0598	-2.646	JUN,PRKCB,RAP1A,RAP1B,RHOB,RHOQ,ROCK1
ERB2-ERBB3 Signaling	2.07	0.0781	#NUM!	CDKN1B,JUN,MYC,RAP1A,RAP1B
Activin Inhibin Signaling Pathway	2.06	0.0478	-2.53	CDKN1B,CXCR4,IGHM,IGKC,JUN,MAP3K1,NFKB2,PAX5,ROCK1,TCF4
WNT/Ca+ pathway	2.04	0.0769	#NUM!	ATF4,NFKB2,PPP3CA,REL,RELB
CD40 Signaling	2.01	0.0758	#NUM!	JUN,NFKB2,REL,RELB,TRAF5
RHOA Signaling	1.97	0.0574	-1.89	ACTR2,ARHGAP4,CFL1,PFN1,PIKFYVE,PKN1,ROCK1
PPARα/RXRα Activation	1.97	0.0492	1.89	HSP90AA1,JUN,NCOR1,NFKB2,PRKCB,RAP1A,RAP1B,REL,RELB
Death Receptor Signaling	1.97	0.0638	-1	BIRC3,CYCS,NFKB2,REL,RELB,ROCK1
MIF Regulation of Innate Immunity	1.97	0.0909	#NUM!	JUN,NFKB2,REL,RELB
LXR/RXR Activation	1.96	0.0569	#NUM!	LYZ,MYLIP,NCOR1,NFKB2,REL,RELB,S100A8
RHOGDI Signaling	1.94	0.0459	2.121	ACTR2,ARHGAP4,CFL1,GNG7,ITGA4,ITGB7,PIKFYVE,RHOB,RHOQ,ROCK1
nNOS Signaling in Neurons	1.93	0.0889	#NUM!	CAPNS1,PPP3CA,PPP3CC,PRKCB
Thrombin Signaling	1.91	0.0455	-2.646	GNG7,NFKB2,PRKCB,RAP1A,RAP1B,REL,RELB,RHOB,RHOQ,ROCK1
Role of IL-17F in Allergic Inflammatory Airway Diseases	1.9	0.087	#NUM!	ATF4,NFKB2,REL,RELB
Granzyme A Signaling	1.88	0.0704	1.342	MT-ND1,MT-ND4L,MT-ND5,MT-ND6,NDUFV1
Role of JAK1, JAK2 and TYK2 in Interferon Signaling	1.85	0.115	#NUM!	NFKB2,REL,RELB
IL-12 Signaling and Production in Macrophages	1.8	0.0437	-2.53	IGHM,IGKC,JUN,LYZ,NFKB2,POU2F2,PRKCB,REL,RELB,S100A8
Colorectal Cancer Metastasis Signaling	1.79	0.0417	-3	GNG7,JUN,MYC,NFKB2,RAP1A,RAP1B,REL,RELB,RHOB,RHOQ,TCF4
Pulmonary Healing Signaling Pathway	1.78	0.0457	-3	CFL1,CXCR4,LYN,MYC,NFKB2,PRKCB,RAP1A,RAP1B,TCF4
MYC Mediated Apoptosis Signaling	1.78	0.08	-1	CYCS,MYC,NFKB2,PMAIP1
Macropinocytosis Signaling	1.77	0.0658	-2	ARF6,ITGB7,PRKCB,RAP1A,RAP1B
Osteoarthritis Pathway	1.77	0.0431	-1.342	ATF4,DDIT4,ITGA4,ITGB7,NFKB2,REL,RELB,S100A8,S100A9,TCF4
Telomerase Signaling	1.75	0.0571	-1.633	ELF1,HSP90AA1,MYC,PPP2R5C,RAP1A,RAP1B
Primary Immunodeficiency Signaling	1.75	0.0784	#NUM!	CD79A,IGHM,IGKC,TNFRSF13B
UVC-Induced MAPK Signaling	1.75	0.0784	-2	JUN,PRKCB,RAP1A,RAP1B
Cardiac Hypertrophy Signaling (Enhanced)	1.74	0.034	-3.742	GNG7,ITGA4,ITGB7,JUN,LTB,MAP3K1,MYC,NFKB2,PKN1,PPP3CA,PPP3CC,PRKCB,RAP1A,RAP1B,REL,RELB,ROCK1,RPS6
T Cell Receptor Signaling	1.73	0.0369	-3.207	CDKN1B,HLA-A,HLA-DQA1,HLA-F,JUN,MAP3K1,NFKB2,PPP3CA,PPP3CC,RAP1A,RAP1B,REL,RELB,TCF4
Neuroinflammation Signaling Pathway	1.72	0.0391	-1.414	ATF4,BIRC3,HLA-A,HLA-DQA1,HLA-F,JUN,NFKB2,PPP3CA,PPP3CC,REL,RELB,TYROBP
HIF1α Signaling	1.69	0.0441	-2.333	HSP90AA1,HSPA9,JUN,PPP3CA,PPP3CC,PRKCB,RAP1A,RAP1B,RPS6
WNT/β-catenin Signaling	1.69	0.0468	-1	JUN,MYC,PPP2R5C,RPS27A,TCF4,TLE1,UBA52,UBC
Cleavage and Polyadenylation of Pre-mRNA	1.65	0.167	#NUM!	PABPN1,PAPOLA
NOD1/2 Signaling Pathway	1.63	0.0455	-2.828	BIRC3,HSP90AA1,HSPA9,JUN,LTB,NFKB2,SLC15A4,TAB2
Immunogenic Cell Death Signaling Pathway	1.6	0.0595	-2.236	ATF4,HSP90AA1,HSPA9,NFKB2,ROCK1
Aryl Hydrocarbon Receptor Signaling	1.57	0.0476	-0.447	CDKN1B,HSP90AA1,JUN,MYC,NFKB2,REL,RELB
Virus Entry via Endocytic Pathways	1.55	0.0513	#NUM!	HLA-A,HLA-F,ITGB7,PRKCB,RAP1A,RAP1B
Semaphorin Signaling in Neurons	1.54	0.0678	#NUM!	CFL1,RHOB,RHOQ,ROCK1
Polyamine Regulation in Colon Cancer	1.54	0.0678	-2	EIF5A,JUN,MYC,TCF4
GADD45 Signaling	1.54	0.0678	2	MYC,NFKB2,REL,RELB
Cardiac Hypertrophy Signaling	1.53	0.0394	-3.162	GNG7,JUN,MAP3K1,PPP3CA,PPP3CC,RAP1A,RAP1B,RHOB,RHOQ,ROCK1
Acute Phase Response Signaling	1.53	0.0435	-1.633	JUN,MAP3K1,NFKB2,RAP1A,RAP1B,REL,RELB,TCF4
Role of IL-17A in Psoriasis	1.52	0.143	#NUM!	S100A8,S100A9
Relaxin Signaling	1.52	0.0464	-2.236	GNG7,JUN,NFKB2,RAP1A,RAP1B,REL,RELB
IL-9 Signaling	1.51	0.0857	#NUM!	NFKB2,REL,RELB
Unfolded protein response	1.5	0.0562	-0.447	ATF4,CD82,CEBPD,HSPA9,PPP1R15A
Systemic Lupus Erythematosus In T Cell Signaling Pathway	1.5	0.0344	-1.069	ATF4,ELF1,HLA-A,HLA-DQA1,HLA-F,JUN,PPP2R5C,PPP3CA,PPP3CC,RAP1A,RAP1B,RHOB,RHOQ,ROCK1
Phospholipase C Signaling	1.48	0.0309	-3.873	AHNAK,ATF4,CD79A,GNG7,IGHM,IGKC,ITGA4,ITGB7,LYN,MARCKS,NFKB2,PPP3CA,PPP3CC,PRKCB,RAP1A,RAP1B,REL,RELB,RHOB,RHOQ
MIF-mediated Glucocorticoid Regulation	1.47	0.0833	#NUM!	NFKB2,REL,RELB
Role of NFAT in Regulation of the Immune Response	1.46	0.0316	-3.162	CD79A,GNG7,HLA-A,HLA-DQA1,IGHM,IGKC,JUN,KPNA4,KPNB1,LYN,NFKB2,PPP3CA,PPP3CC,RAP1A,RAP1B,REL,RELB,XPO1
Regulation of IL-2 Expression in Activated and Anergic T Lymphocytes	1.45	0.0382	-3.162	JUN,MAP3K1,NFKB2,PABPC4,PPP3CA,PPP3CC,RAP1A,RAP1B,REL,RELB
Regulation Of The Epithelial Mesenchymal Transition By Growth Factors Pathway	1.43	0.0417	-2.449	JUN,LTB,MAP3K1,NFKB2,RAP1A,RAP1B,REL,RELB
HOTAIR Regulatory Pathway	1.42	0.044	-2.236	KMT2A,MYC,NFKB2,REL,RELB,ROCK1,TCF4
Inhibition of ARE-Mediated mRNA Degradation Pathway	1.4	0.0437	-0.816	LTB,PABPN1,PAPOLA,PPP2R5C,PSMB4,YWHAZ,ZFP36
Prolactin Signaling	1.4	0.0526	-2.236	JUN,MYC,PRKCB,RAP1A,RAP1B
Synaptic Long Term Potentiation	1.38	0.0469	-2.449	ATF4,PPP3CA,PPP3CC,PRKCB,RAP1A,RAP1B
IL-6 Signaling	1.37	0.0465	-2	JUN,NFKB2,RAP1A,RAP1B,REL,RELB
VEGF Signaling	1.37	0.0515	-1	EIF2S3,PRKCB,RAP1A,RAP1B,ROCK1
CCR3 Signaling in Eosinophils	1.36	0.0462	#NUM!	CFL1,GNG7,PRKCB,RAP1A,RAP1B,ROCK1
ID1 Signaling Pathway	1.35	0.04	-1.414	CDKN1B,LYN,MYC,NFKB2,RAP1A,RAP1B,S100A9,ZNF148
Agrin Interactions at Neuromuscular Junction	1.35	0.0588	-2	ITGA4,JUN,RAP1A,RAP1B
Sertoli Cell-Sertoli Cell Junction Signaling	1.32	0.0396	#NUM!	ITGA4,ITGB7,JUN,MAP3K1,RAP1A,RAP1B,TUBA1B,TUBB
Glioma Invasiveness Signaling	1.29	0.0563	-2	RAP1A,RAP1B,RHOB,RHOQ
p70S6K Signaling	1.28	0.0345	-2.121	CD79A,EEF2,IGHM,IGKC,LYN,PPP2R5C,PRKCB,RAP1A,RAP1B,RPS6,YWHAZ
CLEAR Signaling Pathway	1.28	0.0356	-0.632	ATF4,DDIT4,PPP2R5C,PPP3CA,PPP3CC,PRKCB,RAP1A,RAP1B,STK4,YWHAZ
Insulin Receptor Signaling	1.28	0.0441	-0.816	INPP5D,PTPN1,RAP1A,RAP1B,RHOQ,VAMP2
TREM1 Signaling	1.27	0.0556	#NUM!	NFKB2,REL,RELB,TYROBP
Ephrin B Signaling	1.27	0.0556	#NUM!	CFL1,CXCR4,GNG7,ROCK1
PD-1, PD-L1 cancer immunotherapy pathway	1.26	0.0481	0.447	CDKN1B,HLA-A,HLA-DQA1,HLA-F,PDCD4
Role of RIG1-like Receptors in Antiviral Innate Immunity	1.26	0.0682	#NUM!	NFKB2,REL,RELB
Hereditary Breast Cancer Signaling	1.24	0.0432	#NUM!	RAP1A,RAP1B,RPS27A,SMARCC1,UBA52,UBC
Diphthamide Biosynthesis	1.24	0.333	#NUM!	EEF2
Hypusine Biosynthesis	1.24	0.333	#NUM!	EIF5A
Inflammasome pathway	1.23	0.1	#NUM!	AIM2,NFKB2
Antiproliferative Role of Somatostatin Receptor 2	1.23	0.0541	-1	CDKN1B,GNG7,RAP1A,RAP1B
Paxillin Signaling	1.23	0.0472	-2	ARF6,ITGA4,ITGB7,RAP1A,RAP1B
Apelin Pancreas Signaling Pathway	1.23	0.0667	#NUM!	NFKB2,REL,RELB
Role Of Chondrocytes In Rheumatoid Arthritis Signaling Pathway	1.23	0.0429	-1.633	CEBPD,CXCR4,JUN,NFKB2,PPP3CA,PPP3CC
D-myo-inositol (1,4,5,6)-Tetrakisphosphate Biosynthesis	1.22	0.0398	-2	DUSP1,INPP5D,PIKFYVE,PPP2R5C,PPP3CA,PPP3CC,PTPN1
D-myo-inositol (3,4,5,6)-tetrakisphosphate Biosynthesis	1.22	0.0398	-2	DUSP1,INPP5D,PIKFYVE,PPP2R5C,PPP3CA,PPP3CC,PTPN1
Autophagy	1.22	0.0376	-2.121	ATF4,CDKN1B,JUN,MYC,NFKB2,PPP2R5C,PPP3CA,PPP3CC
IL-23 Signaling Pathway	1.21	0.0652	#NUM!	NFKB2,REL,RELB
Tight Junction Signaling	1.2	0.0393	#NUM!	JUN,NFKB2,PPP2R5C,REL,RELB,VAMP2,VASP
IL-17 Signaling	1.19	0.0391	-2.646	HSP90AA1,JUN,LTB,RAP1A,RAP1B,TAB2,TRAF5
Role of JAK family kinases in IL-6-type Cytokine Signaling	1.18	0.0519	-1	CEBPD,HSP90AA1,JUNB,MYC
Senescence Pathway	1.17	0.034	-3.162	CAPNS1,CDKN1B,ELF1,JUN,NFKB2,PPP2R5C,PPP3CA,PPP3CC,RAP1A,RAP1B
Neurotrophin/TRK Signaling	1.17	0.0513	-2	ATF4,JUN,RAP1A,RAP1B
Xenobiotic Metabolism AHR Signaling Pathway	1.15	0.0506	#NUM!	HSP90AA1,NFKB2,REL,RELB
Corticotropin Releasing Hormone Signaling	1.15	0.0408	-2.236	ATF4,JUN,JUND,PRKCB,RAP1A,RAP1B
Amyotrophic Lateral Sclerosis Signaling	1.12	0.0439	-0.447	BIRC3,CAPNS1,CYCS,PPP3CA,RNF19A
Assembly of RNA Polymerase II Complex	1.12	0.06	#NUM!	CCNH,TAF15,TAF7
FLT3 Signaling in Hematopoietic Progenitor Cells	1.12	0.0494	-1	ATF4,INPP5D,RAP1A,RAP1B
3-phosphoinositide Degradation	1.11	0.0374	-2.236	DUSP1,INPP5D,PIKFYVE,PPP2R5C,PPP3CA,PPP3CC,PTPN1
PAK Signaling	1.09	0.0427	#NUM!	CFL1,ITGA4,ITGB7,RAP1A,RAP1B
Insulin Secretion Signaling Pathway	1.08	0.0337	-3	ATF4,EIF2S3,EIF4A2,LYN,PABPC1,PRKCB,RAP1A,RAP1B,VAMP2
Fc Epsilon RI Signaling	1.07	0.0424	-1.342	INPP5D,LYN,PRKCB,RAP1A,RAP1B
D-myo-inositol-5-phosphate Metabolism	1.06	0.0365	-2	DUSP1,INPP5D,PIKFYVE,PPP2R5C,PPP3CA,PPP3CC,PTPN1
Regulation Of The Epithelial Mesenchymal Transition In Development Pathway	1.06	0.0471	#NUM!	NFKB2,REL,RELB,TCF4
CD28 Signaling in T Helper Cells	1.05	0.0322	-2.449	ACTR2,HLA-A,HLA-DQA1,JUN,MAP3K1,NFKB2,PPP3CA,PPP3CC,REL,RELB
Oxytocin In Brain Signaling Pathway	1.05	0.0361	-0.378	ATF4,GNG7,NFKB2,PRKCB,PTPN1,RAP1A,RAP1B
Gap Junction Signaling	1.05	0.0361	#NUM!	PPP3CA,PPP3CC,PRKCB,RAP1A,RAP1B,TUBA1B,TUBB
Xenobiotic Metabolism Signaling	1.04	0.0331	#NUM!	HSP90AA1,MAP3K1,NFKB2,PPP2R5C,PRKCB,RAP1A,RAP1B,REL,RELB
PKCθ Signaling in T Lymphocytes	1.04	0.0312	-3	HLA-A,HLA-DQA1,JUN,MAP3K1,NFKB2,PPP3CA,PPP3CC,RAP1A,RAP1B,REL,RELB
CDX Gastrointestinal Cancer Signaling Pathway	1.04	0.0359	-1	JUN,LTB,NFKB2,PNN,REL,RELB,TCF4
Estrogen-mediated S-phase Entry	1.03	0.0769	#NUM!	CDKN1B,MYC
Role of IL-17A in Arthritis	0.99	0.0526	#NUM!	NFKB2,REL,RELB
Role of Tissue Factor in Cancer	0.985	0.0348	-1.89	CFL1,JUN,LYN,NFKB2,PPP2R5C,RAP1A,RAP1B
3-phosphoinositide Biosynthesis	0.977	0.0347	-2	DUSP1,INPP5D,PIKFYVE,PPP2R5C,PPP3CA,PPP3CC,PTPN1
Endocannabinoid Developing Neuron Pathway	0.973	0.0394	-1.342	ATF4,CDKN1B,GNG7,RAP1A,RAP1B
Ferroptosis Signaling Pathway	0.973	0.0394	-2.236	ALOX5,ARF6,ATF4,RAP1A,RAP1B
OX40 Signaling Pathway	0.956	0.0328	#NUM!	HLA-A,HLA-DQA1,HLA-F,JUN,NFKB2,REL,RELB,TRAF5
ERBB Signaling	0.952	0.043	-2	JUN,PRKCB,RAP1A,RAP1B
Tryptophan Degradation to 2-amino-3-carboxymuconate Semialdehyde	0.949	0.167	#NUM!	KYNU
Endometrial Cancer Signaling	0.941	0.05	#NUM!	MYC,RAP1A,RAP1B
Glioblastoma Multiforme Signaling	0.937	0.0357	-1.633	CDKN1B,MYC,RAP1A,RAP1B,RHOB,RHOQ
Multiple Sclerosis Signaling Pathway	0.912	0.0333	-1.89	CAPNS1,DUSP1,HLA-A,HLA-DQA1,HLA-F,LTB,NFKB2
IL-2 Signaling	0.909	0.0484	#NUM!	JUN,RAP1A,RAP1B
UVA-Induced MAPK Signaling	0.903	0.0412	#NUM!	CYCS,JUN,RAP1A,RAP1B
Role of PI3K/AKT Signaling in the Pathogenesis of Influenza	0.894	0.0476	#NUM!	NFKB2,REL,RELB
ATM Signaling	0.88	0.0404	0	ATF4,JUN,PPP2R5C,TRIM28
Mitotic Roles of Polo-Like Kinase	0.879	0.0469	#NUM!	HSP90AA1,PPP2R5C,RAD21
CDC42 Signaling	0.871	0.0295	-1.633	ACTR2,CFL1,HLA-A,HLA-DQA1,HLA-F,IQGAP1,ITGA4,ITGB7,JUN,WIPF1
Reelin Signaling in Neurons	0.862	0.0362	-1.342	ACTR2,CFL1,LYN,RAP1A,RAP1B
Sumoylation Pathway	0.858	0.0396	1	JUN,NFKB2,RHOB,RHOQ
ERBB4 Signaling	0.85	0.0455	#NUM!	PRKCB,RAP1A,RAP1B
Dendritic Cell Maturation	0.85	0.0286	-2.333	ATF4,HLA-A,HLA-DQA1,HLA-F,IGHM,IGKC,LTB,NFKB2,REL,RELB,TYROBP
Role of NFAT in Cardiac Hypertrophy	0.838	0.0318	-2.646	GNG7,MAP3K1,PPP3CA,PPP3CC,PRKCB,RAP1A,RAP1B
IL-17A Signaling in Airway Cells	0.837	0.0448	#NUM!	NFKB2,REL,RELB
Mouse Embryonic Stem Cell Pluripotency	0.836	0.0388	-2	MYC,RAP1A,RAP1B,TCF4
Role of Osteoblasts, Osteoclasts and Chondrocytes in Rheumatoid Arthritis	0.824	0.0315	#NUM!	BIRC3,JUN,PPP3CA,PPP3CC,TAB2,TCF4,TRAF5
Chaperone Mediated Autophagy Signaling Pathway	0.82	0.0276	-0.577	EEF1A1,HSP90AA1,HSPA9,MTRNR2L12,MYC,NCOR1,NFKB2,PPP3CA,PPP3CC,PSMB4,RAB11A,TPT1
IGF-1 Signaling	0.814	0.0381	#NUM!	JUN,RAP1A,RAP1B,YWHAZ
IL-15 Signaling	0.812	0.0302	-2	IGHM,IGKC,MYC,NFKB2,RAP1A,RAP1B,REL,RELB
α-Adrenergic Signaling	0.804	0.0377	#NUM!	GNG7,PRKCB,RAP1A,RAP1B
Synaptogenesis Signaling Pathway	0.8	0.0291	-1.414	ACTR2,ATF4,CFL1,LYN,MARCKS,NAP1L1,RAP1A,RAP1B,VAMP2
Hepatic Cholestasis	0.798	0.0324	#NUM!	JUN,LTB,NFKB2,PRKCB,REL,RELB
Role of Pattern Recognition Receptors in Recognition of Bacteria and Viruses	0.79	0.0342	#NUM!	LTB,NFKB2,PRKCB,REL,RELB
Endocannabinoid Cancer Inhibition Pathway	0.79	0.0342	0.447	ATF4,CDKN1B,MYC,ROCK1,TCF4
Superpathway of Inositol Phosphate Compounds	0.776	0.0306	-2.236	DUSP1,INPP5D,PIKFYVE,PPP2R5C,PPP3CA,PPP3CC,PTPN1
Factors Promoting Cardiogenesis in Vertebrates	0.765	0.0336	-2.236	ATF4,MYC,PRKCB,ROCK1,TCF4
Role of MAPK Signaling in Promoting the Pathogenesis of Influenza	0.764	0.0364	-2	JUN,NFKB2,RAP1A,RAP1B
Type II Diabetes Mellitus Signaling	0.749	0.0331	#NUM!	MAP3K1,NFKB2,PRKCB,REL,RELB
Regulation of the Epithelial-Mesenchymal Transition Pathway	0.739	0.0311	#NUM!	NFKB2,RAP1A,RAP1B,REL,RELB,TCF4
Pulmonary Fibrosis Idiopathic Signaling Pathway	0.728	0.028	-3	JUN,NFKB2,PMAIP1,RAP1A,RAP1B,REL,RELB,ROCK1,TCF4
Serotonin Receptor Signaling	0.727	0.0264	-3.464	ATF4,GNG7,JUN,LYN,MYC,NFKB2,PRKCB,RAP1A,RAP1B,RHOB,RHOQ,ROCK1
GDNF Family Ligand-Receptor Interactions	0.724	0.0395	#NUM!	JUN,RAP1A,RAP1B
IL-13 Signaling Pathway	0.717	0.0348	-2	DUSP1,JUN,LYN,ROCK1
Systemic Lupus Erythematosus Signaling	0.717	0.0254	#NUM!	CD22,CD79A,HLA-A,HLA-F,HNRNPA2B1,HNRNPC,IGHM,IGKC,INPP5D,JUN,LSM14A,LYN,RAP1A,RAP1B,RNPC3
NF-κB Signaling	0.716	0.0272	-2.53	MAP3K1,NFKB2,PELI1,PRKCB,RAP1A,RAP1B,RELB,TAB2,TNIP1,TRAF5
Mechanisms of Viral Exit from Host Cells	0.714	0.0488	#NUM!	PRKCB,XPO1
VDR/RXR Activation	0.712	0.039	#NUM!	CDKN1B,NCOR1,PRKCB
Human Embryonic Stem Cell Pluripotency	0.712	0.0305	-2.449	HSP90AA1,KLF2,MYC,PRKCB,RAP1A,RAP1B
NAD biosynthesis II (from tryptophan)	0.706	0.0909	#NUM!	KYNU
Coronavirus Replication Pathway	0.698	0.0476	#NUM!	TUBA1B,TUBB
TEC Kinase Signaling	0.683	0.0267	-2.449	GNG7,ITGA4,ITGB7,LYN,NFKB2,PRKCB,REL,RELB,RHOB,RHOQ
Oncostatin M Signaling	0.683	0.0465	#NUM!	RAP1A,RAP1B
IL-15 Production	0.673	0.0333	#NUM!	LYN,NFKB2,REL,RELB
p38 MAPK Signaling	0.673	0.0333	-1	ATF4,DUSP1,MYC,TAB2
Assembly of RNA Polymerase III Complex	0.642	0.0769	#NUM!	SF3A2
Pancreatic Adenocarcinoma Signaling	0.641	0.0323	#NUM!	CDKN1B,NFKB2,REL,RELB
Gαs Signaling	0.641	0.0323	-1	ADD3,ATF4,GNG7,RAP1A
Cyclins and Cell Cycle Regulation	0.639	0.0357	#NUM!	CCNH,CDKN1B,PPP2R5C
VEGF Family Ligand-Receptor Interactions	0.639	0.0357	#NUM!	PRKCB,RAP1A,RAP1B
HIPPO signaling	0.629	0.0353	#NUM!	PPP2R5C,STK4,YWHAZ
Ephrin A Signaling	0.626	0.0426	#NUM!	CFL1,ROCK1
Aldosterone Signaling in Epithelial Cells	0.624	0.0298	#NUM!	DUSP1,HSP90AA1,HSPA9,PIKFYVE,PRKCB
Calcium Signaling	0.624	0.0284	-2.236	ATF4,PPP3CA,PPP3CC,RAP1A,RAP1B,TPM3
Ribonucleotide Reductase Signaling Pathway	0.618	0.0296	-2.236	ATF4,JUN,MYC,NFKB2,SMARCC1
DNA Double-Strand Break Repair by Homologous Recombination	0.614	0.0714	#NUM!	ATRX
ICOS-ICOSL Signaling in T Helper Cells	0.613	0.0266	-1.633	HLA-A,HLA-DQA1,INPP5D,NFKB2,PPP3CA,PPP3CC,REL,RELB
G Beta Gamma Signaling	0.602	0.031	-2	GNG7,PRKCB,RAP1A,RAP1B
Spliceosomal Cycle	0.6	0.0408	#NUM!	SF3A2,U2AF2
Phagosome Formation	0.599	0.0238	-2.324	ACTR2,ARF6,CFL1,GPR183,IGHM,IGKC,ITGA4,ITGB7,LYN,MARCKS,PIKFYVE,PRKCB,RAP1A,RAP1B,ROCK1,WIPF1
GABA Receptor Signaling	0.595	0.0308	#NUM!	GNG7,RPS27A,UBA52,UBC
Telomere Extension by Telomerase	0.588	0.0667	#NUM!	HNRNPA2B1
Leukotriene Biosynthesis	0.588	0.0667	#NUM!	ALOX5
Dermatan Sulfate Degradation (Metazoa)	0.588	0.0667	#NUM!	IDS
Melanoma Signaling	0.587	0.04	#NUM!	RAP1A,RAP1B
Pyroptosis Signaling Pathway	0.583	0.0333	#NUM!	AIM2,NFKB2,TXNIP
Circadian Rhythm Signaling	0.58	0.0266	#NUM!	ATF4,GNG7,LYN,MYC,PRKCB,RAP1A,RAP1B
Th2 Pathway	0.573	0.0301	-2	CXCR4,HLA-A,HLA-DQA1,JUN
Granzyme B Signaling	0.564	0.0625	#NUM!	CYCS
D-myo-inositol (1,4,5)-trisphosphate Degradation	0.564	0.0625	#NUM!	INPP5D
Parkinson's Signaling	0.564	0.0625	#NUM!	CYCS
UVB-Induced MAPK Signaling	0.563	0.0385	#NUM!	JUN,PRKCB
Non-Small Cell Lung Cancer Signaling	0.557	0.0323	#NUM!	RAP1A,RAP1B,STK4
Dopamine-DARPP32 Feedback in cAMP Signaling	0.55	0.0278	-2.236	ATF4,PPP2R5C,PPP3CA,PPP3CC,PRKCB
DHCR24 Signaling Pathway	0.545	0.0292	-1	NFKB2,PRKCB,RAP1A,RAP1B
Adipogenesis pathway	0.545	0.0292	1	CCNH,CEBPD,EBF1,TXNIP
G-Protein Coupled Receptor Signaling	0.544	0.0232	-3.5	ATF4,DUSP1,GNG7,GPR183,GRK6,JUN,MAP3K1,NFKB2,PPP3CA,PPP3CC,PRKCB,RAP1A,RAP1B,REL,RELB,ROCK1
1D-myo-inositol Hexakisphosphate Biosynthesis II (Mammalian)	0.542	0.0588	#NUM!	INPP5D
D-myo-inositol (1,3,4)-trisphosphate Biosynthesis	0.542	0.0588	#NUM!	INPP5D
FAT10 Signaling Pathway	0.541	0.037	#NUM!	NUB1,PSMB4
Xenobiotic Metabolism General Signaling Pathway	0.539	0.029	-2	MAP3K1,PRKCB,RAP1A,RAP1B
FcγRIIB Signaling in B Lymphocytes	0.537	0.0257	-1.342	CD79A,IGHM,IGKC,INPP5D,LYN,RAP1A,RAP1B
TGF-β Signaling	0.532	0.0312	#NUM!	JUN,RAP1A,RAP1B
CNTF Signaling	0.519	0.0357	#NUM!	RAP1A,RAP1B
Cell Cycle Control of Chromosomal Replication	0.519	0.0357	#NUM!	CDK13,CDK14
EGF Signaling	0.519	0.0357	#NUM!	JUN,MAP3K1
NUR77 Signaling in T Lymphocytes	0.519	0.0254	-2	CYCS,HLA-A,HLA-DQA1,HLA-F,PPP3CA,PPP3CC,PRKCB
Melanocyte Development and Pigmentation Signaling	0.517	0.0306	#NUM!	ATF4,RAP1A,RAP1B
Endothelin-1 Signaling	0.505	0.0266	-2.236	JUN,MYC,PRKCB,RAP1A,RAP1B
CTLA4 Signaling in Cytotoxic T Lymphocytes	0.504	0.0242	1	HLA-A,HLA-DQA1,HLA-F,JUN,LYN,NFKB2,PPP2R5C,RAP1A,RAP1B
WNK Renal Signaling Pathway	0.501	0.03	#NUM!	BIRC3,PRKCB,WNK1
Role of JAK2 in Hormone-like Cytokine Signaling	0.499	0.0345	#NUM!	BIRC3,PTPN1
Cancer Drug Resistance By Drug Efflux	0.499	0.0345	#NUM!	RAP1A,RAP1B
Semaphorin Neuronal Repulsive Signaling Pathway	0.494	0.0276	#NUM!	CFL1,ITGA4,ITGB7,ROCK1
Synaptic Long Term Depression	0.489	0.0262	-1.342	LYN,PPP2R5C,PRKCB,RAP1A,RAP1B
Adrenomedullin signaling pathway	0.479	0.0259	#NUM!	NFKB2,RAP1A,RAP1B,REL,RELB
SPINK1 General Cancer Pathway	0.47	0.0328	#NUM!	RAP1A,RAP1B
AMPK Signaling	0.469	0.0249	0	ATF4,EEF2,GNG7,PPP2R5C,RAB11A,SMARCC1
Ubiquinol-10 Biosynthesis (Eukaryotic)	0.466	0.0476	#NUM!	ECHDC1
Endoplasmic Reticulum Stress Pathway	0.466	0.0476	#NUM!	ATF4
Superpathway of D-myo-inositol (1,4,5)-trisphosphate Metabolism	0.45	0.0455	#NUM!	INPP5D
Antioxidant Action of Vitamin C	0.439	0.0275	#NUM!	NFKB2,REL,RELB
Pyrimidine Deoxyribonucleotides De Novo Biosynthesis I	0.435	0.0435	#NUM!	DUT
Pyridoxal 5'-phosphate Salvage Pathway	0.435	0.0308	#NUM!	GRK6,PKN1
Tumoricidal Function of Hepatic Natural Killer Cells	0.42	0.0417	#NUM!	CYCS
Role of JAK1 and JAK3 in γc Cytokine Signaling	0.418	0.0299	#NUM!	RAP1A,RAP1B
Cell Cycle: G1/S Checkpoint Regulation	0.418	0.0299	#NUM!	CDKN1B,MYC
CDK5 Signaling	0.408	0.0263	#NUM!	PPP2R5C,RAP1A,RAP1B
Bladder Cancer Signaling	0.408	0.0263	#NUM!	MYC,RAP1A,RAP1B
Type I Diabetes Mellitus Signaling	0.407	0.023	#NUM!	CYCS,HLA-A,HLA-DQA1,HLA-F,NFKB2,REL,RELB
Tryptophan Degradation III (Eukaryotic)	0.407	0.04	#NUM!	KYNU
IL-17A Signaling in Gastric Cells	0.393	0.0385	#NUM!	JUN
D-myo-inositol (1,4,5)-Trisphosphate Biosynthesis	0.393	0.0385	#NUM!	PIKFYVE
S100 Family Signaling Pathway	0.391	0.0214	-0.5	AHNAK,ATF4,GPR183,IGHM,IGKC,IQGAP1,JUN,NFKB2,PRKCB,ROCK1,S100A11,S100A12,S100A8,S100A9,TCF4,TPM3
Netrin Signaling	0.381	0.0278	#NUM!	PPP3CA,PPP3CC
T Cell Exhaustion Signaling Pathway	0.378	0.0222	#NUM!	FOXP1,HLA-A,HLA-DQA1,HLA-F,JUN,PPP2R5C,RAP1A,RAP1B
Th1 and Th2 Activation Pathway	0.378	0.024	#NUM!	CXCR4,HLA-A,HLA-DQA1,JUN
Role of NANOG in Mammalian Embryonic Stem Cell Pluripotency	0.364	0.0246	#NUM!	RAP1A,RAP1B,TCL1A
Glioma Signaling	0.364	0.0246	#NUM!	PRKCB,RAP1A,RAP1B
GP6 Signaling Pathway	0.359	0.0244	#NUM!	LYN,PRKCB,RAP1B
Role of p14/p19ARF in Tumor Suppression	0.358	0.0345	#NUM!	SF3A2
B Cell Development	0.355	0.0226	#NUM!	CD79A,HLA-A,HLA-DQA1,IGHM,IGKC
Role of MAPK Signaling in Inhibiting the Pathogenesis of Influenza	0.353	0.0263	#NUM!	JUN,NFKB2
Altered T Cell and B Cell Signaling in Rheumatoid Arthritis	0.344	0.0212	#NUM!	CD79A,HLA-A,HLA-DQA1,IGHM,IGKC,LTB,NFKB2,REL,RELB,TNFRSF13B
Inhibition of Angiogenesis by TSP1	0.327	0.0312	#NUM!	JUN
Role of MAPK Signaling in the Pathogenesis of Influenza	0.322	0.0247	#NUM!	RAP1A,RAP1B
cAMP-mediated signaling	0.319	0.0216	-1.342	ATF4,DUSP1,PPP3CA,PPP3CC,RAP1A
Breast Cancer Regulation by Stathmin1	0.317	0.0205	-1.732	ATF4,CDKN1B,GNG7,GPR183,JUN,NFKB2,PPP2R5C,PRKCB,RAP1A,RAP1B,TUBA1B,TUBB
TR/RXR Activation	0.305	0.0238	#NUM!	KLF9,NCOR1
STAT3 Pathway	0.302	0.0222	#NUM!	MYC,RAP1A,RAP1B
Nucleotide Excision Repair Pathway	0.299	0.0286	#NUM!	CCNH
Wound Healing Signaling Pathway	0.296	0.021	-2.236	JUN,LTB,NFKB2,RAP1A,RAP1B
Pathogen Induced Cytokine Storm Signaling Pathway	0.295	0.0206	-2.646	AIM2,CXCR4,HLA-DQA1,JUN,LTB,MYC,NFKB2
FGF Signaling	0.294	0.0233	#NUM!	ATF4,MAP3K1
Hepatic Fibrosis / Hepatic Stellate Cell Activation	0.286	0.0211	#NUM!	KLF6,NFKB2,REL,RELB
NER (Nucleotide Excision Repair, Enhanced Pathway)	0.284	0.0227	#NUM!	CCNH,POLE4
Gαi Signaling	0.281	0.0214	#NUM!	GNG7,RAP1A,RAP1B
Docosahexaenoic Acid (DHA) Signaling	0.275	0.0263	#NUM!	CYCS
Cell Cycle Regulation by BTG Family Proteins	0.275	0.0263	#NUM!	PPP2R5C
Allograft Rejection Signaling	0.263	0.0201	#NUM!	HLA-A,HLA-DQA1,HLA-F,IGHM,IGKC
Autoimmune Thyroid Disease Signaling	0.26	0.02	#NUM!	HLA-A,HLA-DQA1,HLA-F,IGHM,IGKC
Calcium-induced T Lymphocyte Apoptosis	0.252	0.0198	-2.236	HLA-A,HLA-DQA1,PPP3CA,PPP3CC,PRKCB
eNOS Signaling	0.251	0.0203	#NUM!	HSP90AA1,HSPA9,PRKCB
Endocannabinoid Neuronal Synapse Pathway	0.251	0.0203	#NUM!	GNG7,PPP3CA,PPP3CC
Salvage Pathways of Pyrimidine Ribonucleotides	0.246	0.0208	#NUM!	GRK6,PKN1
p53 Signaling	0.238	0.0204	#NUM!	JUN,PMAIP1
BER (Base Excision Repair) Pathway	0.234	0.0227	#NUM!	MBD4
DNA damage-induced 14-3-3σ Signaling	0.222	0.0217	#NUM!	CDKN1B
Apelin Muscle Signaling Pathway	0.211	0.0208	#NUM!	GNG7
PFKFB4 Signaling Pathway	0.211	0.0208	#NUM!	ATF4
Amyloid Processing	0.2	0.02	#NUM!	CAPNS1
Cell Cycle: G2/M DNA Damage Checkpoint Regulation	0.2	0.02	#NUM!	YWHAZ
Dilated Cardiomyopathy Signaling Pathway	0	0.00667	#NUM!	KDM5A
NAD Signaling Pathway	0	0.0069	#NUM!	NFKB2
Neurovascular Coupling Signaling Pathway	0	0.00457	#NUM!	ROCK1
SNARE Signaling Pathway	0	0.0152	#NUM!	RAB11A,VAMP2
Macrophage Classical Activation Signaling Pathway	0	0.0167	#NUM!	HLA-DQA1,LTB,NFKB2
Role Of Osteoblasts In Rheumatoid Arthritis Signaling Pathway	0	0.0132	#NUM!	CTSH,LTB,TCF4
IL-33 Signaling Pathway	0	0.0169	#NUM!	ATF4,JUN,NFKB2
LPS/IL-1 Mediated Inhibition of RXR Function	0	0.0136	#NUM!	JUN,MAP3K1,XPO1
Role of BRCA1 in DNA Damage Response	0	0.0125	#NUM!	SMARCC1
CCR5 Signaling in Macrophages	0	0.0101	#NUM!	GNG7,JUN,PRKCB
Cytotoxic T Lymphocyte-mediated Apoptosis of Target Cells	0	0.0135	#NUM!	CYCS,HLA-A,HLA-F
Airway Pathology in Chronic Obstructive Pulmonary Disease	0	0.00885	#NUM!	LTB
T Helper Cell Differentiation	0	0.00749	#NUM!	HLA-A,HLA-DQA1
Melatonin Signaling	0	0.0145	#NUM!	PRKCB
Cellular Effects of Sildenafil (Viagra)	0	0.00699	#NUM!	PABPC4
Neuropathic Pain Signaling In Dorsal Horn Neurons	0	0.01	#NUM!	PRKCB
Lipid Antigen Presentation by CD1	0	0.00472	#NUM!	ARF6
Maturity Onset Diabetes of Young (MODY) Signaling	0	0.013	#NUM!	NFKB2
Role of CHK Proteins in Cell Cycle Checkpoint Control	0	0.0172	#NUM!	PPP2R5C
Growth Hormone Signaling	0	0.0141	#NUM!	PRKCB
CREB Signaling in Neurons	0	0.0101	-2.236	ATF4,GNG7,GPR183,PRKCB,RAP1A,RAP1B
Basal Cell Carcinoma Signaling	0	0.0143	#NUM!	TCF4
Graft-versus-Host Disease Signaling	0	0.0124	#NUM!	HLA-A,HLA-DQA1,HLA-F
G Protein Signaling Mediated by Tubby	0	0.00752	#NUM!	GNG7,MYC
Communication between Innate and Adaptive Immune Cells	0	0.0129	#NUM!	CD79A,HLA-A,HLA-F,IGHM,IGKC,TNFRSF13B
Sphingosine-1-phosphate Signaling	0	0.0171	#NUM!	RHOB,RHOQ
FAK Signaling	0	0.0157	-3.051	ACTR2,CAPNS1,ELF1,GPR183,ITGA4,ITGB7,JUN,MYC,NFKB2,RAP1A,RAP1B,TCF4,WIPF1
Retinoic acid Mediated Apoptosis Signaling	0	0.0175	#NUM!	CYCS
Ovarian Cancer Signaling	0	0.0192	#NUM!	RAP1A,RAP1B,TCF4
Neuroprotective Role of THOP1 in Alzheimer's Disease	0	0.0179	#NUM!	HLA-A,HLA-F
Role of WNT/GSK-3β Signaling in the Pathogenesis of Influenza	0	0.0135	#NUM!	TCF4
Role of Hypercytokinemia/hyperchemokinemia in the Pathogenesis of Influenza	0	0.0125	#NUM!	NFKB2
Antiproliferative Role of TOB in T Cell Signaling	0	0.0133	#NUM!	CDKN1B,PABPC1,PABPC4
Hematopoiesis from Pluripotent Stem Cells	0	0.00847	#NUM!	IGHM,IGKC
Transcriptional Regulatory Network in Embryonic Stem Cells	0	0.0184	#NUM!	MYC,RAP1A,RAP1B
Triacylglycerol Biosynthesis	0	0.0192	#NUM!	PLPP5
Agranulocyte Adhesion and Diapedesis	0	0.0155	#NUM!	CXCR4,ITGA4,ITGB7
Granulocyte Adhesion and Diapedesis	0	0.0115	#NUM!	CXCR4,ITGA4
Sperm Motility	0	0.0122	#NUM!	GNG7,LYN,PRKCB
SAPK/JNK Signaling	0	0.0166	-2.236	GNG7,JUN,MAP3K1,RAP1A,RAP1B
Nitric Oxide Signaling in the Cardiovascular System	0	0.0177	#NUM!	HSP90AA1,PRKCB
Cardiac β-adrenergic Signaling	0	0.0113	#NUM!	GNG7,PPP2R5C
IL-4 Signaling	0	0.0135	-2.236	ATF4,HLA-DQA1,NFKB2,RAP1A,RAP1B
Dopamine Receptor Signaling	0	0.0127	#NUM!	PPP2R5C
Glutamate Receptor Signaling	0	0.0156	#NUM!	GNG7
GPCR-Mediated Nutrient Sensing in Enteroendocrine Cells	0	0.0171	#NUM!	GNG7,PRKCB
Th1 Pathway	0	0.0171	#NUM!	HLA-A,HLA-DQA1
Iron homeostasis signaling pathway	0	0.0152	#NUM!	HSPA9,PCBP1
Th17 Activation Pathway	0	0.0142	#NUM!	HSP90AA1,NFKB2,REL,RELB
Apelin Cardiomyocyte Signaling Pathway	0	0.0102	#NUM!	PRKCB
White Adipose Tissue Browning Pathway	0	0.0073	#NUM!	ATF4
Xenobiotic Metabolism CAR Signaling Pathway	0	0.0174	#NUM!	HSP90AA1,PPP2R5C,PRKCB
Xenobiotic Metabolism PXR Signaling Pathway	0	0.017	#NUM!	HSP90AA1,NCOR1,PRKCB
Kinetochore Metaphase Signaling Pathway	0	0.0187	#NUM!	PPP2R5C,RAD21
Eicosanoid Signaling	0	0.0149	#NUM!	ALOX5

## Sheet: Table S10
Table S10. Enrichment of Pathways in DEG genes (MC vs. After MC) across all T cells.
© 2000-2023 QIAGEN. All rights reserved.
Ingenuity Canonical Pathways	-log(p-value)	Ratio	z-score	Molecules
EIF2 Signaling	23.5	0.25	-5.24	AGO4,CDK11A,EIF2S3,EIF3A,EIF3E,EIF3L,EIF4A2,EIF5,EIF5B,GSK3B,MYC,PDPK1,PIK3CG,PIK3R1,PIK3R5,PPP1R15A,RAP1A,RAP1B,RAP2A,RAP2B,RPL10A,RPL13A,RPL15,RPL21,RPL22,RPL23,RPL23A,RPL27,RPL27A,RPL31,RPL36A,RPL37,RPL37A,RPL38,RPL4,RPL7,RPL9,RPLP0,RPLP2,RPS11,RPS14,RPS16,RPS17,RPS2,RPS20,RPS27,RPS29,RPS8,RPS9,RPSA,RRAS2,SOS2,UBA52
Natural Killer Cell Signaling	14.9	0.207	-4.323	CD226,CD244,CD48,FASLG,FCER1G,FCGR3A/FCGR3B,FYN,HLA-A,HLA-B,HSPA1A/HSPA1B,IFNG,IL2RB,ITGAL,JAK2,KLRD1,LILRB1,MAP3K3,MAP3K5,MAP3K8,MICB,NFAT5,NFATC2,NFATC3,PIK3CG,PIK3R1,PIK3R5,PRKCQ,RAP1A,RAP1B,RAP2A,RAP2B,REL,ROCK1,RRAS2,SOS2,TNFSF10,TRAF6,TYROBP,VAV1,WIPF1
mTOR Signaling	13.2	0.19	-2.558	EIF3A,EIF3E,EIF3L,EIF4A2,EIF4B,FKBP1A,PDPK1,PIK3CG,PIK3R1,PIK3R5,PPP2CB,PPP2R2B,PPP2R5C,PPP2R5E,PRKAA1,PRKCB,PRKCH,PRKCQ,PRR5L,RAP1A,RAP1B,RAP2A,RAP2B,RICTOR,RPS11,RPS14,RPS16,RPS17,RPS2,RPS20,RPS27,RPS29,RPS6KA3,RPS6KA5,RPS8,RPS9,RPSA,RPTOR,RRAS2
T Cell Receptor Signaling	13.1	0.145	-5	CD8A,CD8B,CTNNB1,DUSP5,FCER1G,FOS,FOXO3,FYB1,FYN,GRAP2,GSK3B,HLA-A,HLA-B,HLA-DPB1,HLA-DQA1,HLA-DQA2,HLA-DRA,HLA-DRB1,HLA-DRB5,IFNG,ITGAL,JUN,MALT1,NFAT5,NFATC2,NFATC3,NFKBIB,PAG1,PIK3CG,PIK3R1,PIK3R5,PPP3CA,PPP3CC,PRKCQ,PTPN7,PTPRC,RAP1A,RAP1B,RAP2A,RAP2B,RASGRP1,REL,RPTOR,RRAS2,SOS2,TRAV1-2,TRBV9,TRDC,TRDV2,TRGC2,TRGV2,TRGV3,TRGV4,TRGV9,VAV1
Regulation of eIF4 and p70S6K Signaling	11.8	0.193	-2.138	AGO4,EIF2S3,EIF3A,EIF3E,EIF3L,EIF4A2,ITGA4,ITGAL,ITGB7,PDPK1,PIK3CG,PIK3R1,PIK3R5,PPP2CB,PPP2R2B,PPP2R5C,PPP2R5E,RAP1A,RAP1B,RAP2A,RAP2B,RPS11,RPS14,RPS16,RPS17,RPS2,RPS20,RPS27,RPS29,RPS8,RPS9,RPSA,RRAS2,SOS2
Th1 and Th2 Activation Pathway	11.8	0.198	#NUM!	CD8A,CXCR4,GFI1,HLA-A,HLA-B,HLA-DPB1,HLA-DQA1,HLA-DQA2,HLA-DRA,HLA-DRB1,HLA-DRB5,IFNG,IKZF1,IL2RB,IRF1,JAK2,JUN,KLRD1,MAF,NFATC2,NFATC3,NFIL3,NOTCH2,PIK3CG,PIK3R1,PIK3R5,PRKCQ,RUNX3,SOCS3,TBX21,TGFBR1,TGFBR3,VAV1
Th2 Pathway	10.8	0.211	-3.024	CXCR4,GFI1,HLA-A,HLA-B,HLA-DPB1,HLA-DQA1,HLA-DQA2,HLA-DRA,HLA-DRB1,HLA-DRB5,IFNG,IKZF1,IL2RB,JAK2,JUN,MAF,NFATC2,NOTCH2,PIK3CG,PIK3R1,PIK3R5,PRKCQ,RUNX3,SOCS3,TBX21,TGFBR1,TGFBR3,VAV1
Prolactin Signaling	10.3	0.242	-4.025	CREBBP,EP300,FOS,FYN,IRF1,JAK2,JUN,MYC,NR3C1,PDPK1,PIK3CG,PIK3R1,PIK3R5,PRKCB,PRKCH,PRKCQ,RAP1A,RAP1B,RAP2A,RAP2B,RRAS2,SOCS3,SOS2
Th1 Pathway	9.83	0.214	-4.899	CD8A,HLA-A,HLA-B,HLA-DPB1,HLA-DQA1,HLA-DQA2,HLA-DRA,HLA-DRB1,HLA-DRB5,IFNG,IRF1,JAK2,KLRD1,NFATC2,NFATC3,NFIL3,NOTCH2,PIK3CG,PIK3R1,PIK3R5,PRKCQ,RUNX3,SOCS3,TBX21,VAV1
T Cell Exhaustion Signaling Pathway	9.62	0.13	-0.816	BATF,EOMES,FCER1G,FOS,FOXO1,GZMB,HLA-A,HLA-B,HLA-DPB1,HLA-DQA1,HLA-DQA2,HLA-DRA,HLA-DRB1,HLA-DRB5,IFNG,JAK2,JUN,LAG3,NFAT5,NFATC2,NFATC3,PIK3CG,PIK3R1,PIK3R5,PPP2CB,PPP2R2B,PPP2R5C,PPP2R5E,PRDM1,PRKCQ,RAP1A,RAP1B,RAP2A,RAP2B,RRAS2,TBX21,TGFBR1,TGFBR3,TRAV1-2,TRBV9,TRDC,TRDV2,TRGC2,TRGV2,TRGV3,TRGV4,TRGV9
HER-2 Signaling in Breast Cancer	9.49	0.157	-2.475	ARAF,AREG,ARF6,ELF2,FCER1G,FGR,FOS,FOXO1,FOXO3,FYN,GSK3B,ITGB7,JUN,KPNB1,MT-CO3,MYC,NFKBIB,NUP153,NUP58,NUP88,PIK3CG,PIK3R1,PIK3R5,PRKCB,PRKCH,PRKCQ,RAP1A,RAP1B,RAP2A,RAP2B,RBL2,REL,RPTOR,RRAS2,SOS2
PKCθ Signaling in T Lymphocytes	9.44	0.13	-5.145	CAMK2D,FCER1G,FOS,FYN,GRAP2,HLA-A,HLA-B,HLA-DPB1,HLA-DQA1,HLA-DQA2,HLA-DRA,HLA-DRB1,HLA-DRB5,ITPR2,JUN,MALT1,MAP3K3,MAP3K5,MAP3K8,NFAT5,NFATC2,NFATC3,NFKBIB,PIK3CG,PIK3R1,PIK3R5,PPP3CA,PPP3CC,PRKCQ,RAP1A,RAP1B,RAP2A,RAP2B,REL,RRAS2,SOS2,TRAV1-2,TRBV9,TRDC,TRDV2,TRGC2,TRGV2,TRGV3,TRGV4,TRGV9,VAV1
CTLA4 Signaling in Cytotoxic T Lymphocytes	9.18	0.126	2.654	CBLB,CD8A,CD8B,FCER1G,FGR,FOS,FYB1,FYN,GRAP2,GSK3B,HLA-A,HLA-B,HLA-DPB1,HLA-DQA1,HLA-DQA2,HLA-DRA,HLA-DRB1,HLA-DRB5,ITGAL,JUN,MALT1,NFAT5,NFATC2,NFATC3,PIK3CG,PIK3R1,PIK3R5,PPP2CB,PPP2R2B,PPP2R5C,PPP2R5E,PRKCQ,RAP1A,RAP1B,RAP2A,RAP2B,RRAS2,TRAV1-2,TRBV9,TRDC,TRDV2,TRGC2,TRGV2,TRGV3,TRGV4,TRGV9,VAV1
MSP-RON Signaling In Macrophages Pathway	9.16	0.207	-0.426	CREBBP,ETV3,FOS,HLA-DPB1,HLA-DQA1,HLA-DQA2,HLA-DRA,HLA-DRB1,HLA-DRB5,IFNG,JAK2,JUN,NFKBIZ,PIK3CG,PIK3R1,PIK3R5,RAP1A,RAP1B,RAP2A,RAP2B,REL,RRAS2,SOCS3,SOS2
Glucocorticoid Receptor Signaling	8.79	0.109	#NUM!	ADRB2,ARID1A,CCL5,CCNH,CREBBP,CREBZF,DUSP1,EP300,FOS,FOXO3,HLA-A,HLA-B,HLA-DPB1,HLA-DQA1,HLA-DQA2,HLA-DRA,HLA-DRB1,HLA-DRB5,HSPA1A/HSPA1B,IFNG,IL2RB,IL7R,JAK2,JUN,MED1,MT-ND4L,MT-ND5,MT-ND6,MYC,NCOA1,NCOA2,NDUFA11,NFAT5,NFATC2,NFATC3,NFKBIB,NR3C1,PIK3CG,PIK3R1,PIK3R5,POLR2J,PPP3CA,PPP3CC,PRKAA1,RAP1A,RAP1B,RAP2A,RAP2B,RPS6KA5,RRAS2,SDHD,SMARCA4,SMARCC1,SOS2,TAF15,TAF3,TAF7,TGFBR1,TRAF6
Production of Nitric Oxide and Reactive Oxygen Species in Macrophages	8.4	0.16	-1.569	CREBBP,FOS,IFNG,IRF1,JAK2,JUN,LYZ,MAP3K3,MAP3K5,MAP3K8,NCF1,NFKBIB,PIK3CG,PIK3R1,PIK3R5,PPP1R10,PPP1R12A,PPP2CB,PPP2R2B,PPP2R5C,PPP2R5E,PRKCB,PRKCH,PRKCQ,RAP1A,RAP1B,REL,S100A8,SERPINA1,TNFRSF1B
Molecular Mechanisms of Cancer	8.05	0.113	#NUM!	ARHGEF3,ARHGEF9,ATM,BIRC3,CAMK2D,CDK11A,CDK13,CDK17,CDK6,CREBBP,CTNNB1,CYCS,EP300,FASLG,FOS,FOXO1,FYN,GNAI3,GNB1,GSK3B,ITGA4,ITGAL,ITGB7,JAK2,JUN,MAP3K5,MYC,NFKBIB,PIK3CG,PIK3R1,PIK3R5,PMAIP1,PRKAR2A,PRKCB,PRKCH,PRKCQ,RALGDS,RAP1A,RAP1B,RAP2A,RAP2B,RASGRP1,RBL2,REL,RRAS2,SIN3A,SMAD5,SOS2,TAB2,TGFBR1
PD-1, PD-L1 cancer immunotherapy pathway	7.9	0.202	2.357	CBLB,GSK3B,HLA-A,HLA-B,HLA-DPB1,HLA-DQA1,HLA-DQA2,HLA-DRA,HLA-DRB1,HLA-DRB5,IFNG,IL2RB,JAK2,LATS1,PDCD4,PIK3CG,PIK3R1,PIK3R5,PRKCQ,RASGRP1,TNFRSF1B
Senescence Pathway	7.81	0.129	-4.768	ARAF,ASXL2,ATM,BHLHE40,CAPN7,CDK6,CREBBP,ELF2,EP300,FOXO3,GADD45B,ITPR2,JUN,MAP2K5,NFAT5,NFATC2,NFATC3,PIK3CG,PIK3R1,PIK3R5,PPP2CB,PPP2R2B,PPP2R5C,PPP2R5E,PPP3CA,PPP3CC,RAP1A,RAP1B,RAP2A,RAP2B,RBL2,RPS6KA5,RRAS2,SMAD5,TGFBR1,TGFBR3,TRAF6,ZFP36L1
IL-3 Signaling	7.72	0.228	-3.3	FOS,FOXO1,INPP5D,JAK2,JUN,PIK3CG,PIK3R1,PIK3R5,PPP3CA,PPP3CC,PRKCB,PRKCH,PRKCQ,RAP1A,RAP1B,RAP2A,RAP2B,RRAS2
Erythropoietin Signaling Pathway	7.7	0.161	-2.746	BIRC3,CTNNB1,FASLG,FOS,FOXO3,GSK3B,IFNG,ITPR2,JAK2,JUN,NFKBIB,PDPK1,PIK3CG,PIK3R1,PIK3R5,PRKCB,PRKCH,PRKCQ,RAP1A,RAP1B,RAP2A,RAP2B,REL,RRAS2,SOS2,TNFSF10,TNFSF14
CD28 Signaling in T Helper Cells	7.64	0.125	-4.359	ACTR2,FCER1G,FOS,FYN,GRAP2,HLA-A,HLA-B,HLA-DPB1,HLA-DQA1,HLA-DQA2,HLA-DRA,HLA-DRB1,HLA-DRB5,ITPR2,JUN,MALT1,NFAT5,NFATC2,NFATC3,NFKBIB,PDPK1,PIK3CG,PIK3R1,PIK3R5,PPP3CA,PPP3CC,PRKCQ,PTPRC,REL,TRAV1-2,TRBV9,TRDC,TRDV2,TRGC2,TRGV2,TRGV3,TRGV4,TRGV9,VAV1
ICOS-ICOSL Signaling in T Helper Cells	7.54	0.126	-4.146	CAMK2D,FCER1G,GRAP2,HLA-A,HLA-B,HLA-DPB1,HLA-DQA1,HLA-DQA2,HLA-DRA,HLA-DRB1,HLA-DRB5,IL2RB,INPP5D,ITPR2,NFAT5,NFATC2,NFATC3,NFKBIB,PDPK1,PIK3CG,PIK3R1,PIK3R5,PLEKHA3,PPP3CA,PPP3CC,PRKCQ,PTPRC,REL,TRAV1-2,TRBV9,TRDC,TRDV2,TRGC2,TRGV2,TRGV3,TRGV4,TRGV9,VAV1
fMLP Signaling in Neutrophils	7.51	0.178	-3.838	ACTR2,GNAI3,GNB1,ITPR2,NCF1,NFAT5,NFATC2,NFATC3,NFKBIB,PIK3CG,PIK3R1,PIK3R5,PPP3CA,PPP3CC,PRKCB,PRKCH,PRKCQ,RAP1A,RAP1B,RAP2A,RAP2B,REL,RRAS2
PI3K/AKT Signaling	7.29	0.146	-1.342	CTNNB1,FOXO1,FOXO3,GSK3B,IL2RB,IL7R,INPP5D,ITGA4,ITGAL,ITGB7,JAK2,MAP3K5,MAP3K8,MCL1,NFKBIB,PDPK1,PIK3CG,PIK3R1,PPP2CB,PPP2R2B,PPP2R5C,PPP2R5E,RAP1A,RAP1B,RAP2A,RAP2B,REL,RRAS2,SOS2
Cardiac Hypertrophy Signaling (Enhanced)	7.15	0.102	-5.98	ADRB2,AKAP13,ATF6,CAMK2D,CTNNB1,DIAPH1,DIAPH2,EP300,FASLG,GNAI3,GNB1,GSK3B,IFNG,IL2RB,IL7R,ITGA4,ITGAL,ITGB7,ITPR2,JAK2,JUN,MAP2K5,MAP3K3,MAP3K5,MAP3K8,MYC,NFAT5,NFATC2,NFATC3,PDE12,PDE4D,PIK3CG,PIK3R1,PIK3R5,PKN1,PPP3CA,PPP3CC,PRKAR2A,PRKCB,PRKCH,PRKCQ,RAP1A,RAP1B,RAP2A,RAP2B,REL,ROCK1,RPS6KA5,RRAS2,TGFBR1,TGFBR3,TNFRSF1B,TNFSF10,TNFSF14
Telomerase Signaling	7.11	0.19	-2	ELF2,IL2RB,MYC,PDPK1,PIK3CG,PIK3R1,PIK3R5,PPP2CB,PPP2R2B,PPP2R5C,PPP2R5E,RAP1A,RAP1B,RAP2A,RAP2B,RRAS2,SOS2,TERF1,TERF2IP,TPP1
Insulin Receptor Signaling	7.07	0.169	-2.132	FOXO1,FOXO3,FYN,GSK3B,INPP5D,JAK2,PDPK1,PIK3CG,PIK3R1,PIK3R5,PPP1R10,PPP1R12A,PRKAR2A,PTPN1,RAP1A,RAP1B,RAP2A,RAP2B,RPTOR,RRAS2,SOCS3,SOS2,STX4
Thrombopoietin Signaling	6.81	0.238	-3.357	FOS,JAK2,JUN,MYC,PIK3CG,PIK3R1,PIK3R5,PRKCB,PRKCH,PRKCQ,RAP1A,RAP1B,RAP2A,RAP2B,RRAS2
[truncated: 500 more rows]

[truncated: 1 more sheets: Table S11]
